# Supplementary material for: Predicting outcomes of steady-state 13C isotope tracing experiments using Monte Carlo sampling
Source: BMC Syst Biol. 2012 Jan 30;6:9. doi: 10.1186/1752-0509-6-9 (PMC3323462; doi:10.1186/1752-0509-6-9)
Supplement: Additional file 1 — Z-scores, confidence intervals, and isotopomer model. This file contains the absolute and relative Z-scores for individual reactions across all glucose labeling patterns tested, confidence intervals calculated using experimental 13C tracing data, and details of the model that was used in calculations. [file 1752-0509-6-9-S1.XLSX]

## Sheet: Z-score 1
	'50%C2+50%C1'	'50%C3+50%C1'	'50%C4+50%C1'	'50%C5+50%C1'	'50%C6+50%C1'	'50%C3+50%C2'	'50%C4+50%C2'	'50%C5+50%C2'	'50%C6+50%C2'	'50%C4+50%C3'	'50%C5+50%C3'	'50%C6+50%C3'	'50%C5+50%C4'	'50%C6+50%C4'	'50%C6+50%C5'	'33%C3+33%C2+33%C1'	'33%C4+33%C2+33%C1'	'33%C5+33%C2+33%C1'	'33%C6+33%C2+33%C1'	'33%C4+33%C3+33%C1'	'33%C5+33%C3+33%C1'	'33%C6+33%C3+33%C1'	'33%C5+33%C4+33%C1'	'33%C6+33%C4+33%C1'	'33%C6+33%C5+33%C1'	'33%C4+33%C3+33%C2'	'33%C5+33%C3+33%C2'	'33%C6+33%C3+33%C2'	'33%C5+33%C4+33%C2'	'33%C6+33%C4+33%C2'	'33%C6+33%C5+33%C2'	'33%C5+33%C4+33%C3'	'33%C6+33%C4+33%C3'	'33%C6+33%C5+33%C3'	'33%C6+33%C5+33%C4'	'25%C4+25%C3+25%C2+25%C1'	'25%C5+25%C3+25%C2+25%C1'	'25%C6+25%C3+25%C2+25%C1'	'25%C5+25%C4+25%C2+25%C1'	'25%C6+25%C4+25%C2+25%C1'	'25%C6+25%C5+25%C2+25%C1'	'25%C5+25%C4+25%C3+25%C1'	'25%C6+25%C4+25%C3+25%C1'	'25%C6+25%C5+25%C3+25%C1'	'25%C6+25%C5+25%C4+25%C1'	'25%C5+25%C4+25%C3+25%C2'	'25%C6+25%C4+25%C3+25%C2'	'25%C6+25%C5+25%C3+25%C2'	'25%C6+25%C5+25%C4+25%C2'
'BiomassEcoliGALUi'	-1	-1	-1	-1	-1	-1	-1	-1	-1	-1	-1	-1	-1	-1	-1	-1	-1	-1	-1	-1	-1	-1	-1	-1	-1	-1	-1	-1	-1	-1	-1	-1	-1	-1	-1	-1	-1	-1	-1	-1	-1	-1	-1	-1	-1	-1	-1	-1	-1
'EX_ac'	-1	-1	-1	-1	-1	-1	-1	-1	-1	-1	-1	-1	-1	-1	-1	-1	-1	-1	-1	-1	-1	-1	-1	-1	-1	-1	-1	-1	-1	-1	-1	-1	-1	-1	-1	-1	-1	-1	-1	-1	-1	-1	-1	-1	-1	-1	-1	-1	-1
'EX_co2'	3.27631	5.25325	1.47556	0.883449	1.95964	3.70929	1.14691	1.31197	3.09167	2.52462	1.7671	1.49627	2.52177	5.11458	5.54571	4.40781	1.91422	1.22676	1.26913	3.28991	2.51521	1.30221	0.745613	1.89695	2.47888	2.44474	1.70841	0.864658	1.30356	2.80821	3.33744	1.31137	1.42761	2.18162	4.73058	3.1661	2.50815	1.35165	0.714022	0.958404	1.39531	1.68518	0.847349	0.847405	2.37158	1.14153	0.649779	1.13064	3.11042
'EX_etoh'	8.54931	5.90771	6.98656	6.4705	4.5363	4.62284	2.03137	3.04538	4.02829	4.64458	5.27167	7.3474	2.26572	4.68879	4.8604	4.55128	5.66134	5.65404	4.09886	3.69028	3.1457	2.45677	4.60474	3.43575	3.17108	3.76713	4.31302	5.66395	2.17991	3.55099	3.87587	4.32963	6.25443	6.57941	4.10638	3.11277	3.06131	2.28364	3.80405	2.75469	2.86753	2.16639	2.00306	1.62823	2.56508	3.55642	4.88686	5.30734	3.56263
'EX_for'	14.7828	7.89183	13.4577	14.0803	16.0575	17.4703	6.41969	8.05957	6.5327	17.801	17.5188	15.8698	2.75235	4.35555	3.79316	5.88228	10.4322	11.7378	11.7575	6.8157	5.03774	6.18038	10.0326	11.9783	12.2167	14.4941	14.0372	12.1744	5.48771	3.8383	5.9552	13.3208	13.1214	11.2572	3.27195	5.12123	5.48009	3.73924	8.57537	8.90767	9.66986	4.31301	5.29	4.04273	9.76172	11.9876	10.5997	10.1974	4.02025
'EX_fum'	6.13202	3.61634	6.29302	4.70708	4.40217	4.37845	2.26081	2.90697	2.79907	4.76103	5.60118	5.71296	1.44537	1.8253	3.12569	2.45598	4.85756	3.88838	3.34151	3.10109	1.7105	1.88501	3.7198	3.5084	3.14647	3.63165	4.20355	4.54058	1.88559	1.75049	3.07324	3.95191	4.4447	5.45644	2.0226	2.33287	1.6959	1.31513	3.07403	2.84235	2.69877	1.64196	1.78694	1.51089	2.49474	3.41088	3.50947	4.58018	2.1565
'EX_glc'	-1	-1	-1	-1	-1	-1	-1	-1	-1	-1	-1	-1	-1	-1	-1	-1	-1	-1	-1	-1	-1	-1	-1	-1	-1	-1	-1	-1	-1	-1	-1	-1	-1	-1	-1	-1	-1	-1	-1	-1	-1	-1	-1	-1	-1	-1	-1	-1	-1
'EX_glyc'	3.79663	2.30438	2.67515	2.5094	2.2537	1.69795	1.44663	1.26505	1.54988	2.41995	2.28379	3.2029	1.42068	2.13426	2.16511	2.09302	2.67666	2.41737	2.0163	1.58334	1.31838	1.33062	1.74774	1.31125	1.45128	1.62569	1.55411	1.84727	1.2579	1.15335	1.41181	2.24209	2.68481	2.66923	1.77515	1.5832	1.38151	1.02416	1.87206	1.31705	1.32769	1.00816	0.773807	0.816794	1.03044	1.58661	1.6742	1.70782	1.20302
'EX_h'	4.20258	5.76961	2.91397	3.26231	5.69171	7.80026	2.52832	2.9776	3.68519	6.02385	5.85164	4.65605	2.13261	5.90552	5.31307	5.19555	2.90963	3.30663	3.48073	3.87177	3.50859	2.41343	2.60051	4.80483	4.84427	5.67445	5.42349	3.22571	1.94857	3.03425	3.27768	3.92068	3.66603	2.92489	4.73211	3.83643	3.73866	1.84419	2.53798	2.98003	3.18664	2.4273	1.98653	1.62705	4.35108	4.1012	2.53558	2.26203	2.91308
'EX_h2o'	18.7379	8.35984	17.7859	17.9083	16.7832	18.3833	6.40444	9.28767	7.80266	19.5144	20.1252	19.8819	3.04418	3.81602	2.72367	5.46689	13.0348	14.6189	13.1744	7.24066	5.33977	6.66711	13.2293	13.1668	12.3983	14.8041	15.6087	16.1141	5.76854	4.53551	6.6786	14.5083	16.4651	14.9914	2.38078	4.47017	5.83271	4.60361	10.3984	10.1599	10.7472	4.64374	6.11683	4.22339	10.2624	12.7541	13.3532	13.4289	4.59501
'EX_lacD'	-1	-1	-1	-1	-1	-1	-1	-1	-1	-1	-1	-1	-1	-1	-1	-1	-1	-1	-1	-1	-1	-1	-1	-1	-1	-1	-1	-1	-1	-1	-1	-1	-1	-1	-1	-1	-1	-1	-1	-1	-1	-1	-1	-1	-1	-1	-1	-1	-1
'EX_lacL'	-1	-1	-1	-1	-1	-1	-1	-1	-1	-1	-1	-1	-1	-1	-1	-1	-1	-1	-1	-1	-1	-1	-1	-1	-1	-1	-1	-1	-1	-1	-1	-1	-1	-1	-1	-1	-1	-1	-1	-1	-1	-1	-1	-1	-1	-1	-1	-1	-1
'EX_nh4'	8.67667	8.98558	7.77368	14.2244	6.53299	10.7534	8.30689	11.3103	7.09854	10.5678	10.4387	7.988	9.21233	9.62705	10.8038	8.12015	6.21362	9.69329	5.60773	7.03842	9.41237	6.18225	8.47376	6.36146	9.3074	10.3626	7.71378	9.15553	6.12005	7.36308	6.44484	6.51647	8.91184	6.1002	8.16445	7.07844	7.223	6.23098	5.75726	5.01309	5.62953	6.03289	5.93259	4.96319	6.88998	6.41002	9.15769	5.3187	5.14685
'EX_no2'	-1	-1	-1	-1	-1	-1	-1	-1	-1	-1	-1	-1	-1	-1	-1	-1	-1	-1	-1	-1	-1	-1	-1	-1	-1	-1	-1	-1	-1	-1	-1	-1	-1	-1	-1	-1	-1	-1	-1	-1	-1	-1	-1	-1	-1	-1	-1	-1	-1
'EX_no3'	-1	-1	-1	-1	-1	-1	-1	-1	-1	-1	-1	-1	-1	-1	-1	-1	-1	-1	-1	-1	-1	-1	-1	-1	-1	-1	-1	-1	-1	-1	-1	-1	-1	-1	-1	-1	-1	-1	-1	-1	-1	-1	-1	-1	-1	-1	-1	-1	-1
'EX_o2'	-1	-1	-1	-1	-1	-1	-1	-1	-1	-1	-1	-1	-1	-1	-1	-1	-1	-1	-1	-1	-1	-1	-1	-1	-1	-1	-1	-1	-1	-1	-1	-1	-1	-1	-1	-1	-1	-1	-1	-1	-1	-1	-1	-1	-1	-1	-1	-1	-1
'EX_pi'	-1	-1	-1	-1	-1	-1	-1	-1	-1	-1	-1	-1	-1	-1	-1	-1	-1	-1	-1	-1	-1	-1	-1	-1	-1	-1	-1	-1	-1	-1	-1	-1	-1	-1	-1	-1	-1	-1	-1	-1	-1	-1	-1	-1	-1	-1	-1	-1	-1
'EX_pyr'	6.14461	4.06273	6.04459	6.25833	4.79976	5.5247	2.42894	2.87707	3.33158	4.73745	4.71348	5.83806	1.71347	2.28232	1.8956	2.73516	4.19027	4.61203	3.50647	2.92004	2.69339	2.44065	4.62762	3.6909	3.61191	4.49489	4.48771	5.57176	2.03184	2.6187	2.50366	3.61905	5.0016	4.63163	1.73917	2.03067	2.24685	1.92168	3.2329	2.57986	2.79481	2.00342	2.05352	1.6424	3.06729	3.71783	4.73245	4.53079	2.08998
'EX_so4'	-1	-1	-1	-1	-1	-1	-1	-1	-1	-1	-1	-1	-1	-1	-1	-1	-1	-1	-1	-1	-1	-1	-1	-1	-1	-1	-1	-1	-1	-1	-1	-1	-1	-1	-1	-1	-1	-1	-1	-1	-1	-1	-1	-1	-1	-1	-1	-1	-1
'EX_succ'	12.4828	6.64455	10.5479	9.50943	8.70769	8.92991	3.78176	5.55332	4.66774	9.1317	10.1172	10.8191	2.95365	4.11515	4.87403	4.87418	8.54909	8.28336	7.32919	4.75757	3.21288	3.95155	6.80552	6.9045	6.05031	6.9892	8.15098	8.32591	3.63932	3.32747	4.68472	7.89293	9.22761	9.63859	3.97869	3.7342	3.57622	2.86004	5.83892	5.30501	5.21515	2.65791	3.45359	2.38746	4.94895	6.54947	7.01108	7.77775	3.74131
'ABTA'	11.1677	12.1323	5.87441	4.87371	4.93275	7.93977	3.99575	4.43831	7.24512	4.40388	3.12796	6.46054	4.83106	10.3156	12.3486	10.7479	6.92736	5.26599	2.34822	8.00137	5.60599	2.7985	3.02552	4.14267	5.32278	5.28274	4.32444	3.70066	2.63412	5.87264	7.83337	1.88423	5.42494	7.03038	9.84748	8.10225	6.17225	3.21904	3.64418	2.02631	2.65822	4.00049	2.52431	2.67232	4.42095	2.84249	3.17805	4.19954	6.57891
'COMBO2'	1.33762	1.18092	0.984415	1.12877	1.76566	1.57761	1.38148	1.35264	1.59368	1.19628	1.02693	1.36664	1.67209	1.59511	1.20665	1.22396	1.07088	1.16711	1.41972	0.974755	0.956043	1.2771	0.929531	1.03919	1.02825	1.26841	1.29826	1.15674	1.11872	0.773673	0.855392	1.22677	1.09028	0.79762	1.0788	1.13939	1.10375	1.09929	0.948516	0.738829	0.873955	0.905363	0.786224	0.77461	0.770751	1.15958	0.724559	0.729586	0.519519
'ACALDi'	4.44627	5.89536	7.84613	6.36517	9.34033	9.71543	6.08611	7.92212	4.37198	5.30995	6.10716	4.92946	2.74821	4.49816	3.12811	2.9236	3.11633	3.54341	3.84124	4.33603	2.78203	5.61559	5.17372	7.68571	6.36312	7.13516	8.20222	5.9486	5.43239	2.88098	4.40701	4.30937	4.16488	3.39777	2.63693	2.40159	2.93997	1.76057	2.51627	3.23893	2.69835	2.41826	4.75931	3.57049	5.67782	6.45228	4.60239	5.53713	3.40431
'COMBO3'	3.05564	2.37371	1.65657	1.68458	1.68236	2.31048	1.92783	0.862518	1.61297	1.56011	1.76146	2.31402	3.21257	3.34115	3.57491	2.71956	2.35286	1.7837	1.58294	1.64919	1.27322	1.04557	1.3392	1.05839	1.62484	1.74621	0.968284	1.19981	1.05589	1.26779	1.55016	1.87879	2.12616	2.44584	3.22584	2.28459	1.57516	1.25586	1.30999	0.940127	0.860618	0.878048	0.545579	1.1289	1.48705	0.969554	1.0337	0.999995	1.47936
'COMBO4'	-1	-1	-1	-1	-1	-1	-1	-1	-1	-1	-1	-1	-1	-1	-1	-1	-1	-1	-1	-1	-1	-1	-1	-1	-1	-1	-1	-1	-1	-1	-1	-1	-1	-1	-1	-1	-1	-1	-1	-1	-1	-1	-1	-1	-1	-1	-1	-1	-1
'ACKr'	2.96866	2.78262	1.41755	1.44456	1.27599	2.79171	1.80254	0.904105	1.25097	0.961067	1.18376	1.61341	2.15584	2.83707	3.48821	2.93453	2.00941	1.34329	0.857964	1.76128	1.2119	0.776138	1.05824	1.14205	1.77317	1.94389	1.18518	1.06382	0.74078	1.19911	1.59114	0.92446	1.4697	2.04902	2.90092	2.24862	1.51297	1.13704	0.919202	0.64828	0.610578	0.774331	0.639205	1.10724	1.54632	0.892123	0.883313	0.885001	1.47668
'COMBO5'	-1	-1	-1	-1	-1	-1	-1	-1	-1	-1	-1	-1	-1	-1	-1	-1	-1	-1	-1	-1	-1	-1	-1	-1	-1	-1	-1	-1	-1	-1	-1	-1	-1	-1	-1	-1	-1	-1	-1	-1	-1	-1	-1	-1	-1	-1	-1	-1	-1
'ACODA'	1.33762	1.18092	0.984415	1.12877	1.76566	1.57761	1.38148	1.35264	1.59368	1.19628	1.02693	1.36664	1.67209	1.59511	1.20665	1.22396	1.07088	1.16711	1.41972	0.974755	0.956043	1.2771	0.929531	1.03919	1.02825	1.26841	1.29826	1.15674	1.11872	0.773673	0.855392	1.22677	1.09028	0.79762	1.0788	1.13939	1.10375	1.09929	0.948516	0.738829	0.873955	0.905363	0.786224	0.77461	0.770751	1.15958	0.724559	0.729586	0.519519
'rACONT'	31.2485	24.9445	15.9953	18.0474	30.6191	45.4589	22.0495	16.2021	11.3903	22.82	19.5208	23.3352	15.4506	34.2663	33.0421	34.1687	20.6027	20.2715	14.3841	15.7128	12.9015	11.7609	13.8183	25.5011	27.4939	32.6831	28.4788	17.3028	10.5299	9.12097	11.0203	13.9381	19.307	17.182	28.742	25.3544	22.8396	12.1207	14.0408	11.4857	12.3499	8.24679	10.4766	11.9987	24.3026	21.739	13.7014	11.4356	9.79373
'ACOTA'	1.33762	1.18092	0.984415	1.12877	1.76566	1.57761	1.38148	1.35264	1.59368	1.19628	1.02693	1.36664	1.67209	1.59511	1.20665	1.22396	1.07088	1.16711	1.41972	0.974755	0.956043	1.2771	0.929531	1.03919	1.02825	1.26841	1.29826	1.15674	1.11872	0.773673	0.855392	1.22677	1.09028	0.79762	1.0788	1.13939	1.10375	1.09929	0.948516	0.738829	0.873955	0.905363	0.786224	0.77461	0.770751	1.15958	0.724559	0.729586	0.519519
'ACS'	1.10556	0.583587	1.17908	1.40947	1.07949	1.19163	0.697442	0.685672	0.641012	1.28233	1.2769	1.34514	0.626841	0.660202	1.06082	0.418093	0.848319	0.954362	0.801593	0.573442	0.548488	0.508925	0.944974	0.795385	1.01285	1.09335	0.965056	1.08435	0.54613	0.541042	0.66621	1.05338	1.17101	1.19294	0.728357	0.411923	0.413582	0.380607	0.699729	0.627115	0.714077	0.458557	0.465105	0.518041	0.749788	0.895066	1.02361	0.925896	0.531551
'ACt2r'	-1	-1	-1	-1	-1	-1	-1	-1	-1	-1	-1	-1	-1	-1	-1	-1	-1	-1	-1	-1	-1	-1	-1	-1	-1	-1	-1	-1	-1	-1	-1	-1	-1	-1	-1	-1	-1	-1	-1	-1	-1	-1	-1	-1	-1	-1	-1	-1	-1
'ADHEr'	8.54931	5.90771	6.98656	6.4705	4.5363	4.62284	2.03137	3.04538	4.02829	4.64458	5.27167	7.3474	2.26572	4.68879	4.8604	4.55128	5.66134	5.65404	4.09886	3.69028	3.1457	2.45677	4.60474	3.43575	3.17108	3.76713	4.31302	5.66395	2.17991	3.55099	3.87587	4.32963	6.25443	6.57941	4.10638	3.11277	3.06131	2.28364	3.80405	2.75469	2.86753	2.16639	2.00306	1.62823	2.56508	3.55642	4.88686	5.30734	3.56263
'ADK1'	1.46984	1.24908	1.0236	0.90625	1.02924	1.80214	0.845625	0.625554	1.53798	0.900904	0.985295	0.846372	1.85881	1.27365	0.933563	1.55405	0.785232	0.642561	1.27225	0.631488	0.599577	0.998154	1.17169	0.692499	0.638219	0.91071	0.868279	1.52952	0.682007	0.537823	0.495145	1.16292	0.760704	0.765999	1.39304	0.742984	0.762075	1.40047	0.488318	0.596014	0.561265	0.755165	0.47765	0.52809	0.949378	0.657554	0.727204	0.769839	0.533479
'ADK3'	1.247	0.843195	1.52173	1.01721	2.42259	1.05336	2.13216	0.986751	1.63174	2.53179	1.12924	1.81103	1.76203	0.618145	1.79392	0.592762	1.44114	0.971665	1.81251	1.20927	0.581577	1.68021	1.05093	0.822096	1.83407	1.99367	1.0062	1.21672	1.52425	0.503366	1.10954	1.91143	0.957723	1.2765	0.629616	1.20631	0.586194	1.15298	1.12337	0.672405	1.36756	1.00341	0.627403	1.26823	0.660042	1.65325	0.74776	0.919367	0.525942
'COMBOSPMD'	-1	-1	-1	-1	-1	-1	-1	-1	-1	-1	-1	-1	-1	-1	-1	-1	-1	-1	-1	-1	-1	-1	-1	-1	-1	-1	-1	-1	-1	-1	-1	-1	-1	-1	-1	-1	-1	-1	-1	-1	-1	-1	-1	-1	-1	-1	-1	-1	-1
'COMBO9'	-1	-1	-1	-1	-1	-1	-1	-1	-1	-1	-1	-1	-1	-1	-1	-1	-1	-1	-1	-1	-1	-1	-1	-1	-1	-1	-1	-1	-1	-1	-1	-1	-1	-1	-1	-1	-1	-1	-1	-1	-1	-1	-1	-1	-1	-1	-1	-1	-1
'COMBO10'	-1	-1	-1	-1	-1	-1	-1	-1	-1	-1	-1	-1	-1	-1	-1	-1	-1	-1	-1	-1	-1	-1	-1	-1	-1	-1	-1	-1	-1	-1	-1	-1	-1	-1	-1	-1	-1	-1	-1	-1	-1	-1	-1	-1	-1	-1	-1	-1	-1
'AGPR'	3.05564	2.37371	1.65657	1.68458	1.68236	2.31048	1.92783	0.862518	1.61297	1.56011	1.76146	2.31402	3.21257	3.34115	3.57491	2.71956	2.35286	1.7837	1.58294	1.64919	1.27322	1.04557	1.3392	1.05839	1.62484	1.74621	0.968284	1.19981	1.05589	1.26779	1.55016	1.87879	2.12616	2.44584	3.22584	2.28459	1.57516	1.25586	1.30999	0.940127	0.860618	0.878048	0.545579	1.1289	1.48705	0.969554	1.0337	0.999995	1.47936
'ALAR'	-1	-1	-1	-1	-1	-1	-1	-1	-1	-1	-1	-1	-1	-1	-1	-1	-1	-1	-1	-1	-1	-1	-1	-1	-1	-1	-1	-1	-1	-1	-1	-1	-1	-1	-1	-1	-1	-1	-1	-1	-1	-1	-1	-1	-1	-1	-1	-1	-1
'ALATAL'	-1	-1	-1	-1	-1	-1	-1	-1	-1	-1	-1	-1	-1	-1	-1	-1	-1	-1	-1	-1	-1	-1	-1	-1	-1	-1	-1	-1	-1	-1	-1	-1	-1	-1	-1	-1	-1	-1	-1	-1	-1	-1	-1	-1	-1	-1	-1	-1	-1
'ALDD2x'	3.28508	4.13252	5.33009	4.24173	5.8148	6.62541	3.773	5.30996	3.09583	3.61168	4.29866	3.18167	2.57237	2.97667	2.52109	2.20424	2.25722	2.42396	2.72146	2.97934	1.78653	3.56995	3.74214	4.98632	4.14737	4.61812	5.42727	4.28436	3.66056	1.87543	3.24215	2.96007	2.86524	2.48541	2.20957	1.75266	1.90511	1.6339	1.62448	2.27877	1.94972	1.72479	3.04994	2.17536	3.96312	4.17573	3.09183	3.82692	2.5663
'COMBO15'	-1	-1	-1	-1	-1	-1	-1	-1	-1	-1	-1	-1	-1	-1	-1	-1	-1	-1	-1	-1	-1	-1	-1	-1	-1	-1	-1	-1	-1	-1	-1	-1	-1	-1	-1	-1	-1	-1	-1	-1	-1	-1	-1	-1	-1	-1	-1	-1	-1
'ARGSL'	-1	-1	-1	-1	-1	-1	-1	-1	-1	-1	-1	-1	-1	-1	-1	-1	-1	-1	-1	-1	-1	-1	-1	-1	-1	-1	-1	-1	-1	-1	-1	-1	-1	-1	-1	-1	-1	-1	-1	-1	-1	-1	-1	-1	-1	-1	-1	-1	-1
'ARGSS'	-1	-1	-1	-1	-1	-1	-1	-1	-1	-1	-1	-1	-1	-1	-1	-1	-1	-1	-1	-1	-1	-1	-1	-1	-1	-1	-1	-1	-1	-1	-1	-1	-1	-1	-1	-1	-1	-1	-1	-1	-1	-1	-1	-1	-1	-1	-1	-1	-1
'ASAD'	7.89618	10.1	12.4404	9.85256	14.734	16.1351	9.77971	12.9999	6.61593	8.67968	9.88751	7.83495	5.48657	8.02921	6.42429	5.75794	5.29094	5.99158	6.13057	7.08669	4.11902	8.72472	8.11398	12.3788	10.326	11.6358	13.4164	9.27997	8.77563	4.40798	7.49645	6.97222	6.96923	5.64347	5.50741	4.54509	5.0644	3.2164	4.02644	5.19421	4.34921	3.58464	7.52465	5.57763	9.3794	10.3195	7.18401	8.74975	5.95033
'ASNN'	1.98264	1.93182	1.96721	1.14387	1.32936	1.28852	1.4416	0.948075	1.69399	1.24583	1.27443	1.86005	1.08993	1.68414	2.69274	1.69688	1.94526	1.03516	0.784864	1.91829	0.980665	0.824542	1.03218	0.846699	1.27217	1.36837	0.914339	1.16102	0.741063	0.972077	1.7901	0.80391	1.10849	2.01144	1.65968	1.79753	0.937466	0.576715	1.05017	0.671555	0.746615	1.00241	0.60099	0.863888	0.712378	0.83114	0.786343	1.29531	1.05659
'ASNS1'	1.98264	1.93182	1.96721	1.14387	1.32936	1.28852	1.4416	0.948075	1.69399	1.24583	1.27443	1.86005	1.08993	1.68414	2.69274	1.69688	1.94526	1.03516	0.784864	1.91829	0.980665	0.824542	1.03218	0.846699	1.27217	1.36837	0.914339	1.16102	0.741063	0.972077	1.7901	0.80391	1.10849	2.01144	1.65968	1.79753	0.937466	0.576715	1.05017	0.671555	0.746615	1.00241	0.60099	0.863888	0.712378	0.83114	0.786343	1.29531	1.05659
'ASNS2'	-1	-1	-1	-1	-1	-1	-1	-1	-1	-1	-1	-1	-1	-1	-1	-1	-1	-1	-1	-1	-1	-1	-1	-1	-1	-1	-1	-1	-1	-1	-1	-1	-1	-1	-1	-1	-1	-1	-1	-1	-1	-1	-1	-1	-1	-1	-1	-1	-1
'ASPK'	7.89618	10.1	12.4404	9.85256	14.734	16.1351	9.77971	12.9999	6.61593	8.67968	9.88751	7.83495	5.48657	8.02921	6.42429	5.75794	5.29094	5.99158	6.13057	7.08669	4.11902	8.72472	8.11398	12.3788	10.326	11.6358	13.4164	9.27997	8.77563	4.40798	7.49645	6.97222	6.96923	5.64347	5.50741	4.54509	5.0644	3.2164	4.02644	5.19421	4.34921	3.58464	7.52465	5.57763	9.3794	10.3195	7.18401	8.74975	5.95033
'ASPTA'	7.89618	10.1	12.4404	9.85256	14.734	16.1351	9.77971	12.9999	6.61593	8.67968	9.88751	7.83495	5.48657	8.02921	6.42429	5.75794	5.29094	5.99158	6.13057	7.08669	4.11902	8.72472	8.11398	12.3788	10.326	11.6358	13.4164	9.27997	8.77563	4.40798	7.49645	6.97222	6.96923	5.64347	5.50741	4.54509	5.0644	3.2164	4.02644	5.19421	4.34921	3.58464	7.52465	5.57763	9.3794	10.3195	7.18401	8.74975	5.95033
'ATPM'	-1	-1	-1	-1	-1	-1	-1	-1	-1	-1	-1	-1	-1	-1	-1	-1	-1	-1	-1	-1	-1	-1	-1	-1	-1	-1	-1	-1	-1	-1	-1	-1	-1	-1	-1	-1	-1	-1	-1	-1	-1	-1	-1	-1	-1	-1	-1	-1	-1
'ATPS4r'	22.7529	17.759	13.6662	15.7941	24.7469	34.1205	15.7646	11.8693	8.73231	19.5575	16.7118	18.2369	8.53508	22.2321	22.9057	23.4452	14.9296	14.5335	11.117	11.8078	8.59765	9.22465	11.3562	19.8545	22.0019	25.5166	21.5829	13.7329	8.29164	6.67943	9.31976	11.9161	15.0714	13.4612	18.8559	17.7334	15.2478	7.64013	10.4205	9.10401	10.382	6.15334	7.98178	9.13615	18.674	17.4114	11.7644	9.91395	7.41248
'CBPS'	-1	-1	-1	-1	-1	-1	-1	-1	-1	-1	-1	-1	-1	-1	-1	-1	-1	-1	-1	-1	-1	-1	-1	-1	-1	-1	-1	-1	-1	-1	-1	-1	-1	-1	-1	-1	-1	-1	-1	-1	-1	-1	-1	-1	-1	-1	-1	-1	-1
'CHORM'	-1	-1	-1	-1	-1	-1	-1	-1	-1	-1	-1	-1	-1	-1	-1	-1	-1	-1	-1	-1	-1	-1	-1	-1	-1	-1	-1	-1	-1	-1	-1	-1	-1	-1	-1	-1	-1	-1	-1	-1	-1	-1	-1	-1	-1	-1	-1	-1	-1
'CHORS'	-1	-1	-1	-1	-1	-1	-1	-1	-1	-1	-1	-1	-1	-1	-1	-1	-1	-1	-1	-1	-1	-1	-1	-1	-1	-1	-1	-1	-1	-1	-1	-1	-1	-1	-1	-1	-1	-1	-1	-1	-1	-1	-1	-1	-1	-1	-1	-1	-1
'CO2t'	3.27631	5.25325	1.47556	0.883449	1.95964	3.70929	1.14691	1.31197	3.09167	2.52462	1.7671	1.49627	2.52177	5.11458	5.54571	4.40781	1.91422	1.22676	1.26913	3.28991	2.51521	1.30221	0.745613	1.89695	2.47888	2.44474	1.70841	0.864658	1.30356	2.80821	3.33744	1.31137	1.42761	2.18162	4.73058	3.1661	2.50815	1.35165	0.714022	0.958404	1.39531	1.68518	0.847349	0.847405	2.37158	1.14153	0.649779	1.13064	3.11042
'CS'	31.2485	24.9445	15.9953	18.0474	30.6191	45.4589	22.0495	16.2021	11.3903	22.82	19.5208	23.3352	15.4506	34.2663	33.0421	34.1687	20.6027	20.2715	14.3841	15.7128	12.9015	11.7609	13.8183	25.5011	27.4939	32.6831	28.4788	17.3028	10.5299	9.12097	11.0203	13.9381	19.307	17.182	28.742	25.3544	22.8396	12.1207	14.0408	11.4857	12.3499	8.24679	10.4766	11.9987	24.3026	21.739	13.7014	11.4356	9.79373
'CYSDS'	3.13952	3.42529	4.04115	3.18595	3.65652	3.79434	2.86528	3.50011	3.25716	1.9311	2.3613	3.12773	1.01729	2.44633	2.90107	2.22853	2.43544	2.19818	2.06926	2.68714	1.82047	2.50248	2.54554	2.96493	2.94597	2.83282	3.26801	3.0994	2.374	2.11756	3.0469	1.5526	2.38647	2.75338	2.08371	1.87986	1.72568	1.22172	1.68796	1.73203	2.02675	1.58224	2.1136	1.95583	2.37479	2.51867	2.35776	3.01075	2.20719
'CYSS'	3.13952	3.42529	4.04115	3.18595	3.65652	3.79434	2.86528	3.50011	3.25716	1.9311	2.3613	3.12773	1.01729	2.44633	2.90107	2.22853	2.43544	2.19818	2.06926	2.68714	1.82047	2.50248	2.54554	2.96493	2.94597	2.83282	3.26801	3.0994	2.374	2.11756	3.0469	1.5526	2.38647	2.75338	2.08371	1.87986	1.72568	1.22172	1.68796	1.73203	2.02675	1.58224	2.1136	1.95583	2.37479	2.51867	2.35776	3.01075	2.20719
'COMBO22'	-1	-1	-1	-1	-1	-1	-1	-1	-1	-1	-1	-1	-1	-1	-1	-1	-1	-1	-1	-1	-1	-1	-1	-1	-1	-1	-1	-1	-1	-1	-1	-1	-1	-1	-1	-1	-1	-1	-1	-1	-1	-1	-1	-1	-1	-1	-1	-1	-1
'CYTBD'	1.21593	1.7985	1.15317	0.91802	1.74756	1.89187	1.3295	1.31499	1.38603	1.34096	1.02607	1.15371	1.86936	1.61202	0.921847	1.5148	0.512953	0.797126	1.28226	0.871975	1.10708	1.56803	0.989662	1.11062	1.15695	1.13094	1.36248	1.33584	1.26385	0.94468	0.950493	1.23917	0.727434	0.720614	1.20451	0.691423	1.15218	1.24883	0.512747	0.570129	0.879295	0.710021	0.78318	1.03018	0.890776	1.04923	0.647379	0.988942	0.832612
'CYTBO3'	1.19126	1.77001	1.18848	0.8636	1.69738	1.88912	1.30934	1.30009	1.38987	1.3298	1.02298	1.18653	1.92009	1.59991	0.87918	1.51138	0.525749	0.78807	1.2749	0.866698	1.0846	1.56088	1.0177	1.09735	1.11276	1.07218	1.35438	1.37088	1.25533	0.91144	0.950549	1.2235	0.702312	0.747522	1.20801	0.663893	1.15107	1.27119	0.520501	0.560599	0.877428	0.703801	0.768532	1.02215	0.880477	1.00812	0.611771	1.01764	0.813923
'CYTK1'	-1	-1	-1	-1	-1	-1	-1	-1	-1	-1	-1	-1	-1	-1	-1	-1	-1	-1	-1	-1	-1	-1	-1	-1	-1	-1	-1	-1	-1	-1	-1	-1	-1	-1	-1	-1	-1	-1	-1	-1	-1	-1	-1	-1	-1	-1	-1	-1	-1
'DLACt2'	-1	-1	-1	-1	-1	-1	-1	-1	-1	-1	-1	-1	-1	-1	-1	-1	-1	-1	-1	-1	-1	-1	-1	-1	-1	-1	-1	-1	-1	-1	-1	-1	-1	-1	-1	-1	-1	-1	-1	-1	-1	-1	-1	-1	-1	-1	-1	-1	-1
'DAPDC'	-1	-1	-1	-1	-1	-1	-1	-1	-1	-1	-1	-1	-1	-1	-1	-1	-1	-1	-1	-1	-1	-1	-1	-1	-1	-1	-1	-1	-1	-1	-1	-1	-1	-1	-1	-1	-1	-1	-1	-1	-1	-1	-1	-1	-1	-1	-1	-1	-1
'DAPE'	-1	-1	-1	-1	-1	-1	-1	-1	-1	-1	-1	-1	-1	-1	-1	-1	-1	-1	-1	-1	-1	-1	-1	-1	-1	-1	-1	-1	-1	-1	-1	-1	-1	-1	-1	-1	-1	-1	-1	-1	-1	-1	-1	-1	-1	-1	-1	-1	-1
'COMBO25'	-1	-1	-1	-1	-1	-1	-1	-1	-1	-1	-1	-1	-1	-1	-1	-1	-1	-1	-1	-1	-1	-1	-1	-1	-1	-1	-1	-1	-1	-1	-1	-1	-1	-1	-1	-1	-1	-1	-1	-1	-1	-1	-1	-1	-1	-1	-1	-1	-1
'DHAD1'	-1	-1	-1	-1	-1	-1	-1	-1	-1	-1	-1	-1	-1	-1	-1	-1	-1	-1	-1	-1	-1	-1	-1	-1	-1	-1	-1	-1	-1	-1	-1	-1	-1	-1	-1	-1	-1	-1	-1	-1	-1	-1	-1	-1	-1	-1	-1	-1	-1
'DHAPT'	11.4606	8.86222	11.2659	10.9518	11.3129	18.259	6.64925	7.72471	7.77438	10.573	9.21105	9.46174	7.60872	9.24741	6.8575	11.095	7.0084	8.22339	7.82333	6.85351	5.00251	5.54913	10.19	11.0405	9.9773	11.529	12.6107	12.2194	4.42389	4.04328	6.20725	6.96529	7.96398	6.98916	8.16962	6.8549	7.74078	6.65201	5.54913	5.44665	6.58572	4.72441	5.19979	4.45564	10.2738	8.45758	8.18039	8.74091	4.41379
'COMBO26'	-1	-1	-1	-1	-1	-1	-1	-1	-1	-1	-1	-1	-1	-1	-1	-1	-1	-1	-1	-1	-1	-1	-1	-1	-1	-1	-1	-1	-1	-1	-1	-1	-1	-1	-1	-1	-1	-1	-1	-1	-1	-1	-1	-1	-1	-1	-1	-1	-1
'DHQD'	-1	-1	-1	-1	-1	-1	-1	-1	-1	-1	-1	-1	-1	-1	-1	-1	-1	-1	-1	-1	-1	-1	-1	-1	-1	-1	-1	-1	-1	-1	-1	-1	-1	-1	-1	-1	-1	-1	-1	-1	-1	-1	-1	-1	-1	-1	-1	-1	-1
'DKMPPD'	1.38293	1.31349	1.46165	1.18533	1.40027	1.60603	1.286	1.89266	1.62329	2.02374	1.41343	1.13744	1.78923	1.52181	2.08995	1.54713	0.906319	1.45776	1.43541	1.29148	1.29065	1.27204	1.1906	1.21835	1.56725	1.20462	1.64628	1.40321	1.29157	1.01362	1.89918	1.45971	1.10212	1.5413	1.4731	1.02433	1.53545	1.39818	0.899624	0.895129	1.50465	1.14268	1.01429	1.38406	1.14345	1.19344	0.955364	1.66379	1.3246
'DKMPPD2'	1.38293	1.31349	1.46165	1.18533	1.40027	1.60603	1.286	1.89266	1.62329	2.02374	1.41343	1.13744	1.78923	1.52181	2.08995	1.54713	0.906319	1.45776	1.43541	1.29148	1.29065	1.27204	1.1906	1.21835	1.56725	1.20462	1.64628	1.40321	1.29157	1.01362	1.89918	1.45971	1.10212	1.5413	1.4731	1.02433	1.53545	1.39818	0.899624	0.895129	1.50465	1.14268	1.01429	1.38406	1.14345	1.19344	0.955364	1.66379	1.3246
'EDA'	23.4169	17.2073	8.39076	5.13096	8.12882	16.6911	5.29148	4.48284	9.72634	9.2564	9.3868	8.20035	22.0753	15.8284	16.2984	20.3491	10.9364	9.23871	14.3916	7.15291	4.24565	8.97795	10.0277	6.02492	6.14172	6.40983	7.11677	11.9388	7.58867	3.76555	6.78907	13.8166	9.17292	10.9779	18.2447	10.4849	9.77165	14.3174	4.12567	5.45116	5.13773	5.10099	2.65723	3.35611	8.90019	4.95313	3.83204	6.17207	8.78246
'EDD'	23.4169	17.2073	8.39076	5.13096	8.12882	16.6911	5.29148	4.48284	9.72634	9.2564	9.3868	8.20035	22.0753	15.8284	16.2984	20.3491	10.9364	9.23871	14.3916	7.15291	4.24565	8.97795	10.0277	6.02492	6.14172	6.40983	7.11677	11.9388	7.58867	3.76555	6.78907	13.8166	9.17292	10.9779	18.2447	10.4849	9.77165	14.3174	4.12567	5.45116	5.13773	5.10099	2.65723	3.35611	8.90019	4.95313	3.83204	6.17207	8.78246
'ENO'	31.4763	26.9998	12.906	11.7432	17.3583	35.2409	19.8181	10.262	12.7492	12.0827	8.37905	18.9701	16.329	32.0975	36.1478	33.9616	19.437	14.5198	7.41818	15.8443	11.3499	8.28737	9.44388	15.9558	21.0363	24.0699	17.5116	12.1287	7.09409	10.4062	13.3214	6.3482	14.845	18.7584	30.1178	24.3857	19.4726	11.3236	10.5654	5.23226	6.23241	7.7972	6.16108	10.4014	18.9384	12.757	8.71319	8.16545	12.4865
'ETOHt2r'	8.54931	5.90771	6.98656	6.4705	4.5363	4.62284	2.03137	3.04538	4.02829	4.64458	5.27167	7.3474	2.26572	4.68879	4.8604	4.55128	5.66134	5.65404	4.09886	3.69028	3.1457	2.45677	4.60474	3.43575	3.17108	3.76713	4.31302	5.66395	2.17991	3.55099	3.87587	4.32963	6.25443	6.57941	4.10638	3.11277	3.06131	2.28364	3.80405	2.75469	2.86753	2.16639	2.00306	1.62823	2.56508	3.55642	4.88686	5.30734	3.56263
'F6PA'	11.4987	9.32216	12.4644	11.835	12.4115	19.6774	6.84834	8.19613	7.60323	10.4804	10.3356	9.9726	6.48809	9.40855	6.77992	11.3106	7.29232	8.26117	7.62875	6.9338	5.29191	5.76308	10.5822	12.242	10.733	12.4689	13.7659	12.78	4.92816	4.38083	6.22238	7.20782	8.35949	7.60101	7.73672	6.89207	7.94788	6.41406	5.81392	5.88611	6.47242	4.73667	5.55847	4.52895	10.8455	9.40171	8.74577	9.48964	4.64187
'FBA'	20.7011	16.3592	18.9092	11.5785	8.80378	11.0729	6.32382	6.72557	12.6791	7.32036	12.0257	17.6252	8.00709	11.3248	18.8585	13.5942	16.1705	10.3162	8.23539	13.0837	6.71894	6.25157	10.603	7.74231	6.27442	6.64716	9.40721	13.0901	4.93103	6.71158	12.8516	7.98234	11.1543	17.7158	13.159	11.8657	7.14258	6.60743	9.26326	6.45869	4.88477	7.2821	4.46835	4.90037	5.56005	6.61399	8.08925	13.1748	9.29245
'FBP'	7.86432	3.05173	5.26291	4.98487	4.75561	5.0668	2.8976	1.96947	2.91655	5.89103	6.82742	5.91096	5.63049	4.15711	4.96325	3.69206	5.55141	4.72908	5.45163	2.29868	1.79132	2.06476	3.36636	3.50453	3.09484	3.80583	3.98705	4.18089	1.23387	1.45223	1.53751	5.30745	4.78487	5.32478	5.40892	3.18946	2.59215	3.16766	3.52195	4.04226	3.4754	1.33458	1.21193	1.2446	2.60065	3.16149	3.30456	3.4955	1.6608
'FDH2'	0.917187	0.712053	0.713161	0.625334	0.592862	0.742621	0.529932	0.845589	0.591846	0.754547	0.740059	0.517838	0.545173	0.609984	0.383811	0.650617	0.599726	0.748779	0.654522	0.558945	0.478273	0.487962	0.396783	0.622246	0.429034	0.461144	0.710976	0.487736	0.472172	0.393589	0.569218	0.558777	0.57251	0.483816	0.480561	0.411213	0.556487	0.489535	0.451022	0.487472	0.565358	0.38177	0.469659	0.344824	0.398157	0.450342	0.361095	0.517755	0.394629
'FDH3'	1.28263	1.09234	1.17987	1.16709	1.17361	0.944523	0.848596	1.15075	0.970473	1.13674	1.48135	1.29109	0.817976	0.826864	1.01047	0.667727	0.985195	1.1485	0.919541	0.804798	0.863453	0.846894	0.755787	0.978334	0.647043	0.728344	1.04414	0.806122	0.76501	0.728746	0.703817	0.993105	1.08271	0.902562	0.76761	0.562946	0.683749	0.489413	0.852192	0.833979	0.65494	0.646294	0.712829	0.476519	0.609069	0.777905	0.721281	0.67959	0.597088
'FHL'	2.26119	1.88697	1.57366	1.86091	1.24904	2.91046	1.00958	1.55405	1.48676	0.694966	1.24197	1.20839	2.24188	1.89599	1.61566	2.43145	1.21796	1.1087	1.17761	1.04492	1.13547	0.96512	1.61484	1.61845	1.35129	1.59615	1.73467	1.9173	0.812828	0.970262	0.968814	0.995949	1.08252	1.02925	1.84309	1.44402	1.2924	1.61699	0.716569	0.754817	0.536323	0.875501	0.90381	0.651216	1.59921	0.956275	1.26324	1.11554	0.737789
'FORt'	14.7828	7.89183	13.4577	14.0803	16.0575	17.4703	6.41969	8.05957	6.5327	17.801	17.5188	15.8698	2.75235	4.35555	3.79316	5.88228	10.4322	11.7378	11.7575	6.8157	5.03774	6.18038	10.0326	11.9783	12.2167	14.4941	14.0372	12.1744	5.48771	3.8383	5.9552	13.3208	13.1214	11.2572	3.27195	5.12123	5.48009	3.73924	8.57537	8.90767	9.66986	4.31301	5.29	4.04273	9.76172	11.9876	10.5997	10.1974	4.02025
'FRD2'	1.80079	1.38044	1.73893	2.22464	1.45944	1.55144	1.25964	1.41742	1.13958	1.70459	1.42747	1.67588	1.09535	1.34017	0.762389	0.99076	1.38926	1.69755	1.16097	1.06671	1.44518	0.960269	1.32648	1.21373	1.22488	1.46829	1.40104	1.44931	0.79797	1.13977	0.828167	1.12098	1.63121	1.14837	0.943982	0.846889	1.13519	0.712515	1.1434	0.96097	1.06291	0.831994	0.81747	0.768811	0.874077	1.1	1.44364	1.1195	0.724583
'FRD3'	2.20334	1.68566	2.16076	2.46001	2.71408	2.29487	1.61785	1.7112	0.949082	2.54667	2.41255	1.65266	1.19438	0.823653	0.574515	0.855517	1.42347	1.52691	1.83728	1.15714	0.939393	1.58912	1.39163	1.92538	2.02319	2.21993	2.02312	1.6091	1.41976	0.868199	1.04072	2.07376	1.76999	1.50524	0.643028	0.68187	0.699378	0.814786	0.884846	1.30975	1.36229	0.584316	1.19455	1.03223	1.36444	1.85672	1.66031	1.46016	0.904688
'FTHFD'	11.9693	16.1568	18.4541	15.1138	17.7614	14.8524	10.2756	13.3144	9.96293	7.97134	11.4183	8.99183	5.58343	4.96767	5.66856	5.43306	8.40008	6.73943	7.8679	11.0519	7.96875	10.9695	10.7883	13.9195	10.9152	11.6852	13.9301	11.7767	10.2873	7.85657	10.4187	8.86198	7.70512	9.22503	4.64861	4.17457	3.74104	3.85704	4.73203	6.1122	4.26486	6.03997	8.8587	6.23999	9.14459	11.743	10.0671	11.8396	8.75955
'rFUM'	30.9947	20.5768	21.214	23	33.2709	45.3704	20.3629	17.0772	12.0377	27.8929	24.9854	26.4568	12.3798	26.6235	24.229	28.2193	20.2098	21.5979	18.2854	13.8552	11.5072	12.6286	17.5588	27.0455	27.7651	33.39	30.7986	21.8723	11.2892	7.98046	10.2073	18.2313	22.0151	18.4992	21.5942	21.1314	20.0154	11.257	15.0835	13.9746	15.0902	8.11983	11.0926	11.344	24.0887	24.0674	17.42	15.5852	7.78536
'FUMt22'	1.50382	1.35511	0.885866	0.53062	0.710964	1.54822	0.753056	0.544138	0.898883	0.970723	0.48146	0.935509	1.68539	1.47265	1.09314	1.59683	0.602329	0.783006	0.975255	0.567871	0.662769	0.872125	0.88547	0.745524	0.616754	0.574409	0.868664	1.12664	0.64307	0.515847	0.614653	0.833844	0.783007	0.717468	1.31248	0.57765	1.00735	1.21567	0.489893	0.29329	0.634436	0.502299	0.317705	0.585621	0.796038	0.43526	0.417424	0.715021	0.621201
'FUMt23'	1.00798	0.793271	1.13049	1.31764	1.99891	1.48203	1.46712	1.56247	0.925767	1.35051	1.41669	1.27244	1.00966	0.966618	0.997421	0.670582	0.895391	1.07499	1.11402	0.816866	0.776903	1.23321	1.02906	1.33555	1.30561	1.55571	1.58953	0.949388	1.50472	0.750315	0.874607	1.38467	1.01763	0.915594	0.658331	0.853177	0.920152	0.542995	0.969031	0.816428	0.836977	0.837724	0.84751	0.778843	0.993812	1.58969	0.975119	0.961312	0.861974
'G1PP'	2.66287	1.94472	1.84062	1.68245	1.31276	1.70071	1.0921	1.26803	1.00098	1.21538	1.63815	1.63148	1.38152	1.46155	1.69569	1.89151	1.79727	1.55578	1.44068	1.27408	1.01378	1.01612	1.28065	1.24107	0.967875	1.20627	1.41619	1.35122	0.916848	0.863594	0.974969	1.29699	1.47663	1.66779	1.49844	1.36804	1.15646	1.13494	1.14207	1.15022	0.888951	0.766892	0.857857	0.613508	0.961625	1.07652	1.11585	1.22171	0.962116
'G3PD2'	6.63008	7.27398	2.02187	1.86548	5.01006	8.08654	3.76057	2.60303	3.55908	3.55858	2.65413	3.60581	2.3547	7.65427	7.86739	8.06265	4.31348	3.15841	1.34568	4.46005	3.44593	1.58666	1.02969	4.13955	4.82087	5.54559	4.40229	1.403	1.4955	3.08744	3.682	1.2914	3.13978	3.80336	6.38003	5.88526	4.95173	2.10423	2.24831	1.43847	1.93519	2.31128	1.5278	2.11662	4.08248	3.25767	1.31135	1.37061	3.16532
'G3PD5'	4.29686	3.69393	1.99469	1.28687	1.57362	3.3943	2.42695	0.833677	1.45917	1.45526	1.44	2.21621	2.5352	3.8711	4.6482	4.21483	3.19455	2.00004	1.31842	2.57389	1.48974	0.699297	0.785551	1.24537	2.12953	2.58435	1.36661	0.893917	0.588967	1.25279	2.12599	1.09091	2.00068	2.90738	3.75802	3.36225	2.32747	1.59723	1.52041	1.01656	0.924245	1.01043	0.555627	1.29066	1.7422	1.07811	0.826488	1.08402	1.75555
'G3PD6'	4.10859	3.56489	1.64956	1.77423	2.13129	3.55779	2.37418	1.73815	1.73578	1.08544	1.26237	2.743	2.0649	4.34294	4.37772	4.16648	2.89825	2.43066	1.19231	2.28906	1.95426	1.23732	1.00857	1.83222	1.99207	2.55566	2.17288	1.31481	1.07038	1.52678	1.71798	0.826822	2.39611	2.62659	3.71665	3.19155	2.80871	1.49477	1.7757	0.976538	0.710982	1.26318	1.07817	1.22865	1.80308	1.55722	1.15638	0.970286	1.58589
'G3PD7'	4.00872	2.94773	1.5594	1.87276	2.0863	3.56095	2.5429	2.031	1.38883	1.5737	1.38092	2.30891	1.52717	3.47014	3.26683	3.99343	2.87905	2.68277	1.65484	1.94032	1.84763	1.34273	1.19542	1.73336	1.95035	2.65526	2.39163	1.55709	1.32563	1.09858	1.26524	0.93566	1.92872	1.86835	2.87587	3.07183	2.93042	1.77408	1.98347	1.2618	1.39489	1.24619	1.10222	1.29008	1.72243	1.81529	1.25239	1.18479	1.07516
'G5SADs'	4.7387	3.84014	1.68389	1.88003	2.51705	4.64533	2.70305	1.78887	1.66183	1.61993	1.56507	2.89714	3.02299	5.2218	4.97301	4.89154	3.13681	2.69867	1.51422	2.20584	1.93235	1.21193	1.20451	2.33741	2.57359	3.11851	2.65375	1.60856	0.985522	1.52815	1.60029	1.19339	2.69622	2.66587	4.54894	3.5747	3.21985	1.81952	1.83011	1.13628	1.03792	1.06422	1.1568	1.41866	2.54392	1.74461	1.25707	0.946419	1.77789
'COMBO34'	3.6614	2.88873	1.27422	1.43644	2.152	3.87905	2.20401	1.66425	1.55911	1.62598	1.23824	2.02134	2.29686	3.93812	3.37198	3.84702	2.40736	2.17392	1.57399	1.67705	1.5359	1.14355	1.09055	1.95242	2.04379	2.53813	2.31816	1.50413	0.879748	1.06952	1.25687	1.14026	2.05621	1.85668	3.24571	2.7729	2.60733	1.65846	1.45435	1.03894	1.24524	1.0142	1.08931	1.24378	1.9703	1.53936	1.04149	1.03721	1.11133
'G6PDH2r'	45.503	40.2699	15.6785	14.5767	22.446	44.4301	23.1565	11.6695	15.595	16.2591	12.6202	25.4922	21.7122	45.9175	50.911	47.5864	29.0819	21.3294	9.78091	24.6976	16.8974	8.22854	9.22396	19.7571	26.0072	30.5296	21.7804	11.6774	7.298	14.4386	20.5709	8.25246	21.682	26.2019	41.9203	34.6686	27.6086	14.3868	15.0392	7.91764	8.24974	10.7867	7.20598	12.0105	23.0671	15.6458	10.1596	9.03471	18.5715
'GAPD'	42.3702	37.008	15.5058	11.3266	14.3501	35.6153	19.2341	6.81522	14.037	12.1203	8.31153	20.9148	21.5894	37.5795	45.5534	42.423	26.5368	17.2952	8.81752	22.3214	13.8667	7.45925	8.36611	13.4111	20.6155	23.8383	14.8119	10.6977	6.18519	12.351	19.3161	7.2167	17.0307	25.2525	37.4018	30.3688	22.7502	14.1119	12.2372	5.48078	5.77516	9.20488	4.15597	10.0291	18.5852	10.4227	7.6527	9.07278	17.5496
'GHMT2'	13.0145	16.2878	18.0706	14.5268	15.6737	13.7132	9.68444	13.0792	10.8598	7.14555	10.878	9.94122	5.70462	6.96575	7.80454	6.86737	9.23036	7.1437	7.16012	11.2674	7.95175	10.1052	10.5964	12.5268	9.49903	10.388	13.1608	11.7088	9.86256	8.32982	11.0963	8.20642	8.40066	10.2348	6.20984	5.39362	4.79537	3.76495	5.20854	5.75458	3.91887	6.1445	8.27103	5.72752	8.14993	10.816	9.81828	11.9668	9.21427
'GK1'	-1	-1	-1	-1	-1	-1	-1	-1	-1	-1	-1	-1	-1	-1	-1	-1	-1	-1	-1	-1	-1	-1	-1	-1	-1	-1	-1	-1	-1	-1	-1	-1	-1	-1	-1	-1	-1	-1	-1	-1	-1	-1	-1	-1	-1	-1	-1	-1	-1
'GLCP'	1.65655	1.28043	2.31967	1.51413	1.8363	1.70868	0.843878	1.31184	1.02816	1.36502	2.1894	1.5549	0.832733	0.808939	1.12323	0.672224	1.50135	0.968273	1.25481	1.26953	0.61736	0.916306	1.42763	1.65965	1.03186	1.27587	1.786	1.52278	0.923877	0.71536	1.09325	1.51639	1.2663	1.67971	0.815858	0.7911	0.515206	0.558149	0.937626	1.1933	0.712224	0.752183	0.967948	0.464606	1.03314	1.36912	1.23822	1.5639	0.870454
'COMBO36'	1.65655	1.28043	2.31967	1.51413	1.8363	1.70868	0.843878	1.31184	1.02816	1.36502	2.1894	1.5549	0.832733	0.808939	1.12323	0.672224	1.50135	0.968273	1.25481	1.26953	0.61736	0.916306	1.42763	1.65965	1.03186	1.27587	1.786	1.52278	0.923877	0.71536	1.09325	1.51639	1.2663	1.67971	0.815858	0.7911	0.515206	0.558149	0.937626	1.1933	0.712224	0.752183	0.967948	0.464606	1.03314	1.36912	1.23822	1.5639	0.870454
'GLCpts'	-1	-1	-1	-1	-1	-1	-1	-1	-1	-1	-1	-1	-1	-1	-1	-1	-1	-1	-1	-1	-1	-1	-1	-1	-1	-1	-1	-1	-1	-1	-1	-1	-1	-1	-1	-1	-1	-1	-1	-1	-1	-1	-1	-1	-1	-1	-1	-1	-1
'GLNS'	1.16697	1.13639	1.7377	1.55713	1.08849	1.24633	1.4523	1.18242	1.5513	0.81155	1.01005	1.95421	1.23587	1.09421	1.38018	0.799387	1.29614	1.09033	0.424595	1.12653	0.997616	0.924261	1.56453	0.941508	0.789661	1.05912	1.08289	1.50285	1.27373	0.959869	1.05991	0.792718	1.21594	1.44362	0.757504	0.981136	0.790735	0.515687	1.1991	0.54002	0.359662	1.10651	0.608766	0.68982	0.768411	0.997812	1.05437	1.13872	0.730638
'GLUDC'	11.4345	12.0804	5.42026	5.02858	5.3892	9.06434	4.16993	4.03519	6.96102	4.94769	3.70474	6.98037	4.91829	10.9122	12.7291	11.3049	7.18743	5.54532	2.49634	7.91416	5.56885	2.41979	3.04939	4.43667	5.92608	6.30164	4.39119	3.50407	2.36603	5.70471	7.54428	2.36101	5.90029	7.17717	10.1523	8.52109	6.45596	3.11458	3.87029	2.23483	2.7896	3.97613	2.21176	2.67881	4.95138	3.1855	3.20941	3.63969	6.32898
'GLUDy'	4.09334	4.75993	7.2545	7.1551	8.65467	8.18184	5.46449	6.72263	4.32924	4.21104	5.24239	4.26562	1.87836	3.16286	1.53329	2.03698	3.04045	3.97611	4.40249	3.81565	3.29338	5.28125	5.41821	7.18569	6.26092	6.32223	7.01212	5.62494	4.90253	2.88075	3.62655	3.95776	3.50207	2.68518	1.38029	1.72021	2.50701	1.92329	2.83961	3.62883	3.24084	2.66404	4.36453	3.52813	5.29721	5.82517	4.50462	4.821	2.67842
'GLUN'	1.10481	0.904365	1.04362	1.33879	1.63321	1.61385	1.16057	1.06369	0.57338	1.66514	1.28637	1.1385	0.67173	0.949937	1.29517	0.881556	0.7597	0.875273	1.02235	0.703005	0.514481	0.86726	0.87821	1.16757	1.48219	1.55746	1.25831	0.978926	0.879335	0.450564	0.754703	1.22577	1.0291	0.824805	0.964658	0.774822	0.632329	0.503793	0.675674	0.703289	0.927286	0.466782	0.646589	0.760248	1.14938	1.24181	0.940056	0.801828	0.609353
'GLUSy'	0.693384	0.84068	0.992955	0.682462	0.656907	0.914893	0.685136	0.647854	0.815415	0.454829	0.464556	0.94838	1.10382	0.639508	0.760087	0.632609	0.605943	0.487038	0.461486	0.662359	0.448608	0.699625	0.839474	0.568315	0.578277	0.559023	0.576168	0.854425	0.713396	0.467049	0.702099	0.450832	0.557741	0.751201	0.669644	0.464161	0.404674	0.550568	0.485631	0.238802	0.353329	0.472296	0.445949	0.491507	0.631407	0.414523	0.527287	0.653113	0.509373
'GLXCL'	4.20541	3.06973	4.05538	3.82298	3.85054	3.7295	3.68557	4.83286	3.35917	3.4592	3.54641	3.57986	1.59016	2.22038	1.40959	2.8898	3.5148	3.76691	3.47588	2.29237	2.17943	2.47524	2.68083	2.99746	2.66067	2.93245	3.69943	3.05185	2.99685	2.17745	2.84784	2.74443	3.0255	2.84267	1.59095	2.48566	3.00056	2.3816	2.90848	2.87066	2.9305	1.49883	1.98626	1.69929	1.99861	2.77271	2.47192	2.87372	1.88219
'COMBO37'	4.83079	5.83959	7.66788	6.10031	8.57338	9.87833	5.71208	7.41638	4.06053	5.22422	6.04124	4.88133	3.32059	4.52524	3.42895	3.56141	3.2587	3.52331	3.7611	4.27288	2.42905	4.92206	5.17283	7.37661	6.21564	7.10249	8.03238	5.94806	5.05085	2.61562	4.29468	4.16735	4.08458	3.46008	3.13306	2.69321	2.98452	2.16877	2.49978	3.18444	2.65076	2.2428	4.32593	3.22791	5.72743	6.18675	4.5122	5.49845	3.33223
'GLYCDx'	5.30996	3.061	4.09372	4.4276	6.15723	6.63602	1.37911	2.1791	3.48903	6.32448	6.75007	4.25585	5.02131	3.62472	3.23779	2.50756	3.31733	3.79138	4.94418	2.02893	1.94227	1.84416	2.62237	4.75549	4.23329	4.80264	5.09442	3.50765	1.37442	1.9836	1.84108	5.379	4.01136	3.36117	4.18574	1.70947	2.16361	2.01609	2.26512	3.78396	3.5007	1.7023	1.22538	1.02638	3.4636	3.95356	3.02886	2.82898	1.59409
'GLYCK'	4.20541	3.06973	4.05538	3.82298	3.85054	3.7295	3.68557	4.83286	3.35917	3.4592	3.54641	3.57986	1.59016	2.22038	1.40959	2.8898	3.5148	3.76691	3.47588	2.29237	2.17943	2.47524	2.68083	2.99746	2.66067	2.93245	3.69943	3.05185	2.99685	2.17745	2.84784	2.74443	3.0255	2.84267	1.59095	2.48566	3.00056	2.3816	2.90848	2.87066	2.9305	1.49883	1.98626	1.69929	1.99861	2.77271	2.47192	2.87372	1.88219
'GLYCL'	8.72547	13.7703	16.3818	13.9985	17.3726	14.7802	10.3863	13.3128	9.05429	7.75153	10.1358	7.88852	4.07277	4.69031	3.06553	3.45655	6.13557	6.29342	6.9128	9.62845	7.26	10.9304	10.0041	13.5517	10.8855	11.5413	13.1094	10.7953	10.0594	6.93563	9.00492	7.79345	6.85535	6.62548	2.52926	2.76784	3.57179	3.17911	4.29054	5.3353	4.09254	5.62023	8.91903	6.52201	9.22168	11.0776	9.2219	10.2952	7.40052
'GLYCLTDx'	2.7743	2.21158	1.46093	1.82047	2.54275	3.9484	1.75257	1.66679	0.88886	2.02112	1.8488	2.11698	1.29975	2.86156	2.54239	2.99946	1.6611	1.8106	1.15846	1.25542	1.24331	1.02311	1.4543	2.34042	2.2505	2.6874	2.64377	1.65193	1.15941	0.909489	0.905142	1.49758	1.97036	1.58214	2.31039	2.04567	2.06874	1.0624	1.2571	0.975618	1.00446	0.863736	1.02965	0.932784	2.13039	1.9756	1.40442	1.11008	0.934898
'GLYCLTDy'	8.08738	6.51817	3.12791	3.62386	5.2297	9.18855	5.10643	3.7384	2.75851	3.33235	3.30044	5.21193	3.83215	8.83331	8.35771	8.72251	5.30261	4.90994	2.80298	3.72699	3.40718	2.57865	2.5166	4.87945	5.08774	6.29076	5.64648	3.40031	2.32053	2.42549	2.35681	2.11508	4.6442	4.18794	7.44	6.31917	5.86984	3.37874	3.59692	2.29468	2.05556	2.12563	2.42556	2.60387	4.82814	4.06717	2.72679	2.01966	2.50087
'GLYCTO2'	1.77528	1.04608	0.877975	0.879736	0.980592	1.13461	1.30635	0.654973	0.898267	0.972354	1.0309	1.20339	1.56654	1.58484	1.60943	1.50328	1.49338	1.17096	1.19297	0.868186	0.720069	0.736299	0.544659	0.55581	0.82864	1.04542	0.632356	0.655364	0.509637	0.549202	0.641581	0.939999	1.04144	1.22496	1.39097	1.36697	0.951564	0.908718	0.904108	0.811228	0.788429	0.471113	0.387377	0.730082	0.526016	0.531854	0.511003	0.482561	0.398088
'GLYCTO3'	1.60411	1.35489	1.39019	0.947084	1.51982	1.66563	1.54119	1.16593	1.42266	1.1247	0.838227	1.97072	0.824024	2.15468	2.42195	1.67019	1.43668	1.17825	0.635741	1.25586	0.949949	1.05559	0.969307	1.15169	1.34752	1.51383	1.27588	1.05847	1.02889	0.802544	1.13376	0.664491	1.27327	1.53606	1.70128	1.49577	1.32482	0.652957	1.13739	0.521372	0.511863	0.927709	0.760748	0.8646	1.01781	1.11788	0.693038	0.827368	0.729213
'GLYCTO4'	0.991308	1.15857	1.12547	0.895725	0.905569	1.15611	0.920534	1.04531	0.66604	0.669376	0.749955	0.716038	0.97789	1.05886	0.951506	0.985686	0.908245	0.835023	0.595285	0.949793	0.802825	0.792433	0.692068	0.902694	0.62813	0.850754	0.958039	0.774746	0.714622	0.650055	0.644508	0.573814	0.735461	0.624947	0.960745	0.811873	0.875781	0.584952	0.620698	0.579193	0.427629	0.577947	0.755277	0.49882	0.697685	0.70624	0.628262	0.623301	0.618409
'GLYCt'	3.79663	2.30438	2.67515	2.5094	2.2537	1.69795	1.44663	1.26505	1.54988	2.41995	2.28379	3.2029	1.42068	2.13426	2.16511	2.09302	2.67666	2.41737	2.0163	1.58334	1.31838	1.33062	1.74774	1.31125	1.45128	1.62569	1.55411	1.84727	1.2579	1.15335	1.41181	2.24209	2.68481	2.66923	1.77515	1.5832	1.38151	1.02416	1.87206	1.31705	1.32769	1.00816	0.773807	0.816794	1.03044	1.58661	1.6742	1.70782	1.20302
'GLYK'	6.16329	1.39203	5.56002	5.72674	5.4094	5.74986	0.693795	0.409604	0.744023	6.8388	6.9588	6.28832	1.12117	0.987609	1.2675	1.35734	4.37268	4.38736	4.55031	0.856301	0.631972	0.688707	4.1219	4.25125	4.00066	4.37129	4.3642	4.436	0.505877	0.505855	0.700653	5.02236	5.11662	4.66795	1.22094	0.962385	0.785445	0.751023	3.4297	3.65824	3.47972	0.474226	0.375837	0.491885	3.3247	3.5633	3.74708	3.51103	0.718409
'COMBO38'	1.89776	1.33778	0.840617	1.22699	0.789203	0.789139	0.685468	1.21529	0.649772	0.99511	1.65587	0.866359	1.68197	1.48369	1.69596	1.41487	1.11887	0.981179	1.16838	0.751629	0.823284	0.728653	0.6181	0.721301	0.712692	0.64958	0.807785	0.644715	0.758475	0.665756	0.883766	1.25635	1.16555	1.29467	1.47905	0.94299	0.7007	0.984088	0.44711	0.764005	0.557845	0.439821	0.539276	0.536996	0.56383	0.5726	0.653775	0.655346	0.83197
'GMPS2'	-1	-1	-1	-1	-1	-1	-1	-1	-1	-1	-1	-1	-1	-1	-1	-1	-1	-1	-1	-1	-1	-1	-1	-1	-1	-1	-1	-1	-1	-1	-1	-1	-1	-1	-1	-1	-1	-1	-1	-1	-1	-1	-1	-1	-1	-1	-1	-1	-1
'GND'	40.5666	36.0831	14.561	14.6657	22.9743	41.685	21.0087	12.6209	14.8993	17.5874	14.3908	24.4546	20.6774	43.3339	45.1874	42.833	26.2726	21.0243	11.323	22.1928	16.106	7.84857	9.69751	19.9908	24.4566	28.6889	21.8566	11.8972	7.14196	13.7149	18.2285	10.3118	21.7554	23.6049	38.1195	31.3746	25.9013	13.01	14.6939	8.83624	9.45466	10.0394	7.75007	11.0708	21.8298	15.616	10.1546	8.49304	16.7259
'H2Ot'	18.7379	8.35984	17.7859	17.9083	16.7832	18.3833	6.40444	9.28767	7.80266	19.5144	20.1252	19.8819	3.04418	3.81602	2.72367	5.46689	13.0348	14.6189	13.1744	7.24066	5.33977	6.66711	13.2293	13.1668	12.3983	14.8041	15.6087	16.1141	5.76854	4.53551	6.6786	14.5083	16.4651	14.9914	2.38078	4.47017	5.83271	4.60361	10.3984	10.1599	10.7472	4.64374	6.11683	4.22339	10.2624	12.7541	13.3532	13.4289	4.59501
'HCO3E'	-1	-1	-1	-1	-1	-1	-1	-1	-1	-1	-1	-1	-1	-1	-1	-1	-1	-1	-1	-1	-1	-1	-1	-1	-1	-1	-1	-1	-1	-1	-1	-1	-1	-1	-1	-1	-1	-1	-1	-1	-1	-1	-1	-1	-1	-1	-1	-1	-1
'HEX1'	2.66287	1.94472	1.84062	1.68245	1.31276	1.70071	1.0921	1.26803	1.00098	1.21538	1.63815	1.63148	1.38152	1.46155	1.69569	1.89151	1.79727	1.55578	1.44068	1.27408	1.01378	1.01612	1.28065	1.24107	0.967875	1.20627	1.41619	1.35122	0.916848	0.863594	0.974969	1.29699	1.47663	1.66779	1.49844	1.36804	1.15646	1.13494	1.14207	1.15022	0.888951	0.766892	0.857857	0.613508	0.961625	1.07652	1.11585	1.22171	0.962116
'HSDy'	7.89618	10.1	12.4404	9.85256	14.734	16.1351	9.77971	12.9999	6.61593	8.67968	9.88751	7.83495	5.48657	8.02921	6.42429	5.75794	5.29094	5.99158	6.13057	7.08669	4.11902	8.72472	8.11398	12.3788	10.326	11.6358	13.4164	9.27997	8.77563	4.40798	7.49645	6.97222	6.96923	5.64347	5.50741	4.54509	5.0644	3.2164	4.02644	5.19421	4.34921	3.58464	7.52465	5.57763	9.3794	10.3195	7.18401	8.74975	5.95033
'COMBO41'	7.89618	10.1	12.4404	9.85256	14.734	16.1351	9.77971	12.9999	6.61593	8.67968	9.88751	7.83495	5.48657	8.02921	6.42429	5.75794	5.29094	5.99158	6.13057	7.08669	4.11902	8.72472	8.11398	12.3788	10.326	11.6358	13.4164	9.27997	8.77563	4.40798	7.49645	6.97222	6.96923	5.64347	5.50741	4.54509	5.0644	3.2164	4.02644	5.19421	4.34921	3.58464	7.52465	5.57763	9.3794	10.3195	7.18401	8.74975	5.95033
'HYD1'	0.855054	0.76957	0.956289	1.12774	1.77449	1.14043	0.820793	1.43048	1.60067	1.42282	1.95592	1.07072	1.86343	1.23626	0.893499	0.694216	0.504212	0.707747	1.47622	0.748632	1.03786	1.16653	1.09652	1.08329	0.911119	0.906088	1.28603	1.04734	1.29575	0.813923	0.762338	1.817	0.791988	0.732575	0.913015	0.555487	0.764965	0.944978	0.743522	0.930206	0.657595	1.10385	0.689897	0.462617	0.857297	1.30947	0.623216	0.624722	0.625082
'HYD2'	1.29153	1.09364	1.61494	1.49257	1.84309	1.74796	1.02811	1.40586	1.12746	1.03917	1.36047	1.50652	0.4481	1.02003	0.744963	0.85182	1.01046	1.12303	0.948785	0.960458	0.786481	1.10836	1.20086	1.48157	1.14902	1.32136	1.61231	1.3644	1.02169	0.723452	0.904319	0.931515	1.21667	1.0668	0.536816	0.645006	0.864087	0.50641	0.865009	0.762647	0.640854	0.697961	0.942456	0.6475	1.01884	1.28426	1.06284	1.15044	0.664054
'HYD3'	1.1918	0.856927	0.782218	1.27029	1.38298	1.48734	1.31125	0.875185	0.590625	1.30324	0.848938	1.03534	0.577703	0.906679	1.38954	1.04454	0.964136	0.879328	0.768483	0.743351	0.707295	0.878274	0.678071	0.861809	1.34807	1.49231	0.94052	0.821029	0.778143	0.573813	0.587862	0.743499	0.845963	0.824186	0.872307	1.03554	0.709631	0.520862	0.691322	0.54092	0.750419	0.430015	0.609259	0.836628	0.924299	0.994686	0.902388	0.585172	0.42904
'ICDHyr'	21.5805	24.1448	13.2386	10.7153	11.4471	15.7863	10.2065	10.192	14.7786	8.90059	7.68406	12.9501	11.2072	19.5617	24.857	20.337	13.8268	10.1354	5.74508	16.3856	10.8675	7.05466	7.10168	9.3724	11.2715	11.0679	9.7974	8.84675	7.32512	11.9494	16.619	5.31202	10.6779	14.4229	19.6814	15.8392	11.7326	6.94573	7.46363	4.9238	6.11463	7.8446	5.90481	6.73919	9.31548	7.19029	7.45184	9.86925	13.7815
'ICL'	15.2435	17.3902	21.9395	17.8671	23.012	25.2445	15.4311	20.4619	14.4772	12.2133	17.305	10.9211	6.04847	9.26229	4.81452	11.6008	10.3407	12.6872	11.7384	13.5081	10.0677	14.4555	13.4611	18.2926	14.3086	18.9879	23.6037	18.6722	14.023	9.26642	13.1561	10.8566	8.91924	9.63106	5.2841	9.30586	11.9767	9.13573	8.49861	9.54497	9.62646	8.38857	12.2487	8.84251	12.5845	18.2693	14.4328	17.6606	9.45599
'ILETA'	-1	-1	-1	-1	-1	-1	-1	-1	-1	-1	-1	-1	-1	-1	-1	-1	-1	-1	-1	-1	-1	-1	-1	-1	-1	-1	-1	-1	-1	-1	-1	-1	-1	-1	-1	-1	-1	-1	-1	-1	-1	-1	-1	-1	-1	-1	-1	-1	-1
'IMPD'	-1	-1	-1	-1	-1	-1	-1	-1	-1	-1	-1	-1	-1	-1	-1	-1	-1	-1	-1	-1	-1	-1	-1	-1	-1	-1	-1	-1	-1	-1	-1	-1	-1	-1	-1	-1	-1	-1	-1	-1	-1	-1	-1	-1	-1	-1	-1	-1	-1
'IPMD'	-1	-1	-1	-1	-1	-1	-1	-1	-1	-1	-1	-1	-1	-1	-1	-1	-1	-1	-1	-1	-1	-1	-1	-1	-1	-1	-1	-1	-1	-1	-1	-1	-1	-1	-1	-1	-1	-1	-1	-1	-1	-1	-1	-1	-1	-1	-1	-1	-1
'IPPMIa'	-1	-1	-1	-1	-1	-1	-1	-1	-1	-1	-1	-1	-1	-1	-1	-1	-1	-1	-1	-1	-1	-1	-1	-1	-1	-1	-1	-1	-1	-1	-1	-1	-1	-1	-1	-1	-1	-1	-1	-1	-1	-1	-1	-1	-1	-1	-1	-1	-1
'IPPMIb'	-1	-1	-1	-1	-1	-1	-1	-1	-1	-1	-1	-1	-1	-1	-1	-1	-1	-1	-1	-1	-1	-1	-1	-1	-1	-1	-1	-1	-1	-1	-1	-1	-1	-1	-1	-1	-1	-1	-1	-1	-1	-1	-1	-1	-1	-1	-1	-1	-1
'IPPS'	-1	-1	-1	-1	-1	-1	-1	-1	-1	-1	-1	-1	-1	-1	-1	-1	-1	-1	-1	-1	-1	-1	-1	-1	-1	-1	-1	-1	-1	-1	-1	-1	-1	-1	-1	-1	-1	-1	-1	-1	-1	-1	-1	-1	-1	-1	-1	-1	-1
'LLACD2'	-1	-1	-1	-1	-1	-1	-1	-1	-1	-1	-1	-1	-1	-1	-1	-1	-1	-1	-1	-1	-1	-1	-1	-1	-1	-1	-1	-1	-1	-1	-1	-1	-1	-1	-1	-1	-1	-1	-1	-1	-1	-1	-1	-1	-1	-1	-1	-1	-1
'LLACD3'	-1	-1	-1	-1	-1	-1	-1	-1	-1	-1	-1	-1	-1	-1	-1	-1	-1	-1	-1	-1	-1	-1	-1	-1	-1	-1	-1	-1	-1	-1	-1	-1	-1	-1	-1	-1	-1	-1	-1	-1	-1	-1	-1	-1	-1	-1	-1	-1	-1
'LLACt2r'	-1	-1	-1	-1	-1	-1	-1	-1	-1	-1	-1	-1	-1	-1	-1	-1	-1	-1	-1	-1	-1	-1	-1	-1	-1	-1	-1	-1	-1	-1	-1	-1	-1	-1	-1	-1	-1	-1	-1	-1	-1	-1	-1	-1	-1	-1	-1	-1	-1
'LDHD'	1.01144	0.772236	0.723662	0.731428	0.72386	1.15163	0.767019	0.847896	0.627508	0.503041	0.753836	0.74523	1.11334	1.28608	0.994656	0.923717	0.744199	0.887965	0.613555	0.500668	0.606884	0.51143	0.639271	0.825866	0.634327	0.788009	0.913849	0.730819	0.561737	0.479929	0.333086	0.56438	0.777412	0.557848	1.17024	0.669259	0.823212	0.608727	0.57645	0.480664	0.370898	0.364709	0.496575	0.369236	0.79672	0.547462	0.480796	0.434955	0.514196
'LDHD2'	2.00757	1.25109	0.819719	0.970558	0.846523	1.26345	0.898496	0.790522	0.551223	0.974666	0.792359	1.01678	1.125	1.62909	1.357	1.59947	1.19666	1.22822	0.899514	0.674792	0.708642	0.588184	0.482922	0.648427	0.740075	0.851933	0.736874	0.583126	0.474667	0.579116	0.558012	0.805401	1.20244	1.05505	1.41003	1.02446	1.03509	0.761332	0.705621	0.532186	0.664517	0.335534	0.486061	0.510548	0.641465	0.544227	0.603306	0.516992	0.566184
'LEUTAi'	-1	-1	-1	-1	-1	-1	-1	-1	-1	-1	-1	-1	-1	-1	-1	-1	-1	-1	-1	-1	-1	-1	-1	-1	-1	-1	-1	-1	-1	-1	-1	-1	-1	-1	-1	-1	-1	-1	-1	-1	-1	-1	-1	-1	-1	-1	-1	-1	-1
'MALS'	17.1091	18.124	23.7997	19.6141	24.4796	26.9182	15.0671	20.0035	14.2311	14.3258	19.2361	13.6922	6.32153	8.71358	4.87314	11.5503	11.8402	13.6045	13.3432	13.9691	10.164	14.9492	14.9902	19.2356	15.3844	19.9882	24.3516	20.1271	14.2048	9.27744	13.347	12.8797	11.0309	11.6166	5.15171	9.17096	11.5361	9.30421	9.2714	10.486	10.1067	8.51653	12.4519	8.96199	13.6142	19.0644	15.4831	18.6373	9.80772
'MDH'	27.4882	17.2806	26.3916	25.81	34.1195	41.0589	19.0228	20.5738	13.5732	27.4781	27.834	26.4112	8.87056	17.7488	12.5169	19.5145	18.6275	21.2461	19.8298	13.6311	10.7382	15.5941	19.8961	27.1387	25.2714	30.926	32.0077	24.9734	14.0292	8.05907	11.1093	20.0906	21.5619	18.0886	12.5831	14.9868	16.5014	10.1038	14.8722	14.9053	15.6215	8.80634	13.3163	11.2911	21.6749	25.2596	19.6357	19.9972	7.83466
'MDH2'	2.24987	1.93039	0.984978	1.323	1.38635	1.32795	0.893765	0.948875	0.877793	1.23871	1.02072	0.818018	1.49458	1.61639	1.17447	1.82555	1.21853	1.38582	1.42789	0.864475	1.05642	1.09844	0.645427	0.792521	0.928822	0.900962	0.91822	0.806225	0.797761	0.764015	0.715882	1.23063	1.24386	0.925389	1.4808	1.1014	1.20551	1.21977	0.776768	0.825562	0.954134	0.562986	0.582882	0.690092	0.657731	0.846117	0.763846	0.676367	0.816766
'MDH3'	0.969992	0.663957	0.712854	0.871985	0.957581	0.840449	0.616322	0.866284	0.506718	1.07227	0.788013	0.74662	0.623823	0.6308	0.531248	0.566434	0.644477	0.820217	0.771131	0.512357	0.474791	0.630883	0.419225	0.718852	0.754831	0.775408	0.818558	0.532207	0.502405	0.360611	0.530981	0.724314	0.781128	0.59536	0.469233	0.468924	0.544018	0.397141	0.476226	0.548547	0.697649	0.266845	0.523071	0.479756	0.487215	0.657752	0.558508	0.551408	0.335967
'ME1'	7.38199	4.91943	6.69714	6.44728	6.33559	6.89934	3.25142	4.24869	3.43457	5.92323	6.53535	6.59234	1.7581	2.84251	2.73473	3.36513	5.16659	5.36213	4.51186	3.55396	2.96572	3.30418	4.56135	5.12137	4.45133	5.35984	6.05371	5.55815	2.93575	2.6052	3.18684	4.79707	5.67185	5.45895	2.2627	2.67104	2.87145	2.02366	3.80027	3.57897	3.50308	2.21682	2.89608	2.06548	3.7491	4.84812	4.77976	5.01891	2.57811
'ME2'	14.546	9.85948	9.5339	8.36804	6.86941	8.74386	5.1386	4.97632	5.70824	6.51238	8.26815	11.4546	4.79472	8.93092	10.174	9.55352	10.1064	8.41336	5.87404	6.46104	4.98847	3.89439	5.86491	5.77932	4.94578	6.01429	6.82779	6.97521	3.49543	4.59374	5.43648	6.36695	9.36757	10.549	8.46985	7.18713	5.77355	3.65564	6.29781	4.57028	3.58413	3.67422	3.2942	2.89735	4.46403	5.16117	5.94759	6.59066	4.95096
'MTHFC'	12.2754	16.4999	18.7332	15.5234	17.7874	14.7929	10.2717	13.3483	10.2823	8.11896	11.3175	9.30306	5.52356	5.31513	5.88331	5.66605	8.56077	6.97226	7.75899	11.229	8.30147	10.9306	11.0595	13.975	10.9109	11.6423	13.8627	11.9892	10.2901	8.15081	10.5575	8.81837	8.08901	9.3891	4.86808	4.27167	3.82475	3.78752	4.87274	6.05734	4.25522	6.22855	8.85463	6.2134	9.14862	11.6999	10.2672	11.9506	8.92472
'MTHFD'	12.2754	16.4999	18.7332	15.5234	17.7874	14.7929	10.2717	13.3483	10.2823	8.11896	11.3175	9.30306	5.52356	5.31513	5.88331	5.66605	8.56077	6.97226	7.75899	11.229	8.30147	10.9306	11.0595	13.975	10.9109	11.6423	13.8627	11.9892	10.2901	8.15081	10.5575	8.81837	8.08901	9.3891	4.86808	4.27167	3.82475	3.78752	4.87274	6.05734	4.25522	6.22855	8.85463	6.2134	9.14862	11.6999	10.2672	11.9506	8.92472
'MTHFR2'	-1	-1	-1	-1	-1	-1	-1	-1	-1	-1	-1	-1	-1	-1	-1	-1	-1	-1	-1	-1	-1	-1	-1	-1	-1	-1	-1	-1	-1	-1	-1	-1	-1	-1	-1	-1	-1	-1	-1	-1	-1	-1	-1	-1	-1	-1	-1	-1	-1
'NACODA'	2.71544	2.29599	1.5657	1.43737	1.20695	1.7553	1.0628	1.09027	1.15588	0.856814	1.16026	1.76327	2.02749	2.42633	2.56138	2.34398	1.79205	1.5633	1.00659	1.403	1.14109	0.819857	0.971922	1.04826	1.02208	1.14949	1.15105	1.06538	0.80588	1.05831	1.23484	1.07399	1.66302	1.80431	2.44547	1.70044	1.46668	0.95256	1.02086	0.714599	0.60094	0.682268	0.713978	0.646523	1.05414	0.779864	0.921389	0.993037	1.32788
'NADH10'	1.58927	1.19475	2.13218	1.48785	1.28178	1.32821	0.749676	1.10252	1.31291	0.89541	1.80077	2.02528	0.960549	0.94762	1.56228	0.771051	1.54829	1.02016	0.938588	1.24548	0.658837	0.865594	1.46679	1.22431	0.747745	0.805108	1.36268	1.68719	0.75051	0.681728	1.23261	0.994757	1.18625	1.77489	0.957663	0.894655	0.513076	0.595921	1.09203	0.953147	0.5242	0.798473	0.752665	0.516995	0.773236	0.892454	1.00642	1.46913	0.732493
'NADH5'	1.1836	1.36533	1.40188	1.05384	1.56636	1.35735	1.13639	1.18195	1.26136	0.985461	1.18127	0.90174	2.00067	1.08801	1.54198	1.07773	0.686927	0.575601	1.21001	0.940331	0.623313	1.36274	1.21485	1.05242	1.079	1.04144	1.13966	1.22771	1.35436	0.716005	1.06079	1.38084	0.690161	0.989749	1.53243	0.626917	0.529091	1.16155	0.623648	0.579324	0.596636	0.813701	0.766753	0.674588	1.04887	1.12208	0.783881	1.03422	1.06292
'NADH6'	6.0377	3.93878	6.5064	6.85452	8.35854	9.10111	3.96	4.38814	2.78076	6.69595	7.07606	5.75518	1.21079	3.09804	2.37285	3.62237	4.07362	4.57399	4.80352	2.98628	2.29305	3.51847	4.80928	6.50938	6.31474	7.18037	7.04056	5.7643	3.19474	1.97023	2.527	5.38516	4.96989	4.38929	1.91378	2.79286	2.9678	1.7125	3.21328	3.81679	3.65744	1.80487	3.0302	2.56496	5.16527	5.92057	4.9125	4.68332	1.92568
'NADH7'	1.73359	1.08041	1.00979	1.49452	2.08215	1.16068	1.19848	0.988305	1.21001	2.15193	1.51142	0.889795	1.52282	0.845287	0.796792	0.901321	0.812395	1.16838	1.80785	0.717964	0.796594	1.30673	0.893607	1.08905	1.48773	1.49361	1.10135	0.959115	1.11534	0.670867	0.859551	1.77101	1.25746	0.716868	0.786709	0.561202	0.716215	1.15218	0.712723	0.976866	1.33174	0.622899	0.666306	0.95023	0.929073	1.33708	1.03631	0.818323	0.70847
'NADH8'	1.67453	1.5236	2.13808	1.72225	2.84724	1.99233	1.88887	1.9455	1.24489	2.28686	2.37033	1.85519	1.73342	1.05635	0.919831	0.66063	1.31994	1.26188	1.85025	1.22365	0.81055	1.84923	1.39463	1.88857	1.79182	2.07207	2.07542	1.48815	1.90402	0.851941	1.22928	2.30916	1.45002	1.49895	0.862919	0.753283	0.815751	0.931615	1.15841	1.19116	1.15215	0.948952	1.24507	1.0371	1.30509	2.09054	1.25697	1.47778	1.13782
'NADH9'	1.44871	1.13486	0.78254	0.720196	0.942608	1.60864	0.965602	0.859249	0.561755	1.05311	0.538996	0.805933	0.953179	1.39914	1.44114	1.5327	0.739465	0.89154	0.723227	0.632134	0.611587	0.77893	0.58114	0.964108	0.949175	0.980606	1.05452	0.767971	0.656245	0.457088	0.586974	0.616065	0.74224	0.635753	1.3634	0.922401	1.04625	0.856084	0.553165	0.39025	0.58356	0.392817	0.583777	0.563183	0.993193	0.682488	0.579579	0.479746	0.528798
'NADK'	-1	-1	-1	-1	-1	-1	-1	-1	-1	-1	-1	-1	-1	-1	-1	-1	-1	-1	-1	-1	-1	-1	-1	-1	-1	-1	-1	-1	-1	-1	-1	-1	-1	-1	-1	-1	-1	-1	-1	-1	-1	-1	-1	-1	-1	-1	-1	-1	-1
'NAt31'	2.29559	1.41262	1.59276	2.4643	2.52804	1.97155	1.42024	2.16996	1.34957	2.9045	1.7986	1.73529	1.23715	1.32655	1.28375	0.965694	1.11031	2.19438	1.99423	1.03247	1.16871	1.54966	1.31623	1.71634	2.12566	1.91961	1.79912	1.38063	1.37746	0.874702	1.54618	2.01316	2.06111	1.20194	0.838785	0.625334	1.21353	1.04102	1.29423	1.21941	1.87481	0.753826	1.11364	1.21369	1.41833	1.63671	1.45381	1.33354	0.970702
'NAt315'	1.89223	0.895021	1.19524	1.43292	1.88526	1.51715	0.861721	0.822294	0.855343	2.10887	2.01426	1.25755	1.32295	0.704658	0.525806	0.696159	1.17053	1.23456	1.64628	0.726733	0.601249	0.872056	0.818708	1.20201	1.29408	1.48698	1.34436	1.00354	0.789702	0.487832	0.589483	1.9098	1.26918	1.10969	0.704503	0.60834	0.600972	0.709725	0.797848	1.13027	1.18066	0.613583	0.602144	0.598082	0.884442	1.3243	0.99851	0.871924	0.484724
'NAt32'	1.1103	1.00419	1.5722	1.30321	1.15059	1.16472	0.980729	2.23155	1.25618	1.6583	1.52961	0.765345	2.11044	1.43986	2.18651	0.919139	0.924695	1.18989	0.990751	1.39388	0.910581	0.876524	1.12387	1.21264	1.51666	0.945953	1.47388	0.964727	1.48861	0.797187	2.03751	1.30606	1.12022	1.55263	1.7692	0.901284	0.973954	0.896494	0.762481	0.790657	1.34357	0.839077	1.07177	1.14556	1.2116	0.971563	0.698569	1.51499	1.47406
'NDPK1'	1.247	0.843195	1.52173	1.01721	2.42259	1.05336	2.13216	0.986751	1.63174	2.53179	1.12924	1.81103	1.76203	0.618145	1.79392	0.592762	1.44114	0.971665	1.81251	1.20927	0.581577	1.68021	1.05093	0.822096	1.83407	1.99367	1.0062	1.21672	1.52425	0.503366	1.10954	1.91143	0.957723	1.2765	0.629616	1.20631	0.586194	1.15298	1.12337	0.672405	1.36756	1.00341	0.627403	1.26823	0.660042	1.65325	0.74776	0.919367	0.525942
'NDPK2'	-1	-1	-1	-1	-1	-1	-1	-1	-1	-1	-1	-1	-1	-1	-1	-1	-1	-1	-1	-1	-1	-1	-1	-1	-1	-1	-1	-1	-1	-1	-1	-1	-1	-1	-1	-1	-1	-1	-1	-1	-1	-1	-1	-1	-1	-1	-1	-1	-1
'NDPK3'	-1	-1	-1	-1	-1	-1	-1	-1	-1	-1	-1	-1	-1	-1	-1	-1	-1	-1	-1	-1	-1	-1	-1	-1	-1	-1	-1	-1	-1	-1	-1	-1	-1	-1	-1	-1	-1	-1	-1	-1	-1	-1	-1	-1	-1	-1	-1	-1	-1
'NH4t'	17.1904	8.63885	11.0928	14.463	19.3752	14.6439	10.2857	11.5881	10.9708	24.0643	15.9356	12.0021	11.3211	7.50815	6.72702	7.28426	7.8164	12.4444	16.1321	8.63548	5.88653	10.1992	7.56845	10.8714	13.7829	16.0008	12.8326	10.0653	8.59634	4.55843	8.55602	17.2253	14.08	8.49225	5.44823	5.80816	6.33495	8.23944	6.42507	8.67015	12.5659	5.93963	6.65022	6.94564	8.00789	12.8448	10.3744	8.79198	4.52598
'NO3R1'	-1	-1	-1	-1	-1	-1	-1	-1	-1	-1	-1	-1	-1	-1	-1	-1	-1	-1	-1	-1	-1	-1	-1	-1	-1	-1	-1	-1	-1	-1	-1	-1	-1	-1	-1	-1	-1	-1	-1	-1	-1	-1	-1	-1	-1	-1	-1	-1	-1
'NO3R2'	-1	-1	-1	-1	-1	-1	-1	-1	-1	-1	-1	-1	-1	-1	-1	-1	-1	-1	-1	-1	-1	-1	-1	-1	-1	-1	-1	-1	-1	-1	-1	-1	-1	-1	-1	-1	-1	-1	-1	-1	-1	-1	-1	-1	-1	-1	-1	-1	-1
'NO2t2r'	-1	-1	-1	-1	-1	-1	-1	-1	-1	-1	-1	-1	-1	-1	-1	-1	-1	-1	-1	-1	-1	-1	-1	-1	-1	-1	-1	-1	-1	-1	-1	-1	-1	-1	-1	-1	-1	-1	-1	-1	-1	-1	-1	-1	-1	-1	-1	-1	-1
'NO3t7'	-1	-1	-1	-1	-1	-1	-1	-1	-1	-1	-1	-1	-1	-1	-1	-1	-1	-1	-1	-1	-1	-1	-1	-1	-1	-1	-1	-1	-1	-1	-1	-1	-1	-1	-1	-1	-1	-1	-1	-1	-1	-1	-1	-1	-1	-1	-1	-1	-1
'NTPP6'	1.86247	1.29983	2.43691	1.60641	1.6518	1.26049	1.02004	2.09183	1.1748	1.68003	3.00328	1.82841	1.9945	1.79122	2.75628	0.8377	1.82215	1.12013	1.37441	1.50925	0.982075	1.00175	1.36692	1.70178	1.31228	1.02379	1.95634	1.36885	1.31942	0.972608	1.87498	1.93461	1.61025	2.57392	1.99071	1.08645	0.734079	0.743902	0.966881	1.36713	0.986389	0.804551	1.09879	0.980397	1.13502	1.38245	1.09001	1.92927	1.44218
'NTRIR2x'	-1	-1	-1	-1	-1	-1	-1	-1	-1	-1	-1	-1	-1	-1	-1	-1	-1	-1	-1	-1	-1	-1	-1	-1	-1	-1	-1	-1	-1	-1	-1	-1	-1	-1	-1	-1	-1	-1	-1	-1	-1	-1	-1	-1	-1	-1	-1	-1	-1
'O2t'	-1	-1	-1	-1	-1	-1	-1	-1	-1	-1	-1	-1	-1	-1	-1	-1	-1	-1	-1	-1	-1	-1	-1	-1	-1	-1	-1	-1	-1	-1	-1	-1	-1	-1	-1	-1	-1	-1	-1	-1	-1	-1	-1	-1	-1	-1	-1	-1	-1
'OCBT'	-1	-1	-1	-1	-1	-1	-1	-1	-1	-1	-1	-1	-1	-1	-1	-1	-1	-1	-1	-1	-1	-1	-1	-1	-1	-1	-1	-1	-1	-1	-1	-1	-1	-1	-1	-1	-1	-1	-1	-1	-1	-1	-1	-1	-1	-1	-1	-1	-1
'OMCDC'	-1	-1	-1	-1	-1	-1	-1	-1	-1	-1	-1	-1	-1	-1	-1	-1	-1	-1	-1	-1	-1	-1	-1	-1	-1	-1	-1	-1	-1	-1	-1	-1	-1	-1	-1	-1	-1	-1	-1	-1	-1	-1	-1	-1	-1	-1	-1	-1	-1
'ORNDC'	1.33762	1.18092	0.984415	1.12877	1.76566	1.57761	1.38148	1.35264	1.59368	1.19628	1.02693	1.36664	1.67209	1.59511	1.20665	1.22396	1.07088	1.16711	1.41972	0.974755	0.956043	1.2771	0.929531	1.03919	1.02825	1.26841	1.29826	1.15674	1.11872	0.773673	0.855392	1.22677	1.09028	0.79762	1.0788	1.13939	1.10375	1.09929	0.948516	0.738829	0.873955	0.905363	0.786224	0.77461	0.770751	1.15958	0.724559	0.729586	0.519519
'P5CD'	4.7387	3.84014	1.68389	1.88003	2.51705	4.64533	2.70305	1.78887	1.66183	1.61993	1.56507	2.89714	3.02299	5.2218	4.97301	4.89154	3.13681	2.69867	1.51422	2.20584	1.93235	1.21193	1.20451	2.33741	2.57359	3.11851	2.65375	1.60856	0.985522	1.52815	1.60029	1.19339	2.69622	2.66587	4.54894	3.5747	3.21985	1.81952	1.83011	1.13628	1.03792	1.06422	1.1568	1.41866	2.54392	1.74461	1.25707	0.946419	1.77789
'P5CR'	4.61502	3.50743	2.31775	2.7996	2.95916	5.56051	3.33812	2.08455	1.81567	2.79681	2.55353	3.07724	3.75406	4.59123	4.97857	4.82566	3.24046	3.00067	2.32618	2.33701	1.8668	1.86157	2.29059	2.74081	3.50266	4.19542	3.02031	2.85287	1.60522	1.36023	1.51766	1.95597	2.60721	2.48922	4.54484	3.74525	2.92416	2.60564	2.1242	1.7528	1.65647	1.25421	1.50485	1.87617	3.28694	2.31348	2.21418	1.64679	1.50568
'PDH'	8.97231	4.15411	5.076	4.83484	3.42605	4.21315	5.12455	3.77013	3.21529	5.47718	5.69921	8.74962	2.40068	5.59064	5.34357	5.40839	6.98879	6.33062	4.30421	3.10923	2.61182	2.76581	3.54124	2.50207	2.7397	3.37411	2.72694	3.49495	3.02611	2.34584	2.53199	4.55261	7.05205	6.90895	4.20215	4.56061	3.83644	2.03178	5.23218	3.52644	3.01191	2.08102	2.13939	2.43754	2.06516	2.30223	2.88184	2.90159	1.81524
'PFK'	22.8421	16.8522	19.0412	12.3068	8.34431	11.2208	6.29619	6.36951	11.4749	6.56924	13.4498	18.083	9.7299	12.562	19.4699	14.7423	16.8097	11.2863	8.91807	12.5035	6.69528	6.32616	10.4794	7.57332	5.69615	6.46924	9.37033	13.145	4.91202	6.5318	12.2325	9.00093	12.2726	18.3705	14.685	12.1214	7.65267	6.89626	9.49673	7.19595	4.35045	6.62504	4.28467	4.8556	5.39968	6.53073	8.45118	13.1228	9.56462
'PFL'	12.1926	7.08604	14.3633	13.8779	13.8112	16.3495	5.34856	7.36573	6.24702	13.3209	14.3543	13.2885	3.1916	3.79411	2.386	5.00749	8.86983	9.47428	9.11043	5.9862	4.3494	5.53129	11.0057	11.533	10.5401	12.2905	12.9933	12.9623	4.8323	3.55063	5.29797	10.0789	10.6067	9.96103	2.91979	3.69517	4.53001	3.76626	7.25252	7.3966	7.41159	3.97475	5.10609	3.63495	9.42985	10.1973	10.151	10.5044	3.75325
'COMBO47'	7.83984	7.51663	10.3386	9.02665	10.912	10.6668	7.11607	9.13952	5.97419	6.02193	7.32484	5.72448	2.99209	3.84878	2.29341	3.77628	5.57128	6.0414	6.74344	5.62352	4.30961	6.82369	7.04612	9.17149	7.83421	8.03916	9.68402	7.38846	6.65958	3.90182	5.48163	5.54779	4.94304	4.18213	1.91307	3.19909	3.9585	3.12343	4.25559	5.40652	4.81998	3.52982	5.6688	4.4051	6.74586	7.7733	5.77368	7.04509	4.20117
'PGI'	45.503	40.2699	15.6785	14.5767	22.446	44.4301	23.1565	11.6695	15.595	16.2591	12.6202	25.4922	21.7122	45.9175	50.911	47.5864	29.0819	21.3294	9.78091	24.6976	16.8974	8.22854	9.22396	19.7571	26.0072	30.5296	21.7804	11.6774	7.298	14.4386	20.5709	8.25246	21.682	26.2019	41.9203	34.6686	27.6086	14.3868	15.0392	7.91764	8.24974	10.7867	7.20598	12.0105	23.0671	15.6458	10.1596	9.03471	18.5715
'PGK'	42.3702	37.008	15.5058	11.3266	14.3501	35.6153	19.2341	6.81522	14.037	12.1203	8.31153	20.9148	21.5894	37.5795	45.5534	42.423	26.5368	17.2952	8.81752	22.3214	13.8667	7.45925	8.36611	13.4111	20.6155	23.8383	14.8119	10.6977	6.18519	12.351	19.3161	7.2167	17.0307	25.2525	37.4018	30.3688	22.7502	14.1119	12.2372	5.48078	5.77516	9.20488	4.15597	10.0291	18.5852	10.4227	7.6527	9.07278	17.5496
'PGL'	45.503	40.2699	15.6785	14.5767	22.446	44.4301	23.1565	11.6695	15.595	16.2591	12.6202	25.4922	21.7122	45.9175	50.911	47.5864	29.0819	21.3294	9.78091	24.6976	16.8974	8.22854	9.22396	19.7571	26.0072	30.5296	21.7804	11.6774	7.298	14.4386	20.5709	8.25246	21.682	26.2019	41.9203	34.6686	27.6086	14.3868	15.0392	7.91764	8.24974	10.7867	7.20598	12.0105	23.0671	15.6458	10.1596	9.03471	18.5715
'PGM'	31.4763	26.9998	12.906	11.7432	17.3583	35.2409	19.8181	10.262	12.7492	12.0827	8.37905	18.9701	16.329	32.0975	36.1478	33.9616	19.437	14.5198	7.41818	15.8443	11.3499	8.28737	9.44388	15.9558	21.0363	24.0699	17.5116	12.1287	7.09409	10.4062	13.3214	6.3482	14.845	18.7584	30.1178	24.3857	19.4726	11.3236	10.5654	5.23226	6.23241	7.7972	6.16108	10.4014	18.9384	12.757	8.71319	8.16545	12.4865
'PGMT'	2.66287	1.94472	1.84062	1.68245	1.31276	1.70071	1.0921	1.26803	1.00098	1.21538	1.63815	1.63148	1.38152	1.46155	1.69569	1.89151	1.79727	1.55578	1.44068	1.27408	1.01378	1.01612	1.28065	1.24107	0.967875	1.20627	1.41619	1.35122	0.916848	0.863594	0.974969	1.29699	1.47663	1.66779	1.49844	1.36804	1.15646	1.13494	1.14207	1.15022	0.888951	0.766892	0.857857	0.613508	0.961625	1.07652	1.11585	1.22171	0.962116
'PHETA1'	-1	-1	-1	-1	-1	-1	-1	-1	-1	-1	-1	-1	-1	-1	-1	-1	-1	-1	-1	-1	-1	-1	-1	-1	-1	-1	-1	-1	-1	-1	-1	-1	-1	-1	-1	-1	-1	-1	-1	-1	-1	-1	-1	-1	-1	-1	-1	-1	-1
'PIabc'	1.31594	1.35688	1.2128	0.877419	1.96978	1.47765	1.10149	0.945223	1.84458	1.9534	1.09768	1.52429	0.875427	1.1195	1.98166	1.15221	1.11159	0.957921	1.40991	1.41735	0.719307	0.986943	0.878221	1.04054	1.62927	1.55974	1.06971	1.05554	0.90581	0.853173	1.55164	1.32683	0.993889	1.22214	1.12898	1.23964	0.785249	0.654631	0.837707	0.774259	1.24216	0.890206	0.529263	0.883232	1.02015	1.13685	0.675663	0.986945	0.958319
'PIt2r'	1.31594	1.35688	1.2128	0.877419	1.96978	1.47765	1.10149	0.945223	1.84458	1.9534	1.09768	1.52429	0.875427	1.1195	1.98166	1.15221	1.11159	0.957921	1.40991	1.41735	0.719307	0.986943	0.878221	1.04054	1.62927	1.55974	1.06971	1.05554	0.90581	0.853173	1.55164	1.32683	0.993889	1.22214	1.12898	1.23964	0.785249	0.654631	0.837707	0.774259	1.24216	0.890206	0.529263	0.883232	1.02015	1.13685	0.675663	0.986945	0.958319
'POX'	1.70352	1.13688	1.2023	1.63261	1.77814	1.92192	1.56628	1.37802	1.32988	1.95976	1.57039	1.61426	0.977692	1.24662	1.38092	1.18786	1.25899	1.45185	1.51789	0.999198	0.992714	1.0664	1.12756	1.15706	1.58668	1.67278	1.45443	1.26497	1.24647	0.823541	1.09222	1.58352	1.4	1.35237	0.973045	1.14788	1.01914	0.904467	1.12761	0.978092	1.29416	0.956224	0.741614	0.993542	1.15792	1.43019	1.08863	1.07905	0.831613
'rPPA'	3.63258	2.75359	4.64367	3.65448	3.52517	3.65822	1.74173	2.47819	2.20246	2.80545	3.84823	3.57314	1.0198	1.19572	1.85718	1.36701	2.93376	2.41041	2.22004	2.43457	1.37392	1.81545	3.05437	3.11414	2.29094	2.73774	3.46179	3.43747	1.70236	1.39552	2.22053	2.56446	2.65152	3.32294	1.16549	1.31777	1.11014	0.87345	1.92073	2.03693	1.56992	1.43992	1.68797	1.03833	2.12818	2.64845	2.61874	3.24883	1.59254
'PPC'	29.3056	21.3701	30.3412	26.1323	26.5235	30.1165	14.3779	18.758	16.3063	23.5829	27.3817	25.6756	7.45964	9.41535	10.3488	14.0783	20.151	19.4907	18.2243	15.9795	11.5719	14.6743	19.6144	20.9496	18.0381	22.6997	25.7862	25.1576	12.833	10.7117	15.1798	19.2356	20.6983	22.3109	8.05731	11.1014	12.2743	9.99087	14.1593	13.9943	13.5422	9.83644	12.343	9.07471	15.4741	20.3313	19.7227	22.5135	11.4523
'PPCK'	9.71103	5.88302	9.08514	8.64118	8.78666	9.91795	5.01698	6.51882	4.57868	8.32151	8.73475	8.80977	1.83075	3.68512	3.25376	4.4779	6.64992	7.07187	6.19768	4.4894	3.53442	4.66863	6.3736	6.99929	6.2784	7.63295	8.37786	7.79067	4.38381	3.12436	4.03349	6.35856	7.34087	6.91146	2.74419	3.5031	3.92748	2.77056	5.1452	4.81226	4.92205	2.86368	4.05138	2.96369	5.25429	6.62262	6.39488	6.63723	3.05872
'PPND'	-1	-1	-1	-1	-1	-1	-1	-1	-1	-1	-1	-1	-1	-1	-1	-1	-1	-1	-1	-1	-1	-1	-1	-1	-1	-1	-1	-1	-1	-1	-1	-1	-1	-1	-1	-1	-1	-1	-1	-1	-1	-1	-1	-1	-1	-1	-1	-1	-1
'PPNDH'	-1	-1	-1	-1	-1	-1	-1	-1	-1	-1	-1	-1	-1	-1	-1	-1	-1	-1	-1	-1	-1	-1	-1	-1	-1	-1	-1	-1	-1	-1	-1	-1	-1	-1	-1	-1	-1	-1	-1	-1	-1	-1	-1	-1	-1	-1	-1	-1	-1
'PPS'	4.11491	2.72159	3.73484	3.55957	5.44832	5.72694	4.12714	3.05519	2.13794	4.24116	3.60481	4.12903	2.06991	3.16509	3.98284	3.28674	3.33488	2.94832	2.95272	2.23907	1.59712	3.07675	2.59473	3.77237	4.4847	5.135	4.28664	3.34941	2.75271	1.29122	1.84926	3.13809	2.89721	2.99477	2.85233	2.95354	2.4755	1.8395	2.52844	2.07407	2.40171	1.38746	2.01601	2.40126	3.41601	4.00668	2.75568	2.73469	1.36712
'PROD2'	4.61502	3.50743	2.31775	2.7996	2.95916	5.56051	3.33812	2.08455	1.81567	2.79681	2.55353	3.07724	3.75406	4.59123	4.97857	4.82566	3.24046	3.00067	2.32618	2.33701	1.8668	1.86157	2.29059	2.74081	3.50266	4.19542	3.02031	2.85287	1.60522	1.36023	1.51766	1.95597	2.60721	2.48922	4.54484	3.74525	2.92416	2.60564	2.1242	1.7528	1.65647	1.25421	1.50485	1.87617	3.28694	2.31348	2.21418	1.64679	1.50568
'PRPPS'	-1	-1	-1	-1	-1	-1	-1	-1	-1	-1	-1	-1	-1	-1	-1	-1	-1	-1	-1	-1	-1	-1	-1	-1	-1	-1	-1	-1	-1	-1	-1	-1	-1	-1	-1	-1	-1	-1	-1	-1	-1	-1	-1	-1	-1	-1	-1	-1	-1
'PSCVT'	-1	-1	-1	-1	-1	-1	-1	-1	-1	-1	-1	-1	-1	-1	-1	-1	-1	-1	-1	-1	-1	-1	-1	-1	-1	-1	-1	-1	-1	-1	-1	-1	-1	-1	-1	-1	-1	-1	-1	-1	-1	-1	-1	-1	-1	-1	-1	-1	-1
'PTAr'	2.96866	2.78262	1.41755	1.44456	1.27599	2.79171	1.80254	0.904105	1.25097	0.961067	1.18376	1.61341	2.15584	2.83707	3.48821	2.93453	2.00941	1.34329	0.857964	1.76128	1.2119	0.776138	1.05824	1.14205	1.77317	1.94389	1.18518	1.06382	0.74078	1.19911	1.59114	0.92446	1.4697	2.04902	2.90092	2.24862	1.51297	1.13704	0.919202	0.64828	0.610578	0.774331	0.639205	1.10724	1.54632	0.892123	0.883313	0.885001	1.47668
'PYK'	12.7236	9.81948	10.2694	11.131	17.5093	20.0324	12.4982	9.4671	6.36446	12.9468	10.91	12.7055	5.72585	11.8329	12.612	12.5065	9.36113	9.48122	8.91464	7.18545	5.79465	8.94311	8.05353	12.7448	14.1426	16.8692	14.6507	10.2992	8.2114	4.25109	5.17862	9.39829	9.34724	8.15193	9.34819	10.5628	9.39661	5.80302	7.56748	6.18797	6.98718	4.5912	6.18518	6.98034	11.1156	12.9954	8.67699	7.88424	4.2682
'PYRt2r'	6.14461	4.06273	6.04459	6.25833	4.79976	5.5247	2.42894	2.87707	3.33158	4.73745	4.71348	5.83806	1.71347	2.28232	1.8956	2.73516	4.19027	4.61203	3.50647	2.92004	2.69339	2.44065	4.62762	3.6909	3.61191	4.49489	4.48771	5.57176	2.03184	2.6187	2.50366	3.61905	5.0016	4.63163	1.73917	2.03067	2.24685	1.92168	3.2329	2.57986	2.79481	2.00342	2.05352	1.6424	3.06729	3.71783	4.73245	4.53079	2.08998
'RNTR1'	-1	-1	-1	-1	-1	-1	-1	-1	-1	-1	-1	-1	-1	-1	-1	-1	-1	-1	-1	-1	-1	-1	-1	-1	-1	-1	-1	-1	-1	-1	-1	-1	-1	-1	-1	-1	-1	-1	-1	-1	-1	-1	-1	-1	-1	-1	-1	-1	-1
'RNTR2'	-1	-1	-1	-1	-1	-1	-1	-1	-1	-1	-1	-1	-1	-1	-1	-1	-1	-1	-1	-1	-1	-1	-1	-1	-1	-1	-1	-1	-1	-1	-1	-1	-1	-1	-1	-1	-1	-1	-1	-1	-1	-1	-1	-1	-1	-1	-1	-1	-1
'RNTR3'	-1	-1	-1	-1	-1	-1	-1	-1	-1	-1	-1	-1	-1	-1	-1	-1	-1	-1	-1	-1	-1	-1	-1	-1	-1	-1	-1	-1	-1	-1	-1	-1	-1	-1	-1	-1	-1	-1	-1	-1	-1	-1	-1	-1	-1	-1	-1	-1	-1
'RPE'	40.5666	36.0831	14.561	14.6657	22.9743	41.685	21.0087	12.6209	14.8993	17.5874	14.3908	24.4546	20.6774	43.3339	45.1874	42.833	26.2726	21.0243	11.323	22.1928	16.106	7.84857	9.69751	19.9908	24.4566	28.6889	21.8566	11.8972	7.14196	13.7149	18.2285	10.3118	21.7554	23.6049	38.1195	31.3746	25.9013	13.01	14.6939	8.83624	9.45466	10.0394	7.75007	11.0708	21.8298	15.616	10.1546	8.49304	16.7259
'RPI'	40.5666	36.0831	14.561	14.6657	22.9743	41.685	21.0087	12.6209	14.8993	17.5874	14.3908	24.4546	20.6774	43.3339	45.1874	42.833	26.2726	21.0243	11.323	22.1928	16.106	7.84857	9.69751	19.9908	24.4566	28.6889	21.8566	11.8972	7.14196	13.7149	18.2285	10.3118	21.7554	23.6049	38.1195	31.3746	25.9013	13.01	14.6939	8.83624	9.45466	10.0394	7.75007	11.0708	21.8298	15.616	10.1546	8.49304	16.7259
'SDPDS'	-1	-1	-1	-1	-1	-1	-1	-1	-1	-1	-1	-1	-1	-1	-1	-1	-1	-1	-1	-1	-1	-1	-1	-1	-1	-1	-1	-1	-1	-1	-1	-1	-1	-1	-1	-1	-1	-1	-1	-1	-1	-1	-1	-1	-1	-1	-1	-1	-1
'SDPTA'	-1	-1	-1	-1	-1	-1	-1	-1	-1	-1	-1	-1	-1	-1	-1	-1	-1	-1	-1	-1	-1	-1	-1	-1	-1	-1	-1	-1	-1	-1	-1	-1	-1	-1	-1	-1	-1	-1	-1	-1	-1	-1	-1	-1	-1	-1	-1	-1	-1
'SERAT'	3.13952	3.42529	4.04115	3.18595	3.65652	3.79434	2.86528	3.50011	3.25716	1.9311	2.3613	3.12773	1.01729	2.44633	2.90107	2.22853	2.43544	2.19818	2.06926	2.68714	1.82047	2.50248	2.54554	2.96493	2.94597	2.83282	3.26801	3.0994	2.374	2.11756	3.0469	1.5526	2.38647	2.75338	2.08371	1.87986	1.72568	1.22172	1.68796	1.73203	2.02675	1.58224	2.1136	1.95583	2.37479	2.51867	2.35776	3.01075	2.20719
'SERDL'	3.83903	4.2994	5.0249	5.28766	5.6563	5.02155	4.29977	5.10499	3.9601	3.44304	4.08202	3.41096	2.07048	2.26366	2.09664	2.17142	2.7116	3.43916	3.31721	3.02442	3.26464	3.93759	3.63291	4.16334	3.97608	4.12668	4.55939	4.0041	3.74978	3.06929	3.36366	3.32975	3.06755	2.93803	1.78026	1.8893	2.3047	1.95541	2.4286	2.46319	2.66297	2.55413	3.04714	3.01033	3.13887	3.93997	3.49554	3.6689	2.7253
'SHK3Dr'	-1	-1	-1	-1	-1	-1	-1	-1	-1	-1	-1	-1	-1	-1	-1	-1	-1	-1	-1	-1	-1	-1	-1	-1	-1	-1	-1	-1	-1	-1	-1	-1	-1	-1	-1	-1	-1	-1	-1	-1	-1	-1	-1	-1	-1	-1	-1	-1	-1
'SHKK'	-1	-1	-1	-1	-1	-1	-1	-1	-1	-1	-1	-1	-1	-1	-1	-1	-1	-1	-1	-1	-1	-1	-1	-1	-1	-1	-1	-1	-1	-1	-1	-1	-1	-1	-1	-1	-1	-1	-1	-1	-1	-1	-1	-1	-1	-1	-1	-1	-1
'SSALx'	3.30259	4.01954	2.52315	1.68928	2.32815	2.47208	1.71339	1.99094	3.56044	2.47773	1.04551	2.4675	1.26926	3.23813	4.29856	3.26415	2.45762	1.83036	1.54569	3.17713	2.07636	1.45494	1.40802	1.49583	2.16506	1.95026	1.61857	1.8382	1.16084	2.19876	3.25153	1.17916	1.67167	2.46432	2.96264	2.81735	2.12041	1.25654	1.4914	0.981292	1.59562	1.87891	1.13501	1.2859	1.39857	1.22428	1.14872	1.90832	2.2535
'SSALy'	10.7406	11.1193	4.3692	4.26492	4.94488	9.69398	3.96826	2.78712	5.34247	4.68686	3.75422	6.30019	5.77246	10.6828	11.9258	11.0115	6.58318	5.11271	2.65963	6.85068	4.93748	1.6872	2.57404	4.48813	5.93999	6.46002	4.49217	2.87964	1.87215	4.9817	6.41487	2.80454	5.70139	6.41977	10.0949	8.03176	6.345	3.22737	3.44802	2.18881	2.50587	3.05921	1.51668	2.34966	5.42271	3.07295	2.79344	2.70913	5.85701
'SUCCabc'	1.51678	0.97747	0.890654	1.99102	2.01556	1.546	1.47206	2.72846	1.28047	1.29741	2.13374	1.79038	2.23759	2.34051	1.77645	1.49373	1.27365	2.18374	1.08854	0.964905	1.81854	1.36755	1.68484	1.70498	1.25321	1.2816	2.24267	0.883954	2.30808	1.24019	1.40049	1.84986	1.70414	1.19885	1.73788	1.24542	2.03645	0.771217	1.93255	1.01772	1.20899	1.57175	1.27273	0.956057	1.29076	1.94968	1.063	1.15783	1.45639
'SUCCt22'	1.21213	1.07972	0.495683	1.04348	1.36399	0.910428	0.831051	0.870791	1.16763	1.17424	0.967667	0.64829	1.32064	0.896192	0.786336	1.01143	0.686896	0.939965	1.31302	0.641889	0.812721	1.15307	0.666369	0.685174	0.997577	0.825002	0.741722	0.891571	0.833521	0.587062	0.742801	1.11264	0.728234	0.53768	0.720855	0.699966	0.812325	1.10516	0.550898	0.759916	0.927667	0.652954	0.578184	0.804478	0.586078	0.790295	0.594007	0.581547	0.535176
'SUCCt23'	1.39349	0.984257	0.818262	0.638711	0.829238	1.02857	0.5825	0.758167	0.544692	0.754759	0.829054	0.68897	0.840083	0.787981	0.790803	0.885585	0.852493	0.8734	0.879864	0.630506	0.500023	0.662427	0.488823	0.691652	0.555833	0.656066	0.792494	0.63611	0.557833	0.403472	0.532555	0.767774	0.74879	0.727148	0.795618	0.585668	0.608348	0.624351	0.523753	0.609628	0.543781	0.323883	0.497608	0.354236	0.558972	0.611402	0.480055	0.570304	0.50881
'SUCCt2b'	3.15928	1.68848	2.06638	2.27896	2.73884	2.76798	2.09896	2.11913	1.50867	2.82361	2.49188	2.38555	1.55081	1.37661	1.08949	1.72271	2.04378	2.38712	2.46357	1.20701	1.20586	1.66198	1.51966	1.82198	1.81402	2.3482	2.39635	1.84043	1.7581	0.992155	1.02256	2.37649	2.10838	1.62617	1.19666	1.37802	1.55018	1.36474	1.72114	1.62041	1.73789	1.07234	1.15778	1.03412	1.45801	2.18146	1.59729	1.52346	0.933749
'SUCD1i'	7.39516	4.82097	6.60388	7.08616	10.1278	11.7706	5.56622	5.10486	3.23034	7.91259	7.65141	7.11172	1.76936	5.5658	5.32948	6.08057	5.14311	5.32977	5.15472	3.67048	2.57479	4.06251	5.14599	7.7902	8.08039	9.305	8.51093	6.14457	3.69591	2.08098	3.07157	5.70279	5.83747	5.1419	4.27023	4.83908	4.46814	2.12694	3.94956	4.08327	4.34963	2.08862	3.37155	3.37866	6.6325	7.18927	5.23184	4.87454	2.15829
'SUCD4'	7.04745	4.5619	6.87796	7.01061	9.96392	11.246	5.24121	5.09104	3.28344	7.75259	7.76997	6.86907	1.36052	4.79688	4.30062	5.35041	4.98039	5.14395	5.2296	3.5985	2.44067	4.06983	5.13785	7.62117	7.73975	8.90757	8.3682	6.11582	3.72105	2.03987	3.057	5.80967	5.61405	5.01982	3.46166	4.25598	4.13783	1.90414	3.82002	4.11196	4.29593	2.0963	3.33743	3.22237	6.32081	7.06329	5.17509	5.06296	2.14479
'SUCFUMt'	1.81194	1.10899	1.1296	1.28225	1.84963	1.56613	1.27384	1.0997	1.06732	1.80261	1.52475	1.55484	1.1629	0.81569	0.699137	1.15844	1.15658	1.36503	1.6308	0.856646	0.822615	1.21187	0.995244	1.03949	1.09676	1.46628	1.3453	1.17278	1.18553	0.561891	0.575723	1.62639	1.22201	0.936368	0.679825	0.937686	0.978284	1.01042	1.12687	0.966417	1.1018	0.890346	0.647147	0.69185	0.847745	1.46423	0.931734	0.868431	0.561055
'SUCOAS'	14.51	16.748	10.6661	7.93134	9.20574	10.9083	8.57947	8.63964	11.0268	6.32954	5.96669	8.73977	8.23079	12.6484	16.9123	13.4749	9.94897	6.83497	4.55475	11.9699	7.60278	6.2305	5.63737	7.23179	8.30214	8.20414	7.91429	7.04908	6.68192	8.61693	12.5048	4.26048	7.042	10.3557	13.0762	10.988	8.03015	5.21696	5.28471	3.86238	4.90125	5.78376	5.03969	5.54654	6.67493	6.20895	5.90463	8.06554	10.0335
'SULR'	-1	-1	-1	-1	-1	-1	-1	-1	-1	-1	-1	-1	-1	-1	-1	-1	-1	-1	-1	-1	-1	-1	-1	-1	-1	-1	-1	-1	-1	-1	-1	-1	-1	-1	-1	-1	-1	-1	-1	-1	-1	-1	-1	-1	-1	-1	-1	-1	-1
'SULabc'	-1	-1	-1	-1	-1	-1	-1	-1	-1	-1	-1	-1	-1	-1	-1	-1	-1	-1	-1	-1	-1	-1	-1	-1	-1	-1	-1	-1	-1	-1	-1	-1	-1	-1	-1	-1	-1	-1	-1	-1	-1	-1	-1	-1	-1	-1	-1	-1	-1
'TALA'	40.5666	36.0831	14.561	14.6657	22.9743	41.685	21.0087	12.6209	14.8993	17.5874	14.3908	24.4546	20.6774	43.3339	45.1874	42.833	26.2726	21.0243	11.323	22.1928	16.106	7.84857	9.69751	19.9908	24.4566	28.6889	21.8566	11.8972	7.14196	13.7149	18.2285	10.3118	21.7554	23.6049	38.1195	31.3746	25.9013	13.01	14.6939	8.83624	9.45466	10.0394	7.75007	11.0708	21.8298	15.616	10.1546	8.49304	16.7259
'TESTAKGDH'	14.51	16.748	10.6661	7.93134	9.20574	10.9083	8.57947	8.63964	11.0268	6.32954	5.96669	8.73977	8.23079	12.6484	16.9123	13.4749	9.94897	6.83497	4.55475	11.9699	7.60278	6.2305	5.63737	7.23179	8.30214	8.20414	7.91429	7.04908	6.68192	8.61693	12.5048	4.26048	7.042	10.3557	13.0762	10.988	8.03015	5.21696	5.28471	3.86238	4.90125	5.78376	5.03969	5.54654	6.67493	6.20895	5.90463	8.06554	10.0335
'TESTNADTRHD'	16.2957	13.4609	6.34574	6.74025	9.84308	17.2575	10.3234	5.80992	5.38499	6.66597	5.65404	10.0898	8.43763	16.7471	17.7232	17.2558	11.1218	9.05864	5.10594	8.3899	6.37205	4.23037	4.37456	8.37117	10.3371	12.4595	9.64584	5.82119	3.73223	4.64004	6.07158	3.82298	8.599	9.36937	15.1238	13.0379	10.9414	6.13635	6.54605	4.08185	3.97634	3.90043	3.66316	5.36474	9.27186	7.1741	4.73196	3.78829	5.69244
'THD2'	30.4529	25.4174	11.7026	13.2593	22.4751	36.5722	19.9248	11.897	10.4016	15.2334	12.2068	19.4105	14.8664	32.9346	34.287	33.3668	20.4608	17.237	9.40183	15.9995	11.902	8.90126	9.49751	18.7511	22.2992	26.3692	20.8794	12.0331	7.91175	8.93906	11.926	8.45703	16.3177	17.2373	28.8278	24.9976	21.0367	10.9379	12.4126	7.71035	8.49442	7.56103	7.76859	10.6953	19.5994	15.9447	9.83479	7.86308	10.5998
'THRAr'	6.6561	8.10723	10.1625	8.18226	12.1117	13.357	8.04279	10.7437	5.61635	7.03347	8.35908	6.55695	4.97624	7.01922	5.39498	4.95266	4.55694	5.04304	5.02251	5.85631	3.48496	7.10182	6.8198	10.2383	8.50451	9.59566	11.1016	7.81317	7.18065	3.68815	6.16813	5.66573	5.8529	4.8463	4.72483	3.90885	4.33118	2.8513	3.42106	4.32525	3.57759	3.06028	6.21261	4.62181	7.80817	8.52547	5.95616	7.29464	4.79627
'THRDL'	-1	-1	-1	-1	-1	-1	-1	-1	-1	-1	-1	-1	-1	-1	-1	-1	-1	-1	-1	-1	-1	-1	-1	-1	-1	-1	-1	-1	-1	-1	-1	-1	-1	-1	-1	-1	-1	-1	-1	-1	-1	-1	-1	-1	-1	-1	-1	-1	-1
'TKT1'	40.5666	36.0831	14.561	14.6657	22.9743	41.685	21.0087	12.6209	14.8993	17.5874	14.3908	24.4546	20.6774	43.3339	45.1874	42.833	26.2726	21.0243	11.323	22.1928	16.106	7.84857	9.69751	19.9908	24.4566	28.6889	21.8566	11.8972	7.14196	13.7149	18.2285	10.3118	21.7554	23.6049	38.1195	31.3746	25.9013	13.01	14.6939	8.83624	9.45466	10.0394	7.75007	11.0708	21.8298	15.616	10.1546	8.49304	16.7259
'TKT2'	40.5666	36.0831	14.561	14.6657	22.9743	41.685	21.0087	12.6209	14.8993	17.5874	14.3908	24.4546	20.6774	43.3339	45.1874	42.833	26.2726	21.0243	11.323	22.1928	16.106	7.84857	9.69751	19.9908	24.4566	28.6889	21.8566	11.8972	7.14196	13.7149	18.2285	10.3118	21.7554	23.6049	38.1195	31.3746	25.9013	13.01	14.6939	8.83624	9.45466	10.0394	7.75007	11.0708	21.8298	15.616	10.1546	8.49304	16.7259
'TPI'	42.3702	37.008	15.5058	11.3266	14.3501	35.6153	19.2341	6.81522	14.037	12.1203	8.31153	20.9148	21.5894	37.5795	45.5534	42.423	26.5368	17.2952	8.81752	22.3214	13.8667	7.45925	8.36611	13.4111	20.6155	23.8383	14.8119	10.6977	6.18519	12.351	19.3161	7.2167	17.0307	25.2525	37.4018	30.3688	22.7502	14.1119	12.2372	5.48078	5.77516	9.20488	4.15597	10.0291	18.5852	10.4227	7.6527	9.07278	17.5496
'TRDR'	-1	-1	-1	-1	-1	-1	-1	-1	-1	-1	-1	-1	-1	-1	-1	-1	-1	-1	-1	-1	-1	-1	-1	-1	-1	-1	-1	-1	-1	-1	-1	-1	-1	-1	-1	-1	-1	-1	-1	-1	-1	-1	-1	-1	-1	-1	-1	-1	-1
'TRPAS2'	3.77783	4.55319	5.29317	4.75954	5.726	5.09198	4.44275	5.09666	4.57562	2.6177	2.9178	3.5433	1.52424	2.43435	2.63203	2.43955	2.92665	3.37025	3.6072	3.57529	2.95237	4.21931	3.37232	4.28837	4.26022	4.0137	4.37311	4.04524	3.52392	2.95369	3.9137	2.11603	2.59271	2.81301	1.8049	2.29521	2.37274	2.0896	2.41443	2.68778	3.14206	2.39234	3.26679	3.22415	3.21616	3.55603	3.09858	3.81619	2.75206
'TRPS1'	0.746094	1.27564	0.920665	0.882011	1.42976	1.13058	1.14268	1.39571	0.684117	0.755369	1.13405	0.564192	1.00205	1.04895	0.988206	0.787869	0.639848	0.829733	0.813573	0.891738	0.880586	1.13977	0.46357	1.06147	0.82021	1.00419	1.1702	0.541571	1.10309	0.637142	0.763869	0.866699	0.5407	0.456003	0.814497	0.709775	0.827522	0.659999	0.523461	0.552426	0.396621	0.529891	0.818459	0.61141	0.673954	1.00533	0.547035	0.619856	0.686629
'TRPS2'	3.84615	4.6926	5.45124	4.91133	5.82439	5.24363	4.66745	5.0928	4.73383	2.6288	2.97661	3.78275	1.46483	2.62433	3.14249	2.5957	3.04701	3.34409	3.56536	3.69913	3.03476	4.24647	3.46655	4.31485	4.48051	4.18177	4.35057	4.14082	3.54029	3.07597	4.09011	2.097	2.65851	3.11242	2.06631	2.45662	2.36665	2.03204	2.41533	2.62123	3.20659	2.44546	3.23391	3.37976	3.35004	3.57662	3.17886	3.92185	2.89435
'TRPS3'	0.746094	1.27564	0.920665	0.882011	1.42976	1.13058	1.14268	1.39571	0.684117	0.755369	1.13405	0.564192	1.00205	1.04895	0.988206	0.787869	0.639848	0.829733	0.813573	0.891738	0.880586	1.13977	0.46357	1.06147	0.82021	1.00419	1.1702	0.541571	1.10309	0.637142	0.763869	0.866699	0.5407	0.456003	0.814497	0.709775	0.827522	0.659999	0.523461	0.552426	0.396621	0.529891	0.818459	0.61141	0.673954	1.00533	0.547035	0.619856	0.686629
'TRSAR'	4.20541	3.06973	4.05538	3.82298	3.85054	3.7295	3.68557	4.83286	3.35917	3.4592	3.54641	3.57986	1.59016	2.22038	1.40959	2.8898	3.5148	3.76691	3.47588	2.29237	2.17943	2.47524	2.68083	2.99746	2.66067	2.93245	3.69943	3.05185	2.99685	2.17745	2.84784	2.74443	3.0255	2.84267	1.59095	2.48566	3.00056	2.3816	2.90848	2.87066	2.9305	1.49883	1.98626	1.69929	1.99861	2.77271	2.47192	2.87372	1.88219
'TYRTA'	-1	-1	-1	-1	-1	-1	-1	-1	-1	-1	-1	-1	-1	-1	-1	-1	-1	-1	-1	-1	-1	-1	-1	-1	-1	-1	-1	-1	-1	-1	-1	-1	-1	-1	-1	-1	-1	-1	-1	-1	-1	-1	-1	-1	-1	-1	-1	-1	-1
'UMPK'	-1	-1	-1	-1	-1	-1	-1	-1	-1	-1	-1	-1	-1	-1	-1	-1	-1	-1	-1	-1	-1	-1	-1	-1	-1	-1	-1	-1	-1	-1	-1	-1	-1	-1	-1	-1	-1	-1	-1	-1	-1	-1	-1	-1	-1	-1	-1	-1	-1
'UNK3'	-1	-1	-1	-1	-1	-1	-1	-1	-1	-1	-1	-1	-1	-1	-1	-1	-1	-1	-1	-1	-1	-1	-1	-1	-1	-1	-1	-1	-1	-1	-1	-1	-1	-1	-1	-1	-1	-1	-1	-1	-1	-1	-1	-1	-1	-1	-1	-1	-1
'VALTA'	-1	-1	-1	-1	-1	-1	-1	-1	-1	-1	-1	-1	-1	-1	-1	-1	-1	-1	-1	-1	-1	-1	-1	-1	-1	-1	-1	-1	-1	-1	-1	-1	-1	-1	-1	-1	-1	-1	-1	-1	-1	-1	-1	-1	-1	-1	-1	-1	-1
'HISSYN'	-1	-1	-1	-1	-1	-1	-1	-1	-1	-1	-1	-1	-1	-1	-1	-1	-1	-1	-1	-1	-1	-1	-1	-1	-1	-1	-1	-1	-1	-1	-1	-1	-1	-1	-1	-1	-1	-1	-1	-1	-1	-1	-1	-1	-1	-1	-1	-1	-1
'UMPSYN1'	0.59534	0.486404	1.19574	0.776451	0.740429	0.609841	1.04032	0.96823	0.635986	1.05289	1.12544	1.11374	0.794358	0.803776	0.777313	0.332658	0.898696	0.643619	0.584663	0.712161	0.637283	0.711241	0.645983	0.706535	0.66622	0.685741	0.821202	0.778823	0.633559	0.52721	0.721577	0.745347	0.753766	0.995927	0.449075	0.517738	0.508247	0.529804	0.55654	0.548942	0.588198	0.36885	0.472707	0.686829	0.400598	0.520461	0.48791	0.802512	0.367465
'UMPSYN2'	0.59534	0.486404	1.19574	0.776451	0.740429	0.609841	1.04032	0.96823	0.635986	1.05289	1.12544	1.11374	0.794358	0.803776	0.777313	0.332658	0.898696	0.643619	0.584663	0.712161	0.637283	0.711241	0.645983	0.706535	0.66622	0.685741	0.821202	0.778823	0.633559	0.52721	0.721577	0.745347	0.753766	0.995927	0.449075	0.517738	0.508247	0.529804	0.55654	0.548942	0.588198	0.36885	0.472707	0.686829	0.400598	0.520461	0.48791	0.802512	0.367465
'CTPSYN'	-1	-1	-1	-1	-1	-1	-1	-1	-1	-1	-1	-1	-1	-1	-1	-1	-1	-1	-1	-1	-1	-1	-1	-1	-1	-1	-1	-1	-1	-1	-1	-1	-1	-1	-1	-1	-1	-1	-1	-1	-1	-1	-1	-1	-1	-1	-1	-1	-1
'IMPSYN1'	4.68603	4.87931	8.02259	6.23807	5.30438	5.40126	2.79219	3.40897	5.12789	3.60194	4.34965	5.52255	1.09735	1.27525	2.8674	1.62799	4.47299	2.96115	2.62447	4.58424	3.02095	2.53874	5.59535	4.61025	3.83837	4.09605	4.5477	5.98301	2.49873	2.80323	4.15234	3.12128	3.30715	4.69083	1.32577	2.10127	1.00232	0.875755	3.10316	2.40953	1.89984	3.16629	2.35932	1.68077	3.51812	3.69483	4.07157	5.11718	2.6667
'IMPSYN2'	4.68603	4.87931	8.02259	6.23807	5.30438	5.40126	2.79219	3.40897	5.12789	3.60194	4.34965	5.52255	1.09735	1.27525	2.8674	1.62799	4.47299	2.96115	2.62447	4.58424	3.02095	2.53874	5.59535	4.61025	3.83837	4.09605	4.5477	5.98301	2.49873	2.80323	4.15234	3.12128	3.30715	4.69083	1.32577	2.10127	1.00232	0.875755	3.10316	2.40953	1.89984	3.16629	2.35932	1.68077	3.51812	3.69483	4.07157	5.11718	2.6667
'dTTPSYN'	-1	-1	-1	-1	-1	-1	-1	-1	-1	-1	-1	-1	-1	-1	-1	-1	-1	-1	-1	-1	-1	-1	-1	-1	-1	-1	-1	-1	-1	-1	-1	-1	-1	-1	-1	-1	-1	-1	-1	-1	-1	-1	-1	-1	-1	-1	-1	-1	-1
'COASYN'	-1	-1	-1	-1	-1	-1	-1	-1	-1	-1	-1	-1	-1	-1	-1	-1	-1	-1	-1	-1	-1	-1	-1	-1	-1	-1	-1	-1	-1	-1	-1	-1	-1	-1	-1	-1	-1	-1	-1	-1	-1	-1	-1	-1	-1	-1	-1	-1	-1
'FADSYN'	-1	-1	-1	-1	-1	-1	-1	-1	-1	-1	-1	-1	-1	-1	-1	-1	-1	-1	-1	-1	-1	-1	-1	-1	-1	-1	-1	-1	-1	-1	-1	-1	-1	-1	-1	-1	-1	-1	-1	-1	-1	-1	-1	-1	-1	-1	-1	-1	-1
'CDPDAGSYN'	-1	-1	-1	-1	-1	-1	-1	-1	-1	-1	-1	-1	-1	-1	-1	-1	-1	-1	-1	-1	-1	-1	-1	-1	-1	-1	-1	-1	-1	-1	-1	-1	-1	-1	-1	-1	-1	-1	-1	-1	-1	-1	-1	-1	-1	-1	-1	-1	-1
'PSSYN'	-1	-1	-1	-1	-1	-1	-1	-1	-1	-1	-1	-1	-1	-1	-1	-1	-1	-1	-1	-1	-1	-1	-1	-1	-1	-1	-1	-1	-1	-1	-1	-1	-1	-1	-1	-1	-1	-1	-1	-1	-1	-1	-1	-1	-1	-1	-1	-1	-1
'PESYN'	-1	-1	-1	-1	-1	-1	-1	-1	-1	-1	-1	-1	-1	-1	-1	-1	-1	-1	-1	-1	-1	-1	-1	-1	-1	-1	-1	-1	-1	-1	-1	-1	-1	-1	-1	-1	-1	-1	-1	-1	-1	-1	-1	-1	-1	-1	-1	-1	-1
'PGSYN'	-1	-1	-1	-1	-1	-1	-1	-1	-1	-1	-1	-1	-1	-1	-1	-1	-1	-1	-1	-1	-1	-1	-1	-1	-1	-1	-1	-1	-1	-1	-1	-1	-1	-1	-1	-1	-1	-1	-1	-1	-1	-1	-1	-1	-1	-1	-1	-1	-1
'CLPNSYN'	-1	-1	-1	-1	-1	-1	-1	-1	-1	-1	-1	-1	-1	-1	-1	-1	-1	-1	-1	-1	-1	-1	-1	-1	-1	-1	-1	-1	-1	-1	-1	-1	-1	-1	-1	-1	-1	-1	-1	-1	-1	-1	-1	-1	-1	-1	-1	-1	-1
'LPSSYN'	-1	-1	-1	-1	-1	-1	-1	-1	-1	-1	-1	-1	-1	-1	-1	-1	-1	-1	-1	-1	-1	-1	-1	-1	-1	-1	-1	-1	-1	-1	-1	-1	-1	-1	-1	-1	-1	-1	-1	-1	-1	-1	-1	-1	-1	-1	-1	-1	-1
'PEPTIDOSYN'	-1	-1	-1	-1	-1	-1	-1	-1	-1	-1	-1	-1	-1	-1	-1	-1	-1	-1	-1	-1	-1	-1	-1	-1	-1	-1	-1	-1	-1	-1	-1	-1	-1	-1	-1	-1	-1	-1	-1	-1	-1	-1	-1	-1	-1	-1	-1	-1	-1
'NADSYN1'	2.07594	1.83342	1.20211	1.02898	1.7049	1.76421	1.51089	1.17876	1.47935	1.21895	0.966675	1.64431	0.641654	1.99663	2.08463	2.12549	1.78933	1.57517	0.899487	1.5725	1.40027	1.00944	0.886858	1.03654	1.26745	1.63098	1.40208	0.812033	1.06584	0.860961	1.08411	0.928475	1.00384	1.23384	1.42668	1.89817	1.73126	0.660938	1.40384	0.620431	0.765845	1.25633	0.647436	0.82113	0.83284	1.32078	0.572928	0.72481	0.738654
'NADSYN2'	2.07594	1.83342	1.20211	1.02898	1.7049	1.76421	1.51089	1.17876	1.47935	1.21895	0.966675	1.64431	0.641654	1.99663	2.08463	2.12549	1.78933	1.57517	0.899487	1.5725	1.40027	1.00944	0.886858	1.03654	1.26745	1.63098	1.40208	0.812033	1.06584	0.860961	1.08411	0.928475	1.00384	1.23384	1.42668	1.89817	1.73126	0.660938	1.40384	0.620431	0.765845	1.25633	0.647436	0.82113	0.83284	1.32078	0.572928	0.72481	0.738654
'THFSYN'	-1	-1	-1	-1	-1	-1	-1	-1	-1	-1	-1	-1	-1	-1	-1	-1	-1	-1	-1	-1	-1	-1	-1	-1	-1	-1	-1	-1	-1	-1	-1	-1	-1	-1	-1	-1	-1	-1	-1	-1	-1	-1	-1	-1	-1	-1	-1	-1	-1
'G3PP'	6.7715	1.92656	6.84076	6.43627	7.34287	8.67336	0.773689	1.07712	1.40415	8.04417	9.07916	6.94192	3.23681	2.529	2.47078	1.8129	4.90315	4.57613	5.46036	0.741566	1.31876	0.714129	4.89051	6.14351	5.27414	5.81697	6.38687	5.49574	0.797258	1.3658	0.629942	6.2296	5.34867	5.40563	2.87823	1.03646	1.41723	0.972269	3.68439	4.76077	4.06343	0.696198	0.677703	0.398804	4.67008	4.74124	4.20463	4.38401	1.1261
'PFK_FBP'	6.16297	2.23952	3.30673	3.72561	4.58047	4.2684	2.43792	2.4166	4.13597	6.14461	5.61665	3.99962	5.49276	3.87351	4.01987	3.00545	3.93024	3.85019	5.04178	2.33765	1.80425	2.03956	2.11039	2.83134	3.23878	3.79689	3.24967	2.86518	1.07583	1.82009	2.15977	4.94104	3.86152	3.44082	4.9091	2.45517	2.49868	3.18418	2.45544	3.36456	3.56475	1.82046	1.27499	1.17186	2.42126	2.86816	2.55085	2.2255	1.30302
'GAPD_G6PDH2r'	46.3197	41.0489	15.9765	14.3593	21.6177	44.2612	23.0667	11.0651	15.8102	16.0151	12.1305	25.3944	22.2237	45.9121	51.7736	48.1516	29.4452	21.1073	9.59605	25.0798	16.9202	8.20689	9.06411	19.2064	25.8789	30.2803	21.1868	11.7085	7.15938	14.5702	21.089	8.01928	21.3866	26.6051	42.5412	34.9698	27.5625	14.6693	14.8851	7.63926	7.95579	10.833	6.84373	11.9648	23.0114	15.1457	10.0079	9.16207	19.059
'PYK_PPS'	12.6381	9.2912	10.5501	11.385	18.1141	19.9809	12.8627	9.36585	6.4961	13.6407	11.0688	12.8563	5.25517	11.1872	12.2666	11.8382	9.49003	9.3795	9.14606	6.99518	5.6099	9.30707	8.13876	12.8725	14.4668	17.2466	14.6993	10.3366	8.72143	4.31918	5.12208	9.97708	9.36894	8.31488	8.67409	10.3357	8.94175	5.46514	7.70964	6.21374	7.17666	4.69491	6.21977	7.16071	11.0634	13.4414	8.83967	8.0332	4.06731
'PPC_PPCK'	3.31647	3.53523	4.66675	3.28273	4.71046	5.51318	3.64534	4.95722	3.33869	2.1463	3.15544	1.8945	1.044	2.43639	1.46407	2.74769	2.43433	2.73346	2.4581	2.80748	2.10482	2.96228	2.63993	3.99375	2.76047	3.92408	5.11706	3.86928	3.31383	2.00077	2.87439	1.82526	1.88357	1.46729	1.42613	2.14043	2.75202	2.04899	1.96307	1.9029	1.89639	1.75777	2.63502	1.81529	2.56456	3.80226	2.80206	3.58241	1.97369
'rFUM_ENO'	29.2078	17.526	21.6368	22.6602	31.7723	40.9172	17.8441	16.2818	12.1008	27.9445	25.6399	26.0799	11.5657	22.0028	18.971	23.5192	19.3589	21.0447	19.2395	12.6257	10.3472	12.4028	17.5872	25.3717	25.4312	30.6018	28.9689	21.9184	10.8042	7.11594	9.64122	19.3456	21.8029	18.3112	17.4079	17.9189	17.4074	10.4035	14.6969	14.1661	15.2865	7.74597	10.6943	10.2034	21.8413	22.8855	17.1236	15.8741	6.85517
'PDH_rFUM'	11.6861	6.484	10.4952	11.1073	12.9265	16.1863	4.76268	5.86969	4.31123	13.2704	13.0812	12.3651	3.27937	6.02982	5.09859	6.71406	7.92506	9.0091	8.33996	4.62848	3.63531	4.11094	8.82374	10.8606	10.5659	11.9923	11.8158	10.2053	3.48321	2.74568	3.92859	9.2792	10.4617	8.58826	4.98224	4.67931	4.94928	3.11985	6.43109	6.81701	7.07898	2.80943	3.95985	3.04936	9.3785	9.2265	8.08375	7.67771	2.9593
'MALS_rACONT'	17.1452	19.4014	21.9608	17.6629	19.1843	21.5185	12.4742	16.8778	14.5773	10.8399	15.9637	12.3417	6.86892	8.33427	8.18523	12.0172	12.1996	12.1402	10.9807	14.2621	10.4679	12.7565	12.9393	15.4595	12.2497	15.8477	19.9192	17.481	12.1805	10.0701	13.998	10.7261	9.96522	12.4946	6.98355	9.58781	10.5049	8.65893	8.28523	8.73898	8.27926	8.43541	10.5185	7.53026	10.8491	15.3762	13.743	17.0441	10.7952
'GLUDy_GLUSy'	0.821847	1.04213	1.33675	1.09567	0.982703	1.43894	0.873239	0.833972	1.00407	0.598561	0.568664	0.945682	1.12814	0.865853	0.771805	0.832095	0.625956	0.6726	0.550619	0.859825	0.619203	0.804779	1.18735	0.976621	0.875536	0.914684	0.914252	1.13445	0.774095	0.578777	0.804608	0.431696	0.697587	0.659658	0.785018	0.535162	0.57513	0.576087	0.585377	0.362556	0.348725	0.648067	0.605452	0.538829	0.979994	0.603801	0.750407	0.816509	0.578067
'LDHD_PDH'	6.06795	2.73773	3.54146	3.07763	2.19382	2.81197	3.64189	2.37294	2.04066	3.58248	3.80513	6.16082	2.64667	4.13951	4.26603	3.67941	4.8134	4.19945	2.79348	2.15853	1.56623	2.10679	2.3465	1.5081	1.91756	2.28982	1.62412	2.52957	1.92883	1.39022	1.79528	3.14337	4.84497	5.02689	3.46636	3.18287	2.52331	1.38282	3.45864	2.17654	1.90927	1.22751	1.4532	1.95543	1.44637	1.38343	1.90298	2.14622	1.32915
'PYK_PDH'	10.8888	8.12404	9.52579	10.4957	14.3115	16.3058	8.05252	6.38967	4.91952	12.8626	11.1898	10.9271	5.06541	7.12588	8.04862	8.51448	7.19379	7.95448	8.93981	5.58446	4.27824	6.55263	7.68288	10.5802	11.751	13.6569	11.8775	9.53594	5.63439	3.08543	4.26549	9.70716	8.44589	7.29966	6.11493	6.79736	6.14089	4.82465	5.9399	6.1132	6.74446	3.37642	4.44162	4.95763	9.39594	10.4598	7.93051	7.21306	3.68644
'FRD2_SUCD1i'	1.7413	1.48909	2.11588	1.97435	2.73899	2.47918	1.89808	2.04251	0.934622	2.20062	2.53855	1.62324	0.939011	1.08619	0.711316	0.978235	1.39109	1.4767	1.64467	1.24264	1.08399	1.55039	1.26482	2.0588	1.86807	2.29787	2.39621	1.47945	1.64872	0.860431	1.06497	1.98691	1.5088	1.30324	0.464698	1.02715	1.17021	0.751873	1.10544	1.32137	1.16408	0.88047	1.31998	1.04228	1.37231	2.13022	1.48861	1.53919	0.892327
'random1'	1.51801	1.60993	1.14882	1.34419	1.23086	1.93539	0.92047	1.24358	1.00174	1.17557	1.38021	1.16173	2.86956	1.59482	1.82606	1.5248	0.82724	0.854696	1.21158	0.832875	0.72843	1.23829	1.62559	1.16878	1.23344	1.20064	1.22146	1.51099	1.5604	0.674033	0.981909	1.48678	1.00668	0.951482	2.20765	0.977849	0.920548	1.35275	0.824818	0.704191	0.671642	0.837664	0.7359	0.594429	1.54718	1.11909	0.934571	0.911965	1.33873
'random2'	1.49231	1.22636	1.53563	1.90723	1.64834	1.91823	1.46213	1.58362	1.02436	1.74803	1.57582	1.39041	0.696923	0.976363	1.01005	0.986392	1.12913	1.34555	1.09921	1.0187	1.00655	1.10276	1.14944	1.33584	1.40759	1.75303	1.63919	1.42345	1.08558	0.845865	0.889694	1.19631	1.33966	1.04302	0.620159	0.945378	0.900588	0.810787	0.928797	0.87972	0.941616	0.724186	0.968429	0.814856	1.04722	1.36525	1.34846	1.10523	0.668149
'random3'	0.518958	0.444556	0.652718	0.598171	0.605792	0.593262	0.476386	0.505165	0.338289	0.583104	0.682635	0.467998	0.434176	0.361827	0.372538	0.278684	0.433013	0.417658	0.375492	0.35912	0.370438	0.354404	0.41694	0.561858	0.472354	0.499048	0.599059	0.431458	0.412196	0.369595	0.389424	0.534534	0.469598	0.507614	0.320908	0.26183	0.305256	0.212065	0.299313	0.37642	0.348945	0.258481	0.331738	0.312585	0.385199	0.461974	0.404791	0.464778	0.337894
'random4'	0.888752	0.797163	1.7427	1.00324	0.765747	0.731212	0.934633	0.728967	1.52365	1.02555	0.89721	1.76739	1.24668	0.617033	1.32609	0.55814	1.24149	0.645063	0.777794	1.21976	0.575405	0.884274	1.33409	0.634177	0.581097	0.661687	0.730634	1.49062	0.654562	0.536292	1.14376	0.652365	0.729299	1.34627	0.447754	0.9209	0.453715	0.835412	0.946532	0.512429	0.595368	0.887521	0.4989	0.704699	0.458483	0.476954	0.722627	1.19174	0.427421
'random5'	0.654872	0.681229	0.695255	0.917584	0.579833	0.630138	0.793827	0.791501	0.55672	0.636364	0.849238	0.483392	0.663327	0.707409	0.960024	0.577266	0.588133	0.644861	0.498996	0.544422	0.723707	0.55469	0.487341	0.483737	0.723134	0.629248	0.546464	0.497799	0.499539	0.563333	0.659534	0.403309	0.481983	0.692982	0.625561	0.481862	0.518659	0.47025	0.351208	0.422472	0.553334	0.372869	0.407744	0.601355	0.502678	0.362873	0.469353	0.524748	0.433863
	Note: A value of -1 indicates that the flux has been fixed by constraints and thus C13 data gives no additional information
[truncated: 142 more columns]

## Sheet: Z-score 2
	'10%C0+90%CU'	'20%C0+80%CU'	'50%C0+50%CU'	'80%C0+20%CU'	'90%C0+10%CU'	'C0'	'5%C0+5%C1+90%CU'	'10%C0+10%C1+80%CU'	'25%C0+25%C1+50%CU'	'40%C0+40%C1+20%CU'	'45%C0+45%C1+10%CU'	'50%C0+50%C1'	'5%C0+5%C2+90%CU'	'10%C0+10%C2+80%CU'	'25%C0+25%C2+50%CU'	'40%C0+40%C2+20%CU'	'45%C0+45%C2+10%CU'	'50%C0+50%C2'	'5%C0+5%C3+90%CU'	'10%C0+10%C3+80%CU'	'25%C0+25%C3+50%CU'	'40%C0+40%C3+20%CU'	'45%C0+45%C3+10%CU'	'50%C0+50%C3'	'5%C0+5%C4+90%CU'	'10%C0+10%C4+80%CU'	'25%C0+25%C4+50%CU'	'40%C0+40%C4+20%CU'	'45%C0+45%C4+10%CU'	'50%C0+50%C4'	'5%C0+5%C5+90%CU'	'10%C0+10%C5+80%CU'	'25%C0+25%C5+50%CU'	'40%C0+40%C5+20%CU'	'45%C0+45%C5+10%CU'	'50%C0+50%C5'	'5%C0+5%C6+90%CU'	'10%C0+10%C6+80%CU'	'25%C0+25%C6+50%CU'	'40%C0+40%C6+20%CU'	'45%C0+45%C6+10%CU'	'50%C0+50%C6'	'5%C0+5%C12+90%CU'	'10%C0+10%C12+80%CU'	'25%C0+25%C12+50%CU'	'40%C0+40%C12+20%CU'	'45%C0+45%C12+10%CU'	'50%C0+50%C12'	'10%C1+90%CU'
'BiomassEcoliGALUi'	-1	-1	-1	-1	-1	-1	-1	-1	-1	-1	-1	-1	-1	-1	-1	-1	-1	-1	-1	-1	-1	-1	-1	-1	-1	-1	-1	-1	-1	-1	-1	-1	-1	-1	-1	-1	-1	-1	-1	-1	-1	-1	-1	-1	-1	-1	-1	-1	-1
'EX_ac'	-1	-1	-1	-1	-1	-1	-1	-1	-1	-1	-1	-1	-1	-1	-1	-1	-1	-1	-1	-1	-1	-1	-1	-1	-1	-1	-1	-1	-1	-1	-1	-1	-1	-1	-1	-1	-1	-1	-1	-1	-1	-1	-1	-1	-1	-1	-1	-1	-1
'EX_co2'	1.01489	1.33408	1.37783	1.33408	1.01489	0	1.22534	1.61711	1.75231	2.59455	3.63473	4.96336	0.853019	1.15746	1.21665	1.34474	1.65465	2.32513	0.997063	1.33678	1.36299	1.1606	1.0678	1.11185	0.860481	1.21473	1.9196	3.10979	3.61591	3.52306	0.874415	1.18245	1.37001	1.64002	1.76681	1.71626	0.838246	1.15744	1.46114	1.75236	1.94103	2.10934	1.38444	1.92759	2.41715	3.34206	4.20722	5.30365	1.52711
'EX_etoh'	3.18069	4.33728	5.22982	4.33728	3.18069	0	3.24384	4.49318	4.9553	3.52693	3.29452	4.55292	3.0543	4.27018	4.82107	3.60519	2.46162	2.1321	3.25372	4.46699	5.29958	4.29573	3.16875	1.76249	3.01076	4.05565	4.77383	4.48448	4.30374	4.15408	2.58081	3.45526	3.79785	3.19237	2.7971	3.23706	2.05249	3.13974	4.70379	6.32083	7.14204	8.21721	3.48217	4.9169	5.85718	4.91695	4.66634	4.96877	3.42432
'EX_for'	6.76786	9.35733	11.1102	9.35733	6.76786	0	6.31531	8.96055	10.7226	9.32012	7.64715	4.40831	6.55008	9.27804	10.4401	8.29	5.96408	3.12002	6.79395	9.46041	11.0101	8.62666	6.14349	2.14046	7.20171	9.6844	11.4689	13.5867	16.4893	18.566	5.51307	7.3526	7.82672	6.55734	6.02801	7.59961	4.18931	6.26575	9.07423	11.8958	13.146	14.7536	6.39314	9.20961	11.2148	9.94692	8.55401	6.33264	5.74718
'EX_fum'	2.40093	3.27804	3.91484	3.27804	2.40093	0	2.43809	3.3425	3.77302	2.98938	2.272	2.16147	2.29964	3.19165	3.57323	2.82522	2.2634	2.2484	2.23057	3.06972	3.63149	2.87428	2.10385	1.12656	2.32766	3.09225	3.5944	3.80831	4.30087	4.35644	1.95022	2.62271	2.83884	2.37585	2.15212	2.41858	1.4675	2.24309	3.39093	4.82694	5.56155	6.45488	2.47773	3.50482	4.21677	3.77797	3.35831	3.18087	2.55088
'EX_glc'	-1	-1	-1	-1	-1	-1	-1	-1	-1	-1	-1	-1	-1	-1	-1	-1	-1	-1	-1	-1	-1	-1	-1	-1	-1	-1	-1	-1	-1	-1	-1	-1	-1	-1	-1	-1	-1	-1	-1	-1	-1	-1	-1	-1	-1	-1	-1	-1	-1
'EX_glyc'	1.16511	1.51035	1.67639	1.51035	1.16511	0	1.01997	1.40887	1.77065	1.84767	2.00223	2.15446	1.08587	1.47789	1.63218	1.33904	1.13746	0.953725	1.15329	1.53981	1.6323	1.31672	1.19576	1.2142	1.10115	1.43243	1.73989	2.02167	1.92427	1.80269	0.927119	1.16126	1.21175	1.10458	1.0712	1.511	1.18438	1.50471	1.86061	2.28859	2.46197	3.26086	1.00476	1.45379	1.86659	1.98803	2.15279	2.51899	0.903394
'EX_h'	2.085	2.8874	3.2906	2.8874	2.085	0	1.67767	2.52591	3.59364	4.74735	5.38283	5.69614	1.97313	2.81785	3.21154	3.04406	2.58249	1.58354	2.00043	2.83327	3.29187	2.86506	2.32437	1.19549	2.37733	3.08865	3.65014	4.9305	6.27191	7.61843	1.75799	2.3641	2.52858	2.39657	2.57605	3.29382	1.48811	2.0881	2.56897	2.65613	2.69639	2.82585	1.67692	2.55102	3.78595	4.85214	5.38215	5.99628	1.53458
'EX_h2o'	8.16062	11.1881	13.3415	11.1881	8.16062	0	7.73273	10.8438	12.4892	9.58808	6.4604	1.98772	7.9338	11.1488	12.5592	9.65269	6.68696	3.68722	8.29556	11.4653	13.4757	10.6875	7.68119	2.94795	8.37952	11.2855	13.2165	15.1872	18.0578	19.9004	6.5253	8.7117	9.15755	7.45164	6.63702	8.40618	4.83591	7.35561	10.9758	15.0571	17.0553	19.6404	8.14064	11.5588	13.75	11.3538	9.27639	6.32122	7.26664
'EX_lacD'	-1	-1	-1	-1	-1	-1	-1	-1	-1	-1	-1	-1	-1	-1	-1	-1	-1	-1	-1	-1	-1	-1	-1	-1	-1	-1	-1	-1	-1	-1	-1	-1	-1	-1	-1	-1	-1	-1	-1	-1	-1	-1	-1	-1	-1	-1	-1	-1	-1
'EX_lacL'	-1	-1	-1	-1	-1	-1	-1	-1	-1	-1	-1	-1	-1	-1	-1	-1	-1	-1	-1	-1	-1	-1	-1	-1	-1	-1	-1	-1	-1	-1	-1	-1	-1	-1	-1	-1	-1	-1	-1	-1	-1	-1	-1	-1	-1	-1	-1	-1	-1
'EX_nh4'	8.82491	11.4767	11.7671	11.4767	8.82491	0	7.82851	10.7848	11.5616	10.0339	8.31578	5.64303	7.18112	10.141	11.5104	11.0466	11.8775	13.7068	8.09027	10.9767	11.1595	8.224	5.60523	4.7705	8.06632	10.1621	10.0349	10.5277	8.59755	7.66998	7.55774	9.79167	9.60337	8.34425	6.88666	6.27806	7.84638	10.2006	10.5679	10.3658	8.79132	9.05117	7.23448	10.386	11.9257	10.7619	10.1285	9.15756	7.10943
'EX_no2'	-1	-1	-1	-1	-1	-1	-1	-1	-1	-1	-1	-1	-1	-1	-1	-1	-1	-1	-1	-1	-1	-1	-1	-1	-1	-1	-1	-1	-1	-1	-1	-1	-1	-1	-1	-1	-1	-1	-1	-1	-1	-1	-1	-1	-1	-1	-1	-1	-1
'EX_no3'	-1	-1	-1	-1	-1	-1	-1	-1	-1	-1	-1	-1	-1	-1	-1	-1	-1	-1	-1	-1	-1	-1	-1	-1	-1	-1	-1	-1	-1	-1	-1	-1	-1	-1	-1	-1	-1	-1	-1	-1	-1	-1	-1	-1	-1	-1	-1	-1	-1
'EX_o2'	-1	-1	-1	-1	-1	-1	-1	-1	-1	-1	-1	-1	-1	-1	-1	-1	-1	-1	-1	-1	-1	-1	-1	-1	-1	-1	-1	-1	-1	-1	-1	-1	-1	-1	-1	-1	-1	-1	-1	-1	-1	-1	-1	-1	-1	-1	-1	-1	-1
'EX_pi'	-1	-1	-1	-1	-1	-1	-1	-1	-1	-1	-1	-1	-1	-1	-1	-1	-1	-1	-1	-1	-1	-1	-1	-1	-1	-1	-1	-1	-1	-1	-1	-1	-1	-1	-1	-1	-1	-1	-1	-1	-1	-1	-1	-1	-1	-1	-1	-1	-1
'EX_pyr'	2.71226	3.8082	4.5212	3.8082	2.71226	0	2.76107	3.92885	4.35816	3.15786	2.18856	2.16616	2.7271	3.88549	4.37743	3.55116	2.62253	1.3661	2.75897	3.91535	4.57058	3.66799	2.68689	1.01532	2.62619	3.5567	4.21855	4.22229	4.37414	4.56445	2.21259	3.01474	3.21594	2.59537	2.45722	2.92493	1.63588	2.53065	3.85699	5.24138	5.84307	6.70521	2.91677	4.20402	4.85986	3.82221	2.97716	2.31798	2.86243
'EX_so4'	-1	-1	-1	-1	-1	-1	-1	-1	-1	-1	-1	-1	-1	-1	-1	-1	-1	-1	-1	-1	-1	-1	-1	-1	-1	-1	-1	-1	-1	-1	-1	-1	-1	-1	-1	-1	-1	-1	-1	-1	-1	-1	-1	-1	-1	-1	-1	-1	-1
'EX_succ'	4.46247	5.99365	6.99832	5.99365	4.46247	0	4.33527	5.94347	6.71491	5.33539	4.12594	3.67167	4.46606	6.06964	6.70102	5.13687	3.87969	3.42421	4.48756	6.1557	7.07087	5.75423	4.32046	2.25407	4.28492	5.72989	6.38784	7.11098	8.53729	8.88201	3.42015	4.54203	4.80289	4.24001	4.39853	5.51161	2.59202	4.00529	6.21498	8.79406	10.1877	12.0458	4.60225	6.43359	7.63139	6.75553	6.00723	5.30017	4.23124
'ABTA'	2.89545	3.88791	4.54305	3.88791	2.89545	0	2.69793	3.87031	5.46162	7.38616	8.73161	11.0646	2.95206	4.06077	4.76669	4.75329	4.81257	5.87813	2.88295	3.96717	4.67283	4.13698	3.42908	1.95436	2.61203	3.49764	4.3207	4.92594	5.55458	6.33917	2.53552	3.3104	3.82638	3.83241	4.6838	5.76253	2.30786	3.30889	4.47385	5.4254	6.60904	8.11684	3.22505	4.70004	6.86827	9.39162	10.7206	11.818	3.2957
'COMBO2'	0.968187	1.2523	1.40569	1.2523	0.968187	0	0.80067	1.11522	1.47879	1.71858	1.8243	1.78904	1.03363	1.38696	1.53386	1.38775	1.19906	0.790208	1.09217	1.45496	1.64242	1.57943	1.45503	1.17127	0.861455	1.0911	1.21282	1.10838	0.908816	0.669167	0.76371	0.94588	0.982901	0.99432	1.06839	1.45166	0.774442	1.00927	1.07918	0.969105	0.929812	1.0326	0.908115	1.28275	1.58415	1.67916	1.68766	1.6362	0.73229
'ACALDi'	1.84841	2.58479	3.10575	2.58479	1.84841	0	1.79224	2.63258	3.58812	3.92043	4.01844	3.95634	2.11677	3.08169	3.80564	3.44283	3.20143	3.29824	1.84005	2.67067	3.30784	2.78372	2.25208	1.27388	1.31636	1.8179	2.34364	3.79131	4.89359	5.61672	1.7697	2.52031	3.4197	4.89977	6.33299	7.83778	2.06212	3.09106	4.60317	6.5491	7.4767	8.60599	1.87934	2.81055	3.62651	3.44387	3.27627	2.92343	1.9219
'COMBO3'	0.458695	0.59624	0.657239	0.59624	0.458695	0	0.517859	0.725213	1.09671	1.92178	2.45473	2.95566	0.66739	0.951151	1.28526	1.81522	2.06968	2.26633	0.612556	0.848431	1.07079	1.27296	1.3807	1.48257	0.480845	0.660997	0.88152	1.17517	1.23309	1.07286	0.508293	0.718175	1.03801	1.65602	1.96726	2.16089	0.474971	0.672373	0.92768	1.48529	1.87636	2.25326	0.551902	0.863302	1.43056	2.17571	2.54783	2.93946	0.714715
'COMBO4'	-1	-1	-1	-1	-1	-1	-1	-1	-1	-1	-1	-1	-1	-1	-1	-1	-1	-1	-1	-1	-1	-1	-1	-1	-1	-1	-1	-1	-1	-1	-1	-1	-1	-1	-1	-1	-1	-1	-1	-1	-1	-1	-1	-1	-1	-1	-1	-1	-1
'ACKr'	0.647652	0.908357	1.07073	0.908357	0.647652	0	0.697251	1.02191	1.38935	1.74129	2.1235	2.62727	0.684776	0.997463	1.28922	1.59376	1.90578	2.15858	0.664902	0.9577	1.14644	1.03164	0.916234	0.815019	0.533205	0.717337	0.924268	1.25629	1.3223	1.20005	0.49773	0.739615	1.11285	1.59204	1.93958	2.27229	0.513911	0.751061	1.07882	1.45006	1.7315	2.02563	0.752129	1.11927	1.69151	2.32683	2.66666	3.07129	0.831713
'COMBO5'	-1	-1	-1	-1	-1	-1	-1	-1	-1	-1	-1	-1	-1	-1	-1	-1	-1	-1	-1	-1	-1	-1	-1	-1	-1	-1	-1	-1	-1	-1	-1	-1	-1	-1	-1	-1	-1	-1	-1	-1	-1	-1	-1	-1	-1	-1	-1	-1	-1
'ACODA'	0.968187	1.2523	1.40569	1.2523	0.968187	0	0.80067	1.11522	1.47879	1.71858	1.8243	1.78904	1.03363	1.38696	1.53386	1.38775	1.19906	0.790208	1.09217	1.45496	1.64242	1.57943	1.45503	1.17127	0.861455	1.0911	1.21282	1.10838	0.908816	0.669167	0.76371	0.94588	0.982901	0.99432	1.06839	1.45166	0.774442	1.00927	1.07918	0.969105	0.929812	1.0326	0.908115	1.28275	1.58415	1.67916	1.68766	1.6362	0.73229
'rACONT'	11.1356	15.4463	18.1267	15.4463	11.1356	0	10.2653	15.1577	22.1773	28.101	31.6682	32.7641	12.8976	18.2444	21.4771	20.9908	18.8119	12.6553	11.3422	16.1062	19.0359	16.5081	13.1296	6.33393	10.603	14.0855	16.4694	18.5605	22.6203	28.4962	8.78722	11.9774	13.3236	16.1986	21.4121	28.8519	7.33683	10.5029	13.4306	14.2968	14.962	16.7789	10.1181	15.2462	22.2964	26.2647	28.1514	29.7146	10.7001
'ACOTA'	0.968187	1.2523	1.40569	1.2523	0.968187	0	0.80067	1.11522	1.47879	1.71858	1.8243	1.78904	1.03363	1.38696	1.53386	1.38775	1.19906	0.790208	1.09217	1.45496	1.64242	1.57943	1.45503	1.17127	0.861455	1.0911	1.21282	1.10838	0.908816	0.669167	0.76371	0.94588	0.982901	0.99432	1.06839	1.45166	0.774442	1.00927	1.07918	0.969105	0.929812	1.0326	0.908115	1.28275	1.58415	1.67916	1.68766	1.6362	0.73229
'ACS'	0.751642	0.952572	1.01743	0.952572	0.751642	0	0.525883	0.741245	0.852708	0.644327	0.561254	0.6022	0.531856	0.733444	0.827965	0.680398	0.538809	0.509869	0.736773	0.950141	1.02773	0.891877	0.720322	0.534227	0.693247	0.891335	0.970288	1.05608	1.14372	1.19033	0.750983	0.958675	0.973904	0.909832	0.75019	0.558987	0.765131	1.0172	1.13067	1.27427	1.2891	1.22186	0.547191	0.792211	0.968603	1.00036	1.08422	1.23244	0.500045
'ACt2r'	-1	-1	-1	-1	-1	-1	-1	-1	-1	-1	-1	-1	-1	-1	-1	-1	-1	-1	-1	-1	-1	-1	-1	-1	-1	-1	-1	-1	-1	-1	-1	-1	-1	-1	-1	-1	-1	-1	-1	-1	-1	-1	-1	-1	-1	-1	-1	-1	-1
'ADHEr'	3.18069	4.33728	5.22982	4.33728	3.18069	0	3.24384	4.49318	4.9553	3.52693	3.29452	4.55292	3.0543	4.27018	4.82107	3.60519	2.46162	2.1321	3.25372	4.46699	5.29958	4.29573	3.16875	1.76249	3.01076	4.05565	4.77383	4.48448	4.30374	4.15408	2.58081	3.45526	3.79785	3.19237	2.7971	3.23706	2.05249	3.13974	4.70379	6.32083	7.14204	8.21721	3.48217	4.9169	5.85718	4.91695	4.66634	4.96877	3.42432
'ADK1'	0.697969	0.964579	1.09614	0.964579	0.697969	0	0.69782	0.982605	1.10723	0.922098	0.699681	0.350987	0.698754	1.01682	1.25351	1.39781	1.40663	1.22342	0.668428	0.969992	1.23702	1.34853	1.36085	1.26576	0.51119	0.688587	0.765181	0.716667	0.748538	0.907871	0.57074	0.781072	0.88335	0.899931	1.13479	1.56416	0.616739	0.867712	1.01262	0.968015	0.992384	1.06465	0.702039	1.02622	1.25505	1.26205	1.21978	1.13281	0.710063
'ADK3'	0.762914	1.02139	1.16599	1.02139	0.762914	0	0.768098	1.09398	1.47414	1.74521	1.97644	2.12793	0.842264	1.15115	1.23844	1.00128	0.787319	0.640745	0.824894	1.10827	1.31498	1.39907	1.62219	2.19198	0.675411	0.872295	0.988524	1.16435	1.24808	1.08034	0.533153	0.6903	0.785976	0.835691	0.87194	0.822648	0.57985	0.779993	0.983539	1.08324	1.10657	1.03126	0.762423	1.08913	1.31454	1.39489	1.4982	1.64814	0.811092
'COMBOSPMD'	-1	-1	-1	-1	-1	-1	-1	-1	-1	-1	-1	-1	-1	-1	-1	-1	-1	-1	-1	-1	-1	-1	-1	-1	-1	-1	-1	-1	-1	-1	-1	-1	-1	-1	-1	-1	-1	-1	-1	-1	-1	-1	-1	-1	-1	-1	-1	-1	-1
'COMBO9'	-1	-1	-1	-1	-1	-1	-1	-1	-1	-1	-1	-1	-1	-1	-1	-1	-1	-1	-1	-1	-1	-1	-1	-1	-1	-1	-1	-1	-1	-1	-1	-1	-1	-1	-1	-1	-1	-1	-1	-1	-1	-1	-1	-1	-1	-1	-1	-1	-1
'COMBO10'	-1	-1	-1	-1	-1	-1	-1	-1	-1	-1	-1	-1	-1	-1	-1	-1	-1	-1	-1	-1	-1	-1	-1	-1	-1	-1	-1	-1	-1	-1	-1	-1	-1	-1	-1	-1	-1	-1	-1	-1	-1	-1	-1	-1	-1	-1	-1	-1	-1
'AGPR'	0.458695	0.59624	0.657239	0.59624	0.458695	0	0.517859	0.725213	1.09671	1.92178	2.45473	2.95566	0.66739	0.951151	1.28526	1.81522	2.06968	2.26633	0.612556	0.848431	1.07079	1.27296	1.3807	1.48257	0.480845	0.660997	0.88152	1.17517	1.23309	1.07286	0.508293	0.718175	1.03801	1.65602	1.96726	2.16089	0.474971	0.672373	0.92768	1.48529	1.87636	2.25326	0.551902	0.863302	1.43056	2.17571	2.54783	2.93946	0.714715
'ALAR'	-1	-1	-1	-1	-1	-1	-1	-1	-1	-1	-1	-1	-1	-1	-1	-1	-1	-1	-1	-1	-1	-1	-1	-1	-1	-1	-1	-1	-1	-1	-1	-1	-1	-1	-1	-1	-1	-1	-1	-1	-1	-1	-1	-1	-1	-1	-1	-1	-1
'ALATAL'	-1	-1	-1	-1	-1	-1	-1	-1	-1	-1	-1	-1	-1	-1	-1	-1	-1	-1	-1	-1	-1	-1	-1	-1	-1	-1	-1	-1	-1	-1	-1	-1	-1	-1	-1	-1	-1	-1	-1	-1	-1	-1	-1	-1	-1	-1	-1	-1	-1
'ALDD2x'	1.33815	1.83977	2.11398	1.83977	1.33815	0	1.25557	1.80258	2.33086	2.31448	2.21042	1.94669	1.43784	2.0751	2.65649	2.70849	2.69791	2.93795	1.35622	1.92739	2.35354	1.98426	1.67501	1.21656	0.987759	1.35932	1.73457	2.75561	3.48967	3.83016	1.34905	1.89426	2.50066	3.56513	4.40038	5.22932	1.71538	2.43323	3.31169	4.55521	5.06289	5.67941	1.26889	1.88305	2.47422	2.42531	2.28659	2.05182	1.29432
'COMBO15'	-1	-1	-1	-1	-1	-1	-1	-1	-1	-1	-1	-1	-1	-1	-1	-1	-1	-1	-1	-1	-1	-1	-1	-1	-1	-1	-1	-1	-1	-1	-1	-1	-1	-1	-1	-1	-1	-1	-1	-1	-1	-1	-1	-1	-1	-1	-1	-1	-1
'ARGSL'	-1	-1	-1	-1	-1	-1	-1	-1	-1	-1	-1	-1	-1	-1	-1	-1	-1	-1	-1	-1	-1	-1	-1	-1	-1	-1	-1	-1	-1	-1	-1	-1	-1	-1	-1	-1	-1	-1	-1	-1	-1	-1	-1	-1	-1	-1	-1	-1	-1
'ARGSS'	-1	-1	-1	-1	-1	-1	-1	-1	-1	-1	-1	-1	-1	-1	-1	-1	-1	-1	-1	-1	-1	-1	-1	-1	-1	-1	-1	-1	-1	-1	-1	-1	-1	-1	-1	-1	-1	-1	-1	-1	-1	-1	-1	-1	-1	-1	-1	-1	-1
'ASAD'	2.83573	3.89211	4.56628	3.89211	2.83573	0	2.87941	4.19365	5.66905	6.3919	6.63703	6.74152	3.24069	4.76485	6.20309	6.01982	5.95704	6.46651	2.84048	4.06735	4.99823	4.20109	3.474	2.27809	1.89286	2.63767	3.6156	6.26609	8.05339	9.13833	2.77089	3.99568	5.5796	8.33801	10.6205	12.981	3.5969	5.27474	7.41865	10.609	11.9104	13.562	2.92344	4.38082	5.8868	6.04751	5.94199	5.60244	3.20856
'ASNN'	0.511207	0.714285	0.878316	0.714285	0.511207	0	0.544612	0.801665	1.16924	1.62584	1.99486	2.34907	0.613477	0.879109	1.10355	1.2899	1.38772	1.48306	0.59418	0.84097	1.01686	0.91496	0.896311	0.902844	0.427359	0.59009	0.706376	0.765228	0.74148	0.658169	0.37487	0.520674	0.663453	0.747189	0.859284	1.03169	0.383231	0.566577	0.831422	1.13749	1.34792	1.68005	0.56683	0.866722	1.30744	1.80966	2.04988	2.34915	0.646039
'ASNS1'	0.511207	0.714285	0.878316	0.714285	0.511207	0	0.544612	0.801665	1.16924	1.62584	1.99486	2.34907	0.613477	0.879109	1.10355	1.2899	1.38772	1.48306	0.59418	0.84097	1.01686	0.91496	0.896311	0.902844	0.427359	0.59009	0.706376	0.765228	0.74148	0.658169	0.37487	0.520674	0.663453	0.747189	0.859284	1.03169	0.383231	0.566577	0.831422	1.13749	1.34792	1.68005	0.56683	0.866722	1.30744	1.80966	2.04988	2.34915	0.646039
'ASNS2'	-1	-1	-1	-1	-1	-1	-1	-1	-1	-1	-1	-1	-1	-1	-1	-1	-1	-1	-1	-1	-1	-1	-1	-1	-1	-1	-1	-1	-1	-1	-1	-1	-1	-1	-1	-1	-1	-1	-1	-1	-1	-1	-1	-1	-1	-1	-1	-1	-1
'ASPK'	2.83573	3.89211	4.56628	3.89211	2.83573	0	2.87941	4.19365	5.66905	6.3919	6.63703	6.74152	3.24069	4.76485	6.20309	6.01982	5.95704	6.46651	2.84048	4.06735	4.99823	4.20109	3.474	2.27809	1.89286	2.63767	3.6156	6.26609	8.05339	9.13833	2.77089	3.99568	5.5796	8.33801	10.6205	12.981	3.5969	5.27474	7.41865	10.609	11.9104	13.562	2.92344	4.38082	5.8868	6.04751	5.94199	5.60244	3.20856
'ASPTA'	2.83573	3.89211	4.56628	3.89211	2.83573	0	2.87941	4.19365	5.66905	6.3919	6.63703	6.74152	3.24069	4.76485	6.20309	6.01982	5.95704	6.46651	2.84048	4.06735	4.99823	4.20109	3.474	2.27809	1.89286	2.63767	3.6156	6.26609	8.05339	9.13833	2.77089	3.99568	5.5796	8.33801	10.6205	12.981	3.5969	5.27474	7.41865	10.609	11.9104	13.562	2.92344	4.38082	5.8868	6.04751	5.94199	5.60244	3.20856
'ATPM'	-1	-1	-1	-1	-1	-1	-1	-1	-1	-1	-1	-1	-1	-1	-1	-1	-1	-1	-1	-1	-1	-1	-1	-1	-1	-1	-1	-1	-1	-1	-1	-1	-1	-1	-1	-1	-1	-1	-1	-1	-1	-1	-1	-1	-1	-1	-1	-1	-1
'ATPS4r'	7.57525	10.6964	12.8844	10.6964	7.57525	0	7.14205	10.5725	15.617	19.0433	21.4626	22.6761	8.15375	11.7003	13.9073	13.1965	12.063	8.68823	7.46439	10.7289	12.9835	10.7226	8.21298	3.64057	7.51471	10.1837	12.5278	15.602	19.3031	24.3205	6.5053	8.98158	10.038	11.908	15.4798	19.663	4.70579	6.99326	9.88728	11.9309	13.1414	14.6689	7.37282	11.1111	16.375	19.0579	19.8342	20.5312	7.77925
'CBPS'	-1	-1	-1	-1	-1	-1	-1	-1	-1	-1	-1	-1	-1	-1	-1	-1	-1	-1	-1	-1	-1	-1	-1	-1	-1	-1	-1	-1	-1	-1	-1	-1	-1	-1	-1	-1	-1	-1	-1	-1	-1	-1	-1	-1	-1	-1	-1	-1	-1
'CHORM'	-1	-1	-1	-1	-1	-1	-1	-1	-1	-1	-1	-1	-1	-1	-1	-1	-1	-1	-1	-1	-1	-1	-1	-1	-1	-1	-1	-1	-1	-1	-1	-1	-1	-1	-1	-1	-1	-1	-1	-1	-1	-1	-1	-1	-1	-1	-1	-1	-1
'CHORS'	-1	-1	-1	-1	-1	-1	-1	-1	-1	-1	-1	-1	-1	-1	-1	-1	-1	-1	-1	-1	-1	-1	-1	-1	-1	-1	-1	-1	-1	-1	-1	-1	-1	-1	-1	-1	-1	-1	-1	-1	-1	-1	-1	-1	-1	-1	-1	-1	-1
'CO2t'	1.01489	1.33408	1.37783	1.33408	1.01489	0	1.22534	1.61711	1.75231	2.59455	3.63473	4.96336	0.853019	1.15746	1.21665	1.34474	1.65465	2.32513	0.997063	1.33678	1.36299	1.1606	1.0678	1.11185	0.860481	1.21473	1.9196	3.10979	3.61591	3.52306	0.874415	1.18245	1.37001	1.64002	1.76681	1.71626	0.838246	1.15744	1.46114	1.75236	1.94103	2.10934	1.38444	1.92759	2.41715	3.34206	4.20722	5.30365	1.52711
'CS'	11.1356	15.4463	18.1267	15.4463	11.1356	0	10.2653	15.1577	22.1773	28.101	31.6682	32.7641	12.8976	18.2444	21.4771	20.9908	18.8119	12.6553	11.3422	16.1062	19.0359	16.5081	13.1296	6.33393	10.603	14.0855	16.4694	18.5605	22.6203	28.4962	8.78722	11.9774	13.3236	16.1986	21.4121	28.8519	7.33683	10.5029	13.4306	14.2968	14.962	16.7789	10.1181	15.2462	22.2964	26.2647	28.1514	29.7146	10.7001
'CYSDS'	2.92112	3.79971	4.13244	3.79971	2.92112	0	2.77689	3.71696	3.92444	3.34253	2.55636	2.71796	2.74523	3.70915	3.89209	3.24895	2.34971	1.47504	3.00178	3.97001	4.21463	3.47059	2.61553	0.691464	2.74589	3.46392	3.79854	3.66732	3.14577	1.93144	2.23136	2.90646	3.22273	3.42033	3.42988	3.39822	2.18156	2.99418	3.56961	4.13428	4.32361	4.23742	2.95859	4.07527	4.50722	4.12483	3.86718	3.34766	2.65256
'CYSS'	2.92112	3.79971	4.13244	3.79971	2.92112	0	2.77689	3.71696	3.92444	3.34253	2.55636	2.71796	2.74523	3.70915	3.89209	3.24895	2.34971	1.47504	3.00178	3.97001	4.21463	3.47059	2.61553	0.691464	2.74589	3.46392	3.79854	3.66732	3.14577	1.93144	2.23136	2.90646	3.22273	3.42033	3.42988	3.39822	2.18156	2.99418	3.56961	4.13428	4.32361	4.23742	2.95859	4.07527	4.50722	4.12483	3.86718	3.34766	2.65256
'COMBO22'	-1	-1	-1	-1	-1	-1	-1	-1	-1	-1	-1	-1	-1	-1	-1	-1	-1	-1	-1	-1	-1	-1	-1	-1	-1	-1	-1	-1	-1	-1	-1	-1	-1	-1	-1	-1	-1	-1	-1	-1	-1	-1	-1	-1	-1	-1	-1	-1	-1
'CYTBD'	1.01376	1.24749	1.34922	1.24749	1.01376	0	0.724187	1.00648	1.15914	1.11906	1.02621	1.09503	0.8804	1.17007	1.26768	1.11452	0.896803	0.660175	1.10143	1.43773	1.60478	1.84361	1.90051	1.88668	0.902292	1.08008	1.06199	0.938289	0.925989	1.32906	0.787406	0.941811	0.939148	0.955418	0.975159	1.36314	0.918767	1.14199	1.12609	1.03327	0.983949	1.25728	0.957102	1.31179	1.60014	1.77714	1.86365	2.12342	0.627465
'CYTBO3'	1.00013	1.23349	1.33465	1.23349	1.00013	0	0.723525	1.00135	1.12859	1.07615	0.970865	1.05874	0.871848	1.15969	1.25286	1.11473	0.906788	0.66959	1.08715	1.4237	1.60182	1.85854	1.93168	1.94116	0.889258	1.06363	1.0513	0.917894	0.914529	1.33629	0.775888	0.928389	0.92399	0.937988	0.964013	1.35206	0.896924	1.11567	1.09927	1.0019	0.941434	1.20365	0.959381	1.30986	1.59145	1.76567	1.8532	2.10975	0.626355
'CYTK1'	-1	-1	-1	-1	-1	-1	-1	-1	-1	-1	-1	-1	-1	-1	-1	-1	-1	-1	-1	-1	-1	-1	-1	-1	-1	-1	-1	-1	-1	-1	-1	-1	-1	-1	-1	-1	-1	-1	-1	-1	-1	-1	-1	-1	-1	-1	-1	-1	-1
'DLACt2'	-1	-1	-1	-1	-1	-1	-1	-1	-1	-1	-1	-1	-1	-1	-1	-1	-1	-1	-1	-1	-1	-1	-1	-1	-1	-1	-1	-1	-1	-1	-1	-1	-1	-1	-1	-1	-1	-1	-1	-1	-1	-1	-1	-1	-1	-1	-1	-1	-1
'DAPDC'	-1	-1	-1	-1	-1	-1	-1	-1	-1	-1	-1	-1	-1	-1	-1	-1	-1	-1	-1	-1	-1	-1	-1	-1	-1	-1	-1	-1	-1	-1	-1	-1	-1	-1	-1	-1	-1	-1	-1	-1	-1	-1	-1	-1	-1	-1	-1	-1	-1
'DAPE'	-1	-1	-1	-1	-1	-1	-1	-1	-1	-1	-1	-1	-1	-1	-1	-1	-1	-1	-1	-1	-1	-1	-1	-1	-1	-1	-1	-1	-1	-1	-1	-1	-1	-1	-1	-1	-1	-1	-1	-1	-1	-1	-1	-1	-1	-1	-1	-1	-1
'COMBO25'	-1	-1	-1	-1	-1	-1	-1	-1	-1	-1	-1	-1	-1	-1	-1	-1	-1	-1	-1	-1	-1	-1	-1	-1	-1	-1	-1	-1	-1	-1	-1	-1	-1	-1	-1	-1	-1	-1	-1	-1	-1	-1	-1	-1	-1	-1	-1	-1	-1
'DHAD1'	-1	-1	-1	-1	-1	-1	-1	-1	-1	-1	-1	-1	-1	-1	-1	-1	-1	-1	-1	-1	-1	-1	-1	-1	-1	-1	-1	-1	-1	-1	-1	-1	-1	-1	-1	-1	-1	-1	-1	-1	-1	-1	-1	-1	-1	-1	-1	-1	-1
'DHAPT'	6.51252	8.91193	10.2077	8.91193	6.51252	0	6.14021	8.68737	10.3635	9.3194	7.94526	4.99417	6.3452	8.95082	10.1566	8.83016	7.12588	3.81805	6.36732	8.86528	10.7861	10.0705	9.08735	6.78832	6.45836	8.61319	9.91523	9.93905	10.5706	11.4839	5.83751	7.75285	8.37434	8.38545	9.28954	11.4969	4.51241	6.39264	8.19828	9.15779	9.60181	10.0912	6.39548	9.21337	11.523	10.6938	10.0023	8.68419	5.8931
'COMBO26'	-1	-1	-1	-1	-1	-1	-1	-1	-1	-1	-1	-1	-1	-1	-1	-1	-1	-1	-1	-1	-1	-1	-1	-1	-1	-1	-1	-1	-1	-1	-1	-1	-1	-1	-1	-1	-1	-1	-1	-1	-1	-1	-1	-1	-1	-1	-1	-1	-1
'DHQD'	-1	-1	-1	-1	-1	-1	-1	-1	-1	-1	-1	-1	-1	-1	-1	-1	-1	-1	-1	-1	-1	-1	-1	-1	-1	-1	-1	-1	-1	-1	-1	-1	-1	-1	-1	-1	-1	-1	-1	-1	-1	-1	-1	-1	-1	-1	-1	-1	-1
'DKMPPD'	2.83121	3.61139	3.99381	3.61139	2.83121	0	2.34407	3.0705	3.23883	2.4441	1.64147	1.18092	2.15946	2.85455	2.95194	2.10294	1.30583	1.05744	2.54124	3.30134	3.58017	3.21707	2.70617	1.97476	2.73462	3.42574	3.68821	2.85601	1.81397	0.818897	2.68199	3.38463	3.40973	2.47754	1.44661	1.21144	2.74744	3.51578	3.53223	2.52523	1.60952	0.755176	2.18379	2.99842	3.49573	3.36307	3.31685	3.16441	1.7633
'DKMPPD2'	2.83121	3.61139	3.99381	3.61139	2.83121	0	2.34407	3.0705	3.23883	2.4441	1.64147	1.18092	2.15946	2.85455	2.95194	2.10294	1.30583	1.05744	2.54124	3.30134	3.58017	3.21707	2.70617	1.97476	2.73462	3.42574	3.68821	2.85601	1.81397	0.818897	2.68199	3.38463	3.40973	2.47754	1.44661	1.21144	2.74744	3.51578	3.53223	2.52523	1.60952	0.755176	2.18379	2.99842	3.49573	3.36307	3.31685	3.16441	1.7633
'EDA'	4.12718	5.37649	5.76706	5.37649	4.12718	0	3.99475	5.39841	5.98368	6.4128	7.24776	8.16395	4.5233	6.27943	7.97158	10.2924	11.7195	13.5587	4.3889	6.15254	8.18375	10.8672	12.6869	15.0979	3.6354	4.62715	5.26269	5.98309	7.15995	9.07845	3.08087	4.02359	5.30795	8.49493	11.5772	15.0961	3.27785	4.4324	6.22897	8.90555	10.9626	13.6949	4.92929	7.12502	9.59225	12.3505	14.2695	16.1917	4.05081
'EDD'	4.12718	5.37649	5.76706	5.37649	4.12718	0	3.99475	5.39841	5.98368	6.4128	7.24776	8.16395	4.5233	6.27943	7.97158	10.2924	11.7195	13.5587	4.3889	6.15254	8.18375	10.8672	12.6869	15.0979	3.6354	4.62715	5.26269	5.98309	7.15995	9.07845	3.08087	4.02359	5.30795	8.49493	11.5772	15.0961	3.27785	4.4324	6.22897	8.90555	10.9626	13.6949	4.92929	7.12502	9.59225	12.3505	14.2695	16.1917	4.05081
'ENO'	6.02669	8.25785	9.43035	8.25785	6.02669	0	5.76427	8.84249	14.2513	22.1334	27.4433	31.5841	6.74449	9.66851	12.3377	14.6938	15.8155	15.2335	5.89895	8.44396	10.3167	10.0596	9.40213	8.13979	4.53403	5.97979	6.93587	9.76527	13.0388	17.5566	5.07709	6.938	9.05881	14.1306	20.2136	26.9498	5.5094	7.70284	9.05751	10.4766	13.1532	16.6403	5.5921	8.89525	15.5932	23.6472	27.8104	31.6522	6.75905
'ETOHt2r'	3.18069	4.33728	5.22982	4.33728	3.18069	0	3.24384	4.49318	4.9553	3.52693	3.29452	4.55292	3.0543	4.27018	4.82107	3.60519	2.46162	2.1321	3.25372	4.46699	5.29958	4.29573	3.16875	1.76249	3.01076	4.05565	4.77383	4.48448	4.30374	4.15408	2.58081	3.45526	3.79785	3.19237	2.7971	3.23706	2.05249	3.13974	4.70379	6.32083	7.14204	8.21721	3.48217	4.9169	5.85718	4.91695	4.66634	4.96877	3.42432
'F6PA'	6.56727	9.05284	10.5205	9.05284	6.56727	0	6.18479	8.78418	10.6768	9.5959	8.29368	5.46467	6.39062	9.05833	10.2838	8.58527	6.71724	3.53047	6.30674	8.82144	10.8181	9.99894	8.89101	6.48402	6.48084	8.67627	10.0734	10.2216	11.3033	13.2575	5.96628	7.95427	8.56879	8.48329	9.43204	11.7855	4.64282	6.66461	8.69241	10.0361	10.7226	11.2563	6.31205	9.14169	11.5898	10.6451	9.86072	8.49318	5.92456
'FBA'	6.00704	8.07647	9.50138	8.07647	6.00704	0	5.69155	8.03033	9.8874	10.4703	11.8263	14.7059	5.91006	8.32494	9.67365	8.83633	8.77031	10.1364	6.1218	8.50033	10.3202	9.8393	8.90751	7.60809	5.39094	7.27044	8.30792	6.737	7.12948	8.4491	4.98106	6.67829	7.30158	6.2899	6.64327	8.48357	4.29028	6.40615	9.36264	13.0959	15.6301	18.8498	6.14596	9.03627	12.2272	14.5978	16.4541	18.4427	5.74342
'FBP'	3.68295	4.77207	4.94204	4.77207	3.68295	0	4.11854	5.37691	5.38132	4.65724	3.66746	1.58715	4.03256	5.353	5.64883	5.69002	5.30628	3.66695	3.75407	5.00097	5.23045	4.71474	4.02082	2.20576	2.61525	3.42876	4.18215	5.77933	6.72992	7.33703	2.31551	2.9561	3.01782	2.46391	2.21057	3.1001	3.12922	4.13357	4.50212	4.81167	5.00661	6.49319	4.23473	5.71487	6.03097	5.60305	5.1327	4.32648	4.5626
'FDH2'	0.784311	0.998476	1.04871	0.998476	0.784311	0	0.714854	0.941727	0.960227	0.783859	0.593502	0.326885	0.672508	0.900425	0.933243	0.830287	0.628023	0.469208	0.725056	0.95816	1.01595	0.953698	0.81017	0.572958	0.75317	0.939084	0.954738	0.909601	0.834235	0.597473	0.607176	0.763294	0.787722	0.72039	0.612143	0.647128	0.570975	0.746568	0.793741	0.764583	0.675822	0.610042	0.700536	0.96173	1.05162	0.969623	0.873442	0.71398	0.622257
'FDH3'	0.570852	0.783464	0.949743	0.783464	0.570852	0	0.642035	0.902268	1.12437	1.07857	1.03589	0.874854	0.700048	0.953498	1.05835	0.829439	0.718915	0.807202	0.564992	0.786466	0.937505	0.753521	0.652034	0.731546	0.543581	0.731737	0.960346	1.14299	1.24883	1.35669	0.418133	0.573087	0.650377	0.588576	0.653827	0.783495	0.325885	0.458167	0.660422	0.877295	0.973828	1.11182	0.673085	0.94455	1.09807	0.812534	0.674711	0.771635	0.852449
'FHL'	0.829421	1.16925	1.40087	1.16925	0.829421	0	0.821902	1.20568	1.49572	1.27915	1.10474	0.862853	0.862617	1.27631	1.62275	1.83443	1.9549	1.9091	0.778031	1.14091	1.46943	1.50731	1.51581	1.44027	0.742482	1.01921	1.22752	1.1477	1.20089	1.54188	0.738774	1.0158	1.15808	1.39525	1.76719	2.24761	0.542485	0.811212	1.12169	1.28121	1.32613	1.35233	0.85473	1.29466	1.73269	1.72479	1.66509	1.6336	0.880488
'FORt'	6.76786	9.35733	11.1102	9.35733	6.76786	0	6.31531	8.96055	10.7226	9.32012	7.64715	4.40831	6.55008	9.27804	10.4401	8.29	5.96408	3.12002	6.79395	9.46041	11.0101	8.62666	6.14349	2.14046	7.20171	9.6844	11.4689	13.5867	16.4893	18.566	5.51307	7.3526	7.82672	6.55734	6.02801	7.59961	4.18931	6.26575	9.07423	11.8958	13.146	14.7536	6.39314	9.20961	11.2148	9.94692	8.55401	6.33264	5.74718
'FRD2'	1.11346	1.44315	1.67712	1.44315	1.11346	0	1.07144	1.45308	1.69607	1.53859	1.28636	0.834089	1.19123	1.61648	1.78532	1.4258	1.13422	0.759155	1.15638	1.53679	1.68954	1.38784	1.13484	0.888374	0.973539	1.25527	1.48702	1.66601	1.6468	1.44389	0.751497	1.01435	1.13534	1.0217	0.953839	0.981507	0.840461	1.13729	1.39784	1.53874	1.59077	1.90614	1.19385	1.64443	1.84895	1.58989	1.35483	1.04471	1.01057
'FRD3'	0.838506	1.16822	1.45039	1.16822	0.838506	0	0.816234	1.16773	1.44034	1.12479	0.876902	0.626412	0.871135	1.24143	1.49491	1.19518	1.06143	1.06011	0.828864	1.1765	1.46471	1.2299	1.05855	0.996824	0.768835	1.04942	1.34385	1.6642	1.93317	2.17589	0.666909	0.901523	0.994584	1.03988	1.19217	1.47314	0.614682	0.933464	1.44212	1.98675	2.27818	2.79371	0.864668	1.25757	1.57579	1.30515	1.07794	0.894793	0.794704
'FTHFD'	3.56588	4.9503	5.92453	4.9503	3.56588	0	3.39425	4.86298	6.04221	5.4156	4.62953	4.03897	3.82888	5.42025	6.31021	5.57376	5.50829	6.46202	3.56394	5.03104	5.9558	4.61927	3.24005	1.60922	3.23983	4.40894	5.4389	6.5817	7.07507	7.85082	3.52134	4.94127	6.22047	7.77656	9.87153	12.5357	3.37554	5.08485	8.47808	14.9072	18.2452	22.7877	3.69669	5.37344	6.68366	5.86549	5.56985	5.87664	3.28058
'rFUM'	13.2307	18.2009	21.4993	18.2009	13.2307	0	12.2759	17.6777	23.9261	26.1396	26.8317	24.6923	14.4469	20.2249	23.3651	21.0453	17.522	9.64057	13.3992	18.7018	22.09	18.4536	14.0556	5.96372	12.9185	17.205	19.9845	21.8994	26.3783	31.9785	10.3881	13.9392	14.8009	15.6724	19.3478	26.0096	8.45171	12.2609	16.1374	18.614	20.0155	22.1662	12.2759	17.9469	24.0268	25.0998	24.5819	23.1213	12.1225
'FUMt22'	0.788402	0.997773	1.06023	0.997773	0.788402	0	0.548272	0.733869	0.792436	0.732586	0.745603	0.823674	0.60437	0.804597	0.874202	0.824173	0.754772	0.515906	0.725338	0.957203	1.14334	1.41318	1.57347	1.71494	0.753927	0.936453	0.941288	0.691858	0.577272	1.01024	0.789852	0.977579	0.915396	0.6899	0.706788	1.1006	0.821165	1.03151	0.994684	0.684925	0.490129	0.654071	0.601962	0.847187	1.0842	1.26493	1.44537	1.66319	0.310761
'FUMt23'	1.62156	2.08932	2.27948	2.08932	1.62156	0	1.35711	1.81301	2.10393	2.06161	1.88205	1.46611	1.38089	1.82741	1.87373	1.37553	0.936298	0.702712	1.52029	1.98073	2.05551	1.54712	1.01931	0.539624	1.5398	1.92622	2.02146	1.60815	1.32346	1.0501	1.46849	1.85912	1.8928	1.47044	1.066	1.06875	1.43755	1.86962	2.06137	1.85909	1.5782	1.14063	1.24789	1.72959	1.97874	1.83561	1.70507	1.52081	1.02454
'G1PP'	1.54218	1.9591	2.09375	1.9591	1.54218	0	1.48933	1.93356	2.04094	1.94301	1.67855	1.09997	1.38352	1.82839	1.9589	1.92681	1.76956	1.29868	1.37356	1.80783	1.94464	1.68064	1.37523	0.829703	1.38456	1.73596	1.87053	1.87073	1.60818	1.34787	1.15387	1.4334	1.4293	1.27478	1.12414	1.30582	1.38658	1.76134	1.85583	1.81811	1.76497	2.13217	1.31427	1.81687	2.07534	1.98301	1.93323	1.93204	1.40454
'G3PD2'	1.61974	2.25541	2.63238	2.25541	1.61974	0	1.63996	2.375	3.6563	5.55222	6.93403	8.18374	1.61812	2.31788	2.79354	2.94388	2.96216	2.52103	1.54188	2.17842	2.57882	2.34053	1.94717	1.2961	1.56121	2.07963	2.52153	2.70049	3.77709	5.53896	1.36633	1.87287	2.1784	2.87765	3.8845	5.19169	1.31429	1.81529	2.09989	2.07797	2.2176	2.81452	1.73366	2.58987	4.03941	5.74618	6.46477	7.41522	2.03539
'G3PD5'	1.26328	1.69284	1.91087	1.69284	1.26328	0	1.0912	1.59326	2.3269	3.11075	3.58172	3.78962	1.33329	1.88027	2.35581	2.72931	2.87384	2.71602	1.34016	1.83179	2.08792	1.82572	1.49948	0.993987	1.14796	1.47307	1.64519	1.36843	1.36012	1.59593	0.898322	1.16241	1.25032	1.47149	1.93655	2.76605	0.999621	1.3106	1.28244	1.2663	1.64725	2.44488	1.01267	1.55991	2.45503	3.40123	3.81672	4.29109	0.991184
'G3PD6'	1.41653	1.92741	2.17338	1.92741	1.41653	0	1.28467	1.8915	2.65177	3.46251	4.00819	4.29487	1.60582	2.24376	2.52775	2.53519	2.49133	1.91997	1.40843	1.98148	2.26709	2.00523	1.63535	0.825424	1.14175	1.46738	1.66022	1.40413	1.21735	1.43448	1.01311	1.35732	1.49087	1.62854	2.12292	2.95935	1.06602	1.43196	1.54781	1.45678	1.63348	2.22639	1.22817	1.84576	2.59463	3.23716	3.61659	3.96527	1.3333
'G3PD7'	2.881	3.79764	4.33002	3.79764	2.881	0	2.57884	3.55797	4.3133	4.3485	4.12822	3.35734	2.69813	3.67063	4.08477	3.56075	2.75152	1.01868	2.76489	3.7267	4.18748	3.42842	2.56906	0.790509	2.6822	3.38738	3.63353	2.85591	2.13209	1.99549	2.33506	2.94747	2.95423	2.06653	1.85735	3.01453	2.33089	3.04602	3.14501	2.10278	1.47982	1.54842	2.37725	3.37232	4.18518	4.24445	4.1253	3.89252	2.23235
'G5SADs'	1.25488	1.73315	1.96905	1.73315	1.25488	0	1.20669	1.78738	2.6763	3.66833	4.28525	4.66854	1.66936	2.32793	2.74232	2.89156	2.81702	2.22263	1.3945	1.96225	2.31514	2.19547	1.91521	1.25205	1.02648	1.36703	1.62373	1.7118	1.90378	2.16718	0.833526	1.14945	1.46442	2.14212	2.92401	3.79993	0.828421	1.16584	1.36186	1.4968	1.75935	2.3505	1.27824	1.91585	2.81395	3.50781	3.92781	4.33327	1.30971
'COMBO34'	1.89955	2.52772	2.89538	2.52772	1.89955	0	1.61468	2.29949	3.00131	3.2726	3.43959	3.35296	1.94531	2.68506	3.08307	2.86675	2.44227	1.47823	1.9481	2.66197	3.0645	2.72006	2.27473	1.39479	1.67099	2.16089	2.37024	1.87765	1.59433	1.82811	1.48832	1.94724	1.95042	1.87958	2.20265	3.2005	1.48123	1.98075	2.05142	1.49912	1.29712	1.67522	1.66405	2.43038	3.20087	3.46553	3.59213	3.69695	1.31611
'G6PDH2r'	8.26235	11.3764	13.1505	11.3764	8.26235	0	7.53812	11.6701	19.818	31.6044	39.6528	46.2837	10.2111	14.4281	18.2134	21.7192	22.9883	21.5921	8.16619	11.6395	13.8797	12.8342	11.2408	7.65315	7.45007	9.69987	11.5194	13.7589	17.6404	24.3353	6.40561	8.63602	10.6514	16.1842	23.2793	31.7273	6.58758	9.06155	10.155	11.5966	15.0354	21.271	7.20633	11.773	21.1247	32.62	38.4842	44.4877	9.35662
'GAPD'	6.3269	8.54684	9.41496	8.54684	6.3269	0	6.09227	9.33219	15.399	25.4777	32.1431	37.634	7.53612	10.7051	14.0525	18.5393	20.8479	21.2105	5.97912	8.44161	9.94916	10.2982	10.2404	10.0798	5.17892	6.60763	7.58112	9.39818	12.8049	18.6339	4.82403	6.46542	8.27939	13.5067	19.6622	26.8439	5.76474	7.80392	8.8883	11.3571	15.4968	21.6112	5.57211	9.27202	17.725	28.3752	34.1058	39.7226	7.49583
'GHMT2'	3.62574	5.06108	6.1123	5.06108	3.62574	0	3.5715	5.16247	6.63435	6.31468	6.04605	6.40042	3.99971	5.70299	6.80776	6.01571	5.75113	6.82209	3.63513	5.1907	6.25967	4.93183	3.5693	1.81314	2.84191	3.91691	4.74034	5.68661	6.51527	7.26726	3.52407	4.93506	6.23961	7.6228	9.67414	11.8699	3.58829	5.48856	8.9085	14.9361	18.0367	21.8961	3.89186	5.71381	7.40847	7.17837	7.18854	7.40241	3.6583
'GK1'	-1	-1	-1	-1	-1	-1	-1	-1	-1	-1	-1	-1	-1	-1	-1	-1	-1	-1	-1	-1	-1	-1	-1	-1	-1	-1	-1	-1	-1	-1	-1	-1	-1	-1	-1	-1	-1	-1	-1	-1	-1	-1	-1	-1	-1	-1	-1	-1	-1
'GLCP'	0.870945	1.17609	1.39394	1.17609	0.870945	0	0.800881	1.12101	1.29382	1.00764	0.838042	0.583306	0.865719	1.19174	1.32831	1.10341	1.06238	1.16824	0.797691	1.09085	1.2517	1.03717	0.888578	0.692581	0.833765	1.13021	1.31106	1.28861	1.36823	1.61162	0.782588	1.05884	1.09418	0.950173	0.864389	0.93055	0.640085	0.961001	1.32564	1.78226	1.96994	2.18647	0.85969	1.21893	1.4145	1.30966	1.22797	1.15342	0.72377
'COMBO36'	0.870945	1.17609	1.39394	1.17609	0.870945	0	0.800881	1.12101	1.29382	1.00764	0.838042	0.583306	0.865719	1.19174	1.32831	1.10341	1.06238	1.16824	0.797691	1.09085	1.2517	1.03717	0.888578	0.692581	0.833765	1.13021	1.31106	1.28861	1.36823	1.61162	0.782588	1.05884	1.09418	0.950173	0.864389	0.93055	0.640085	0.961001	1.32564	1.78226	1.96994	2.18647	0.85969	1.21893	1.4145	1.30966	1.22797	1.15342	0.72377
'GLCpts'	-1	-1	-1	-1	-1	-1	-1	-1	-1	-1	-1	-1	-1	-1	-1	-1	-1	-1	-1	-1	-1	-1	-1	-1	-1	-1	-1	-1	-1	-1	-1	-1	-1	-1	-1	-1	-1	-1	-1	-1	-1	-1	-1	-1	-1	-1	-1	-1	-1
'GLNS'	0.966807	1.29609	1.40571	1.29609	0.966807	0	1.05532	1.44164	1.61371	1.81061	1.82396	1.68421	0.87183	1.15636	1.14177	0.902238	0.727154	0.48787	0.636435	0.88448	1.02344	0.961729	0.927683	0.935017	0.814298	1.08959	1.26817	1.20495	1.01131	0.832274	0.74707	1.01146	1.17599	1.08352	0.933411	1.08184	0.914274	1.23846	1.37132	1.32337	1.28887	1.49687	0.710272	1.01814	1.20266	1.32685	1.42314	1.57243	1.22675
'GLUDC'	2.50566	3.37035	3.97658	3.37035	2.50566	0	2.29307	3.32399	5.1002	7.51855	9.38135	11.7149	2.59715	3.56891	4.25188	4.54625	4.92395	5.93672	2.50845	3.43812	4.05249	3.48706	2.82584	1.65718	2.27785	3.06361	3.90641	4.70105	5.56506	6.86353	2.22821	2.92056	3.35628	3.53521	4.50898	5.77178	2.15286	3.04765	4.02939	4.77841	5.8948	7.685	2.71983	4.04033	6.308	9.32471	10.8416	12.1376	2.93832
'GLUDy'	3.60026	4.76849	5.15782	4.76849	3.60026	0	3.59882	4.85658	5.28528	4.714	3.80029	2.88292	3.59371	4.94542	5.32658	4.43365	3.35004	2.12517	3.63105	4.90003	5.22235	4.24633	2.98349	1.03821	3.24416	4.2246	4.9	6.14371	6.02286	4.26393	2.43632	3.37484	4.24968	5.05696	5.97696	6.53768	2.68296	3.64652	4.76855	6.45309	6.81637	7.70599	3.6493	5.08894	5.54744	4.45077	3.62963	2.34633	3.63402
'GLUN'	0.878392	1.1706	1.26572	1.1706	0.878392	0	0.746426	1.03061	1.20992	1.1557	1.07306	1.09641	0.747599	1.03583	1.14025	0.80601	0.628364	0.645131	0.88361	1.19463	1.25582	0.968404	0.776015	0.69984	0.808557	1.07204	1.29401	1.61196	1.56738	1.20918	0.711046	0.934811	1.04175	1.12918	1.09279	0.892237	0.728319	0.918931	1.09407	1.24129	1.20626	1.27624	0.790613	1.11765	1.3206	1.3018	1.30461	1.2736	0.620485
'GLUSy'	0.532057	0.730006	0.842915	0.730006	0.532057	0	0.497576	0.695389	0.76585	0.663587	0.608449	0.761691	0.38943	0.566154	0.671381	0.561785	0.464857	0.429503	0.540819	0.744404	0.886814	0.849829	0.787007	0.675076	0.480625	0.650148	0.737271	0.65398	0.599233	0.544579	0.482499	0.650892	0.753801	0.745781	0.778711	0.786428	0.463595	0.637551	0.741098	0.772064	0.797789	0.813474	0.482421	0.716085	0.912392	0.99846	1.02416	1.12883	0.640131
'GLXCL'	5.67265	7.1087	7.77901	7.1087	5.67265	0	5.55845	7.14675	7.48644	6.16495	4.62951	1.29458	5.6428	7.26428	7.46903	5.81413	4.06893	1.12002	5.7454	7.38927	7.8669	6.39222	4.90778	1.25128	5.08429	6.39055	6.94862	6.41934	5.1827	3.49202	3.97637	4.90491	4.81139	3.32746	2.18726	3.49198	4.11968	5.30987	5.59475	4.79534	4.33145	4.31809	5.7694	7.65738	8.13961	6.58157	5.53709	3.76099	5.33482
'COMBO37'	1.82401	2.5695	3.14915	2.5695	1.82401	0	1.79792	2.6598	3.64629	3.85131	3.81708	3.4795	2.17129	3.16634	4.00229	3.7827	3.70597	3.81262	1.84872	2.69066	3.43669	2.95472	2.46908	1.5525	1.29973	1.82145	2.39489	3.70603	4.95834	5.98279	1.68314	2.44607	3.28567	4.75847	6.15053	7.71174	1.79997	2.81167	4.45213	6.40123	7.20092	8.14114	1.92491	2.88423	3.81364	3.6514	3.43458	3.02703	1.93176
'GLYCDx'	1.96074	2.60588	2.80205	2.60588	1.96074	0	2.42658	3.17718	3.31079	2.8727	2.62288	3.11434	2.39644	3.21705	3.39069	3.18108	2.70311	1.55833	2.39288	3.19483	3.44274	3.369	3.19197	2.63063	1.59577	2.15898	3.00828	4.94561	6.5213	7.98171	1.20102	1.6494	1.86555	1.66458	1.57739	1.79985	1.42779	2.09571	3.05479	3.88051	4.34326	5.25192	2.99711	4.03324	4.20856	3.6388	3.38865	2.87144	2.99472
'GLYCK'	5.67265	7.1087	7.77901	7.1087	5.67265	0	5.55845	7.14675	7.48644	6.16495	4.62951	1.29458	5.6428	7.26428	7.46903	5.81413	4.06893	1.12002	5.7454	7.38927	7.8669	6.39222	4.90778	1.25128	5.08429	6.39055	6.94862	6.41934	5.1827	3.49202	3.97637	4.90491	4.81139	3.32746	2.18726	3.49198	4.11968	5.30987	5.59475	4.79534	4.33145	4.31809	5.7694	7.65738	8.13961	6.58157	5.53709	3.76099	5.33482
'GLYCL'	3.45343	4.81851	5.77314	4.81851	3.45343	0	3.28316	4.71478	5.75434	5.18267	4.58632	3.30195	3.62331	5.12245	5.88626	5.02891	4.48893	4.8639	3.4536	4.88011	5.72943	4.41407	3.21819	1.69371	3.30786	4.48001	5.47238	6.30897	6.73745	7.65226	3.7617	5.19681	6.23747	8.14704	10.4089	13.5301	3.1421	4.67825	7.72615	13.0547	16.0003	20.2985	3.36993	4.87951	5.9499	4.97099	4.17294	3.44217	3.16605
'GLYCLTDx'	1.26341	1.71436	1.98739	1.71436	1.26341	0	1.13588	1.61706	2.19379	2.44842	2.67017	2.64573	1.13391	1.58056	1.78762	1.51421	1.23655	0.696698	1.01391	1.41401	1.68412	1.42653	1.1939	0.769532	1.20794	1.57797	1.78326	1.67233	1.89172	2.61395	1.27742	1.68456	1.68073	1.46471	1.76963	2.56299	1.1679	1.58841	1.79762	1.55684	1.44286	1.54102	0.931284	1.36852	1.9371	2.2303	2.35712	2.45815	1.0564
'GLYCLTDy'	3.42867	4.68549	5.30857	4.68549	3.42867	0	3.35286	4.78504	6.35901	7.46306	8.07172	8.01204	3.8133	5.27323	6.07792	5.80142	5.18923	3.3454	3.15243	4.43448	5.211	4.61555	3.81627	2.03962	2.95301	3.86209	4.29341	3.78635	3.88909	4.50554	2.50655	3.3537	3.60938	3.90761	5.15641	7.11836	2.46566	3.39861	3.78797	3.13234	2.99216	3.62599	3.04122	4.43557	5.91016	6.53347	7.05885	7.50307	3.41467
'GLYCTO2'	1.06985	1.36478	1.50024	1.36478	1.06985	0	0.971385	1.32119	1.56564	1.64375	1.58047	1.30934	1.15179	1.56287	1.77101	1.8403	1.71349	1.21722	1.29328	1.69396	1.85456	1.68876	1.47043	0.885422	1.00747	1.24558	1.36594	1.38036	1.20607	0.794424	0.744105	0.897144	0.910027	0.779068	0.791502	1.1967	0.734856	0.910515	0.867873	0.620251	0.602981	0.983659	1.09779	1.53783	1.86813	1.98332	1.97901	1.9188	0.919805
'GLYCTO3'	0.875125	1.16448	1.30731	1.16448	0.875125	0	0.849873	1.23898	1.66272	2.07091	2.24504	2.44503	0.876737	1.24862	1.45226	1.36275	1.22074	0.952642	0.73996	0.989199	1.06636	0.936671	0.880217	0.822875	0.662084	0.861317	0.965525	0.858479	0.787132	0.719452	0.669332	0.900374	1.03642	1.18831	1.29028	1.42403	0.693339	0.940936	1.025	1.01838	0.993777	0.8682	0.789859	1.15161	1.50087	1.80065	2.00077	2.23079	1.07312
'GLYCTO4'	0.776593	1.06675	1.19199	1.06675	0.776593	0	0.786517	1.11538	1.28802	1.21464	1.07031	0.704971	0.84253	1.19305	1.32747	1.17926	0.990574	0.687855	0.75625	1.05436	1.165	0.979868	0.764158	0.507459	0.63561	0.870476	1.04355	0.914414	0.753508	0.665221	0.576696	0.820745	0.94537	0.858072	0.890515	1.01342	0.505168	0.729689	0.893686	0.96834	0.978169	0.960213	0.788061	1.14207	1.29995	1.10517	0.943353	0.740721	0.790116
'GLYCt'	1.16511	1.51035	1.67639	1.51035	1.16511	0	1.01997	1.40887	1.77065	1.84767	2.00223	2.15446	1.08587	1.47789	1.63218	1.33904	1.13746	0.953725	1.15329	1.53981	1.6323	1.31672	1.19576	1.2142	1.10115	1.43243	1.73989	2.02167	1.92427	1.80269	0.927119	1.16126	1.21175	1.10458	1.0712	1.511	1.18438	1.50471	1.86061	2.28859	2.46197	3.26086	1.00476	1.45379	1.86659	1.98803	2.15279	2.51899	0.903394
'GLYK'	0.68064	0.963235	1.14589	0.963235	0.68064	0	0.615148	0.900889	1.13562	1.02577	0.928151	0.71687	0.601922	0.883601	1.10086	1.01098	0.902033	0.765729	0.655826	0.947677	1.1702	1.03646	0.867143	0.566747	1.06099	1.61005	2.72147	5.15263	6.85761	8.55506	0.581098	0.799065	0.916588	0.795225	0.780199	0.876832	0.932218	1.46834	2.44949	4.1136	5.28045	6.72313	0.634927	0.959125	1.28661	1.28881	1.2327	1.15805	0.587032
'COMBO38'	0.442222	0.562458	0.620212	0.562458	0.442222	0	0.36435	0.50353	0.602798	0.551723	0.53948	0.624506	0.401913	0.574486	0.793091	1.13825	1.52264	2.05447	0.456473	0.616489	0.727698	0.710106	0.760809	0.951397	0.41841	0.537964	0.690855	0.785607	0.813416	0.80904	0.462602	0.589228	0.752342	0.90198	0.953106	0.949193	0.403505	0.52932	0.751369	1.06764	1.22583	1.37093	0.449666	0.649514	0.893779	0.990459	1.13607	1.38845	0.375202
'GMPS2'	-1	-1	-1	-1	-1	-1	-1	-1	-1	-1	-1	-1	-1	-1	-1	-1	-1	-1	-1	-1	-1	-1	-1	-1	-1	-1	-1	-1	-1	-1	-1	-1	-1	-1	-1	-1	-1	-1	-1	-1	-1	-1	-1	-1	-1	-1	-1	-1	-1
'GND'	7.59676	10.5459	12.5392	10.5459	7.59676	0	7.04318	10.9432	18.8093	29.4436	36.6507	42.5626	9.83528	13.9241	17.442	20.1429	21.0252	19.3022	7.85215	11.2104	13.664	12.7636	11.3355	7.9823	7.21238	9.52068	11.8828	14.3294	17.8947	23.4509	5.9009	8.08923	10.2707	15.3559	21.6264	29.0076	5.5173	7.76328	9.36614	11.3464	14.1748	19.5183	7.283	11.6537	20.0251	29.7348	34.6284	39.8518	8.86007
'H2Ot'	8.16062	11.1881	13.3415	11.1881	8.16062	0	7.73273	10.8438	12.4892	9.58808	6.4604	1.98772	7.9338	11.1488	12.5592	9.65269	6.68696	3.68722	8.29556	11.4653	13.4757	10.6875	7.68119	2.94795	8.37952	11.2855	13.2165	15.1872	18.0578	19.9004	6.5253	8.7117	9.15755	7.45164	6.63702	8.40618	4.83591	7.35561	10.9758	15.0571	17.0553	19.6404	8.14064	11.5588	13.75	11.3538	9.27639	6.32122	7.26664
'HCO3E'	-1	-1	-1	-1	-1	-1	-1	-1	-1	-1	-1	-1	-1	-1	-1	-1	-1	-1	-1	-1	-1	-1	-1	-1	-1	-1	-1	-1	-1	-1	-1	-1	-1	-1	-1	-1	-1	-1	-1	-1	-1	-1	-1	-1	-1	-1	-1	-1	-1
'HEX1'	1.54218	1.9591	2.09375	1.9591	1.54218	0	1.48933	1.93356	2.04094	1.94301	1.67855	1.09997	1.38352	1.82839	1.9589	1.92681	1.76956	1.29868	1.37356	1.80783	1.94464	1.68064	1.37523	0.829703	1.38456	1.73596	1.87053	1.87073	1.60818	1.34787	1.15387	1.4334	1.4293	1.27478	1.12414	1.30582	1.38658	1.76134	1.85583	1.81811	1.76497	2.13217	1.31427	1.81687	2.07534	1.98301	1.93323	1.93204	1.40454
'HSDy'	2.83573	3.89211	4.56628	3.89211	2.83573	0	2.87941	4.19365	5.66905	6.3919	6.63703	6.74152	3.24069	4.76485	6.20309	6.01982	5.95704	6.46651	2.84048	4.06735	4.99823	4.20109	3.474	2.27809	1.89286	2.63767	3.6156	6.26609	8.05339	9.13833	2.77089	3.99568	5.5796	8.33801	10.6205	12.981	3.5969	5.27474	7.41865	10.609	11.9104	13.562	2.92344	4.38082	5.8868	6.04751	5.94199	5.60244	3.20856
'COMBO41'	2.83573	3.89211	4.56628	3.89211	2.83573	0	2.87941	4.19365	5.66905	6.3919	6.63703	6.74152	3.24069	4.76485	6.20309	6.01982	5.95704	6.46651	2.84048	4.06735	4.99823	4.20109	3.474	2.27809	1.89286	2.63767	3.6156	6.26609	8.05339	9.13833	2.77089	3.99568	5.5796	8.33801	10.6205	12.981	3.5969	5.27474	7.41865	10.609	11.9104	13.562	2.92344	4.38082	5.8868	6.04751	5.94199	5.60244	3.20856
'HYD1'	0.791318	1.01894	1.11722	1.01894	0.791318	0	0.650275	0.885294	1.11554	1.38835	1.53843	1.65443	0.638974	0.84917	0.925336	0.979646	1.20313	1.66431	0.6255	0.824843	0.859848	0.690174	0.728854	1.01803	0.784891	0.970144	1.00059	0.963206	0.993041	0.99431	0.753841	0.961442	1.08052	1.07497	1.00461	0.925867	0.778052	1.02786	1.16033	1.09232	0.987275	0.733751	0.49549	0.706196	0.862684	0.874132	0.871966	0.87805	0.556743
'HYD2'	0.816238	1.10108	1.28577	1.10108	0.816238	0	0.742783	1.04375	1.31136	1.18375	1.09848	0.952287	0.801646	1.10433	1.21708	0.884622	0.651011	0.641027	0.787329	1.07214	1.26072	1.04828	0.865766	0.525864	0.770808	1.01804	1.17843	1.11255	1.03131	0.97877	0.801631	1.04769	1.06095	0.967413	1.02463	1.33387	0.630457	0.882714	1.12707	1.35192	1.44802	1.56858	0.765784	1.09664	1.33449	1.10372	0.988001	0.876091	0.717201
'HYD3'	0.765896	1.0331	1.19163	1.0331	0.765896	0	0.738863	1.03301	1.23943	1.13896	1.1001	1.03872	0.764293	1.07271	1.22438	1.12509	1.0268	0.812346	0.782919	1.08409	1.1934	0.936515	0.74089	0.693391	0.675343	0.899604	1.02024	1.02945	0.97976	0.801493	0.593194	0.797803	0.903109	0.940951	1.04068	1.02511	0.490774	0.692214	0.902642	0.967699	0.902259	0.816385	0.776181	1.10346	1.31819	1.23566	1.22824	1.23754	0.768298
'ICDHyr'	6.71193	9.06322	10.8447	9.06322	6.71193	0	6.58032	9.38694	12.6389	15.1184	16.7278	20.9483	6.98697	9.73228	11.4917	11.1009	10.9713	13.4279	6.95784	9.57577	11.3143	9.53665	7.38436	3.39149	5.96916	8.09798	10.6366	11.9096	12.2268	11.7423	6.15292	8.28108	9.73859	9.99374	11.0461	12.9546	5.19563	7.63685	10.5089	12.8086	14.8504	17.014	7.53937	11.0009	15.6357	19.7044	21.9795	23.8239	7.61181
'ICL'	16.5894	22.7293	26.5477	22.7293	16.5894	0	15.7467	21.9947	25.4145	21.2307	15.5914	5.40809	16.624	23.2718	25.3857	19.3404	12.7101	7.16877	16.5649	22.857	26.4659	21.8999	15.8901	4.89571	15.0192	20.0292	22.4651	16.2682	12.0924	11.8399	13.6352	18.2305	18.3755	13.8827	13.4826	18.3677	11.0708	16.1097	20.3132	22.4869	23.1303	22.5556	16.4343	23.3013	27.2767	22.4595	18.2279	11.9979	14.6058
'ILETA'	-1	-1	-1	-1	-1	-1	-1	-1	-1	-1	-1	-1	-1	-1	-1	-1	-1	-1	-1	-1	-1	-1	-1	-1	-1	-1	-1	-1	-1	-1	-1	-1	-1	-1	-1	-1	-1	-1	-1	-1	-1	-1	-1	-1	-1	-1	-1	-1	-1
'IMPD'	-1	-1	-1	-1	-1	-1	-1	-1	-1	-1	-1	-1	-1	-1	-1	-1	-1	-1	-1	-1	-1	-1	-1	-1	-1	-1	-1	-1	-1	-1	-1	-1	-1	-1	-1	-1	-1	-1	-1	-1	-1	-1	-1	-1	-1	-1	-1	-1	-1
'IPMD'	-1	-1	-1	-1	-1	-1	-1	-1	-1	-1	-1	-1	-1	-1	-1	-1	-1	-1	-1	-1	-1	-1	-1	-1	-1	-1	-1	-1	-1	-1	-1	-1	-1	-1	-1	-1	-1	-1	-1	-1	-1	-1	-1	-1	-1	-1	-1	-1	-1
'IPPMIa'	-1	-1	-1	-1	-1	-1	-1	-1	-1	-1	-1	-1	-1	-1	-1	-1	-1	-1	-1	-1	-1	-1	-1	-1	-1	-1	-1	-1	-1	-1	-1	-1	-1	-1	-1	-1	-1	-1	-1	-1	-1	-1	-1	-1	-1	-1	-1	-1	-1
'IPPMIb'	-1	-1	-1	-1	-1	-1	-1	-1	-1	-1	-1	-1	-1	-1	-1	-1	-1	-1	-1	-1	-1	-1	-1	-1	-1	-1	-1	-1	-1	-1	-1	-1	-1	-1	-1	-1	-1	-1	-1	-1	-1	-1	-1	-1	-1	-1	-1	-1	-1
'IPPS'	-1	-1	-1	-1	-1	-1	-1	-1	-1	-1	-1	-1	-1	-1	-1	-1	-1	-1	-1	-1	-1	-1	-1	-1	-1	-1	-1	-1	-1	-1	-1	-1	-1	-1	-1	-1	-1	-1	-1	-1	-1	-1	-1	-1	-1	-1	-1	-1	-1
'LLACD2'	-1	-1	-1	-1	-1	-1	-1	-1	-1	-1	-1	-1	-1	-1	-1	-1	-1	-1	-1	-1	-1	-1	-1	-1	-1	-1	-1	-1	-1	-1	-1	-1	-1	-1	-1	-1	-1	-1	-1	-1	-1	-1	-1	-1	-1	-1	-1	-1	-1
'LLACD3'	-1	-1	-1	-1	-1	-1	-1	-1	-1	-1	-1	-1	-1	-1	-1	-1	-1	-1	-1	-1	-1	-1	-1	-1	-1	-1	-1	-1	-1	-1	-1	-1	-1	-1	-1	-1	-1	-1	-1	-1	-1	-1	-1	-1	-1	-1	-1	-1	-1
'LLACt2r'	-1	-1	-1	-1	-1	-1	-1	-1	-1	-1	-1	-1	-1	-1	-1	-1	-1	-1	-1	-1	-1	-1	-1	-1	-1	-1	-1	-1	-1	-1	-1	-1	-1	-1	-1	-1	-1	-1	-1	-1	-1	-1	-1	-1	-1	-1	-1	-1	-1
'LDHD'	0.519789	0.693649	0.792854	0.693649	0.519789	0	0.537717	0.7445	0.923425	1.0161	0.995842	0.840453	0.661174	0.879486	0.960172	0.829799	0.755696	0.633395	0.497068	0.668584	0.786779	0.750667	0.681656	0.523036	0.526094	0.677687	0.763349	0.706684	0.659431	0.565488	0.406137	0.554672	0.67408	0.796041	0.90453	0.979762	0.357473	0.490609	0.586605	0.589422	0.585682	0.687207	0.594651	0.81128	0.882995	0.740963	0.632916	0.564439	0.561682
'LDHD2'	0.804787	1.03123	1.12497	1.03123	0.804787	0	0.744477	1.00171	1.13472	1.23166	1.19576	1.12076	0.835661	1.11602	1.21995	1.21366	1.13356	0.80227	0.783103	1.05249	1.18454	1.19119	1.10824	0.888818	0.721644	0.885211	0.959516	1.02261	0.9183	0.650304	0.493115	0.592556	0.632445	0.756214	0.926778	1.30931	0.549131	0.686995	0.759806	0.825751	0.888602	1.20915	0.793204	1.10483	1.3096	1.36872	1.36847	1.38306	0.69633
'LEUTAi'	-1	-1	-1	-1	-1	-1	-1	-1	-1	-1	-1	-1	-1	-1	-1	-1	-1	-1	-1	-1	-1	-1	-1	-1	-1	-1	-1	-1	-1	-1	-1	-1	-1	-1	-1	-1	-1	-1	-1	-1	-1	-1	-1	-1	-1	-1	-1	-1	-1
'MALS'	15.5104	21.6168	25.3789	21.6168	15.5104	0	14.6583	20.8449	24.3459	19.8998	14.4228	4.87841	15.4201	21.9714	24.4109	18.6433	12.4851	7.6759	15.3869	21.6012	25.4527	20.8805	15.1691	4.89405	14.2354	19.279	21.8596	16.3185	14.3697	14.4478	13.052	17.6755	17.9484	13.9791	13.9976	18.4398	10.0342	14.9291	19.6891	23.0834	24.2966	24.8123	15.2186	21.9973	26.3448	21.6447	17.5072	11.5542	13.6699
'MDH'	15.4262	21.5923	25.4073	21.5923	15.4262	0	14.4269	20.807	26.0607	24.3498	21.4951	15.0491	15.9809	22.7361	25.4583	20.3205	14.6506	7.12587	15.4718	21.8163	25.8387	21.2478	15.7484	6.11121	14.9072	20.1495	23.1655	22.6452	25.4742	28.5613	12.636	17.192	17.9413	16.3856	18.4343	23.6524	9.4315	14.0292	19.3028	23.7155	25.626	27.7438	14.9502	21.7515	27.1588	23.8213	20.7232	15.5002	13.785
'MDH2'	1.43443	1.81597	1.94199	1.81597	1.43443	0	1.28623	1.69405	1.79713	1.58637	1.32513	0.825193	1.31293	1.73713	1.83288	1.71949	1.48011	0.89827	1.39195	1.82735	1.96218	1.90119	1.69733	1.16224	1.31085	1.61	1.69537	1.59635	1.29136	0.768464	1.06065	1.28659	1.28044	1.07565	0.910864	1.27321	1.25594	1.56083	1.52275	1.38347	1.36761	1.92611	1.26374	1.74361	1.96387	1.96402	1.91436	1.81708	1.09035
'MDH3'	0.69798	0.918003	1.06132	0.918003	0.69798	0	0.590267	0.825027	0.98038	0.846839	0.664161	0.475005	0.671754	0.922078	1.03226	0.807078	0.586572	0.389777	0.734308	0.985627	1.12727	0.99231	0.870444	0.579253	0.59839	0.788832	0.950425	1.01218	0.953371	0.803332	0.521052	0.668316	0.708382	0.643674	0.583274	0.63343	0.56491	0.742237	0.822198	0.790343	0.785075	0.887822	0.690895	0.970396	1.16167	1.05909	1.01477	0.986911	0.477591
'ME1'	3.3505	4.63424	5.72356	4.63424	3.3505	0	3.15327	4.49428	5.61601	4.56935	3.54316	2.18944	3.35777	4.76107	5.58942	3.99454	3.08841	2.05973	3.31403	4.67183	5.76919	4.41626	3.17864	1.22473	3.21467	4.3998	5.57618	6.12777	6.28244	5.97862	2.66931	3.56399	3.86021	3.31938	3.43501	4.16255	2.17364	3.12993	4.6926	5.93326	6.56162	7.62339	3.30284	4.80213	6.10551	4.90936	4.07634	3.3147	2.9908
'ME2'	3.84219	5.26012	6.45844	5.26012	3.84219	0	3.71567	5.39406	7.10266	7.65078	8.22497	8.85607	4.06548	5.76521	6.86777	6.05767	5.70031	4.81883	3.77736	5.32295	6.5956	5.35924	4.17957	2.66557	3.49099	4.77152	6.11677	6.76935	7.37006	7.41169	2.82998	3.84254	4.43302	4.35007	5.2034	7.11519	2.76674	4.05668	6.0745	7.98191	9.28574	11.5169	3.80196	5.69664	7.81616	8.39947	8.90123	9.52259	3.87025
'MTHFC'	3.31303	4.63917	5.62456	4.63917	3.31303	0	3.17962	4.57269	5.78419	5.22296	4.60009	4.36776	3.5703	5.06822	6.00395	5.44358	5.40217	6.27956	3.32006	4.7167	5.63436	4.3081	3.07991	1.82089	3.02443	4.14206	5.20249	6.3904	6.88311	7.92356	3.38088	4.73828	6.06733	7.76351	9.85859	12.5135	3.34292	5.0536	8.47889	15.0323	18.5073	23.2342	3.44507	5.02676	6.40509	5.74378	5.67661	6.08468	3.13111
'MTHFD'	3.31303	4.63917	5.62456	4.63917	3.31303	0	3.17962	4.57269	5.78419	5.22296	4.60009	4.36776	3.5703	5.06822	6.00395	5.44358	5.40217	6.27956	3.32006	4.7167	5.63436	4.3081	3.07991	1.82089	3.02443	4.14206	5.20249	6.3904	6.88311	7.92356	3.38088	4.73828	6.06733	7.76351	9.85859	12.5135	3.34292	5.0536	8.47889	15.0323	18.5073	23.2342	3.44507	5.02676	6.40509	5.74378	5.67661	6.08468	3.13111
'MTHFR2'	-1	-1	-1	-1	-1	-1	-1	-1	-1	-1	-1	-1	-1	-1	-1	-1	-1	-1	-1	-1	-1	-1	-1	-1	-1	-1	-1	-1	-1	-1	-1	-1	-1	-1	-1	-1	-1	-1	-1	-1	-1	-1	-1	-1	-1	-1	-1	-1	-1
'NACODA'	0.68711	0.948175	1.09035	0.948175	0.68711	0	0.67281	0.984079	1.29223	1.63039	1.85062	2.09623	0.850657	1.19359	1.36217	1.44317	1.45793	1.31872	0.745585	1.05783	1.2331	1.20713	1.11184	0.928641	0.539095	0.738745	0.916263	1.06689	1.07417	0.990281	0.509713	0.71867	0.953415	1.18057	1.30398	1.45826	0.513924	0.745538	1.06129	1.46642	1.73846	2.05407	0.770897	1.13337	1.5032	1.76972	1.97169	2.17095	0.697165
'NADH10'	0.725704	0.996216	1.094	0.996216	0.725704	0	0.653292	0.943079	1.14264	1.14642	1.1729	1.26347	0.68383	0.977978	1.16586	1.17447	1.19717	1.26365	0.706322	1.01335	1.17614	1.04399	0.964273	0.931008	0.63804	0.850474	0.924863	1.02155	1.13448	1.25804	0.588674	0.768389	0.79685	0.748238	0.7628	0.838327	0.522241	0.771595	1.0618	1.39248	1.57419	1.84302	0.683035	0.995446	1.26966	1.38453	1.43149	1.4652	0.663692
'NADH5'	0.950772	1.23295	1.28694	1.23295	0.950772	0	0.740812	1.02103	1.11454	0.931367	0.796193	0.610073	0.742799	1.00019	1.06082	1.03525	1.05394	1.36799	0.912702	1.19888	1.20147	1.00186	0.949497	1.15527	0.86204	1.13408	1.29042	1.2268	1.01087	0.64904	0.919771	1.1923	1.33887	1.34469	1.23516	1.18856	0.860878	1.16213	1.36861	1.53221	1.54096	1.39226	0.698064	0.986903	1.14446	1.19066	1.18828	1.213	0.647513
'NADH6'	2.8624	4.03418	4.91556	4.03418	2.8624	0	2.85321	4.08279	4.99498	4.29872	3.80166	3.01297	2.91992	4.17542	4.76364	3.47568	2.42359	1.51436	2.87122	4.08609	4.9274	3.79887	2.68423	1.01284	2.75719	3.79876	4.67648	5.59563	6.48728	7.62926	2.36901	3.26267	3.51495	3.55894	4.08094	4.87947	1.60551	2.49059	3.92472	5.57623	6.3007	7.39139	3.01563	4.37796	5.37038	4.3829	3.67037	2.70479	2.86541
'NADH7'	1.43314	1.77963	1.83224	1.77963	1.43314	0	1.31812	1.66517	1.60632	1.24914	0.840179	0.836975	1.14942	1.50166	1.55042	1.31141	1.0388	0.676617	1.2902	1.66985	1.74622	1.74785	1.62247	1.4598	1.36598	1.69745	1.83544	1.89109	1.68657	1.22153	1.22172	1.51311	1.54541	1.34209	0.98943	0.772027	1.32026	1.61846	1.67888	1.61039	1.463	1.6852	1.25093	1.66647	1.7894	1.70569	1.69424	1.62843	1.17027
'NADH8'	1.42351	1.85926	1.99137	1.85926	1.42351	0	1.26323	1.7109	1.94755	1.86619	1.74129	1.41519	1.21384	1.61191	1.61625	1.23987	1.05744	1.24261	1.2614	1.66682	1.69393	1.33528	1.06661	1.13962	1.37016	1.77224	1.83278	1.65777	1.65212	1.67563	1.33973	1.72683	1.79229	1.52952	1.40828	1.50315	1.11762	1.54514	1.90396	2.18367	2.28429	2.25234	1.06483	1.47282	1.65992	1.40546	1.24134	0.907277	1.09766
'NADH9'	0.590974	0.783715	0.874811	0.783715	0.590974	0	0.531005	0.766009	0.977634	1.06681	1.13208	1.14091	0.509248	0.748284	0.958587	0.956727	0.857748	0.60389	0.636237	0.845822	0.960387	1.01531	1.02448	1.04906	0.501144	0.66436	0.749372	0.821139	0.894832	0.79015	0.500848	0.66744	0.768297	0.911321	1.12115	1.28257	0.499951	0.657329	0.773747	0.749113	0.664784	0.536506	0.509599	0.75389	1.00869	1.17846	1.28065	1.46043	0.597771
'NADK'	-1	-1	-1	-1	-1	-1	-1	-1	-1	-1	-1	-1	-1	-1	-1	-1	-1	-1	-1	-1	-1	-1	-1	-1	-1	-1	-1	-1	-1	-1	-1	-1	-1	-1	-1	-1	-1	-1	-1	-1	-1	-1	-1	-1	-1	-1	-1	-1	-1
'NAt31'	2.23047	2.77284	2.90913	2.77284	2.23047	0	1.87183	2.39399	2.38864	1.89137	1.37297	0.88835	1.85309	2.37131	2.34226	1.68984	1.09136	1.01759	2.17495	2.7964	2.88468	2.59128	2.18884	1.65228	2.00246	2.50132	2.78152	3.094	2.84487	2.08249	1.81954	2.23165	2.24256	2.04564	1.63155	1.47103	2.05311	2.51652	2.44518	2.3195	2.12136	2.26583	1.91273	2.57099	2.81159	2.62773	2.54952	2.3736	1.42304
'NAt315'	0.838833	1.16597	1.42181	1.16597	0.838833	0	0.767535	1.09755	1.37783	1.16912	0.921044	0.694199	0.842422	1.2046	1.44368	1.20125	0.955306	0.659558	0.939996	1.30612	1.50417	1.27013	1.04278	0.779863	0.786561	1.09802	1.46338	1.69188	1.81897	1.90256	0.615469	0.856463	0.993496	0.794022	0.7318	0.820493	0.499131	0.725802	1.09519	1.28123	1.35404	1.64997	0.902527	1.29597	1.55368	1.36334	1.18837	0.968049	0.715664
'NAt32'	2.33964	3.04648	3.33399	3.04648	2.33964	0	2.06676	2.6594	2.67569	1.90765	1.13804	0.816071	1.79386	2.33245	2.29976	1.61968	1.21037	1.78188	1.87676	2.45113	2.69356	2.38816	2.03514	1.50305	2.22817	2.87941	3.19809	2.83839	2.12282	0.728736	2.19978	2.8533	2.98214	2.4082	1.693	1.20459	2.23111	2.93305	3.0036	2.38205	1.71182	0.729965	1.78422	2.44155	2.75318	2.54726	2.49493	2.34116	1.76446
'NDPK1'	0.762914	1.02139	1.16599	1.02139	0.762914	0	0.768098	1.09398	1.47414	1.74521	1.97644	2.12793	0.842264	1.15115	1.23844	1.00128	0.787319	0.640745	0.824894	1.10827	1.31498	1.39907	1.62219	2.19198	0.675411	0.872295	0.988524	1.16435	1.24808	1.08034	0.533153	0.6903	0.785976	0.835691	0.87194	0.822648	0.57985	0.779993	0.983539	1.08324	1.10657	1.03126	0.762423	1.08913	1.31454	1.39489	1.4982	1.64814	0.811092
'NDPK2'	-1	-1	-1	-1	-1	-1	-1	-1	-1	-1	-1	-1	-1	-1	-1	-1	-1	-1	-1	-1	-1	-1	-1	-1	-1	-1	-1	-1	-1	-1	-1	-1	-1	-1	-1	-1	-1	-1	-1	-1	-1	-1	-1	-1	-1	-1	-1	-1	-1
'NDPK3'	-1	-1	-1	-1	-1	-1	-1	-1	-1	-1	-1	-1	-1	-1	-1	-1	-1	-1	-1	-1	-1	-1	-1	-1	-1	-1	-1	-1	-1	-1	-1	-1	-1	-1	-1	-1	-1	-1	-1	-1	-1	-1	-1	-1	-1	-1	-1	-1	-1
'NH4t'	8.10062	10.73	11.6986	10.73	8.10062	0	7.35494	10.1139	11.1547	8.95421	7.08722	7.29197	7.57139	10.5822	11.8687	9.01405	6.80885	5.73753	8.09811	11.2472	12.9573	13.5973	13.815	13.4923	6.79025	8.98255	10.8622	13.7519	15.1154	16.0428	6.04325	7.85427	8.33812	7.88108	7.42935	9.34693	7.03291	9.17532	11.4264	12.8787	12.6898	16.2904	8.38942	11.9011	13.4587	11.8381	11.388	10.6728	6.57611
'NO3R1'	-1	-1	-1	-1	-1	-1	-1	-1	-1	-1	-1	-1	-1	-1	-1	-1	-1	-1	-1	-1	-1	-1	-1	-1	-1	-1	-1	-1	-1	-1	-1	-1	-1	-1	-1	-1	-1	-1	-1	-1	-1	-1	-1	-1	-1	-1	-1	-1	-1
'NO3R2'	-1	-1	-1	-1	-1	-1	-1	-1	-1	-1	-1	-1	-1	-1	-1	-1	-1	-1	-1	-1	-1	-1	-1	-1	-1	-1	-1	-1	-1	-1	-1	-1	-1	-1	-1	-1	-1	-1	-1	-1	-1	-1	-1	-1	-1	-1	-1	-1	-1
'NO2t2r'	-1	-1	-1	-1	-1	-1	-1	-1	-1	-1	-1	-1	-1	-1	-1	-1	-1	-1	-1	-1	-1	-1	-1	-1	-1	-1	-1	-1	-1	-1	-1	-1	-1	-1	-1	-1	-1	-1	-1	-1	-1	-1	-1	-1	-1	-1	-1	-1	-1
'NO3t7'	-1	-1	-1	-1	-1	-1	-1	-1	-1	-1	-1	-1	-1	-1	-1	-1	-1	-1	-1	-1	-1	-1	-1	-1	-1	-1	-1	-1	-1	-1	-1	-1	-1	-1	-1	-1	-1	-1	-1	-1	-1	-1	-1	-1	-1	-1	-1	-1	-1
'NTPP6'	1.52001	1.94048	2.06412	1.94048	1.52001	0	1.15184	1.49178	1.53843	1.14769	0.95735	1.08488	1.09459	1.41812	1.45728	1.44962	1.70843	2.57431	1.3155	1.73296	1.82404	1.50156	1.36479	1.46647	1.49601	1.91213	2.00924	1.68149	1.46884	1.2008	1.6211	2.07057	2.10612	1.81611	1.43148	0.838008	1.47243	1.94521	2.15955	2.30792	2.30126	1.99307	1.09087	1.48223	1.76707	1.93093	2.01341	2.17639	0.846548
'NTRIR2x'	-1	-1	-1	-1	-1	-1	-1	-1	-1	-1	-1	-1	-1	-1	-1	-1	-1	-1	-1	-1	-1	-1	-1	-1	-1	-1	-1	-1	-1	-1	-1	-1	-1	-1	-1	-1	-1	-1	-1	-1	-1	-1	-1	-1	-1	-1	-1	-1	-1
'O2t'	-1	-1	-1	-1	-1	-1	-1	-1	-1	-1	-1	-1	-1	-1	-1	-1	-1	-1	-1	-1	-1	-1	-1	-1	-1	-1	-1	-1	-1	-1	-1	-1	-1	-1	-1	-1	-1	-1	-1	-1	-1	-1	-1	-1	-1	-1	-1	-1	-1
'OCBT'	-1	-1	-1	-1	-1	-1	-1	-1	-1	-1	-1	-1	-1	-1	-1	-1	-1	-1	-1	-1	-1	-1	-1	-1	-1	-1	-1	-1	-1	-1	-1	-1	-1	-1	-1	-1	-1	-1	-1	-1	-1	-1	-1	-1	-1	-1	-1	-1	-1
'OMCDC'	-1	-1	-1	-1	-1	-1	-1	-1	-1	-1	-1	-1	-1	-1	-1	-1	-1	-1	-1	-1	-1	-1	-1	-1	-1	-1	-1	-1	-1	-1	-1	-1	-1	-1	-1	-1	-1	-1	-1	-1	-1	-1	-1	-1	-1	-1	-1	-1	-1
'ORNDC'	0.968187	1.2523	1.40569	1.2523	0.968187	0	0.80067	1.11522	1.47879	1.71858	1.8243	1.78904	1.03363	1.38696	1.53386	1.38775	1.19906	0.790208	1.09217	1.45496	1.64242	1.57943	1.45503	1.17127	0.861455	1.0911	1.21282	1.10838	0.908816	0.669167	0.76371	0.94588	0.982901	0.99432	1.06839	1.45166	0.774442	1.00927	1.07918	0.969105	0.929812	1.0326	0.908115	1.28275	1.58415	1.67916	1.68766	1.6362	0.73229
'P5CD'	1.25488	1.73315	1.96905	1.73315	1.25488	0	1.20669	1.78738	2.6763	3.66833	4.28525	4.66854	1.66936	2.32793	2.74232	2.89156	2.81702	2.22263	1.3945	1.96225	2.31514	2.19547	1.91521	1.25205	1.02648	1.36703	1.62373	1.7118	1.90378	2.16718	0.833526	1.14945	1.46442	2.14212	2.92401	3.79993	0.828421	1.16584	1.36186	1.4968	1.75935	2.3505	1.27824	1.91585	2.81395	3.50781	3.92781	4.33327	1.30971
'P5CR'	2.05183	2.86623	3.34743	2.86623	2.05183	0	2.18317	3.15461	3.98643	4.04108	3.90598	3.34781	2.38077	3.44124	4.22342	4.38293	4.19248	3.18866	2.1997	3.12006	3.64866	3.17537	2.60298	1.46997	1.78826	2.44595	3.03261	2.95541	3.13019	3.06522	1.47466	2.07805	2.42655	2.81677	3.39383	4.11077	1.24603	1.83211	2.34406	2.35353	2.23623	2.23115	2.18022	3.18119	4.12641	4.17492	4.10727	3.96426	2.41833
'PDH'	3.10059	4.00836	4.4725	4.00836	3.10059	0	2.94116	4.01719	5.0276	5.76926	6.01679	5.70664	3.25853	4.34039	4.74865	4.38532	3.90398	2.62104	2.9898	3.96879	4.38062	3.65578	2.8922	1.56552	2.47265	3.24358	4.0749	5.55199	5.83017	5.56492	2.36885	2.95094	2.88298	2.82423	3.58703	5.51692	2.62839	3.35887	3.33844	3.36579	3.95983	5.85494	2.71006	3.80434	4.60319	4.83452	5.01056	5.1851	2.76551
'PFK'	6.31149	8.4487	9.80029	8.4487	6.31149	0	6.09125	8.49505	10.1593	10.5375	11.9106	14.1721	6.28171	8.79433	10.1657	9.61988	9.90543	11.3736	6.42069	8.86271	10.4992	9.83842	8.70681	7.03068	5.55289	7.42105	8.43187	6.74274	7.09414	9.22004	5.13942	6.74229	7.43414	6.38947	6.81568	8.58045	4.66836	6.77632	9.94344	13.7258	16.5937	20.2971	6.53551	9.50518	12.6147	14.9377	16.7901	18.6285	6.09169
'PFL'	5.47926	7.75687	9.29314	7.75687	5.47926	0	5.27825	7.60283	8.89109	7.08872	5.12466	1.7225	5.40921	7.76779	8.83168	6.9541	4.96811	2.69131	5.45416	7.81128	9.32082	7.55413	5.72217	2.46148	5.65504	7.72023	9.41577	11.4545	13.4825	14.9666	4.56416	6.31249	6.94517	6.32383	6.50767	7.6068	3.38732	5.24019	8.0833	11.3741	12.8347	14.8887	5.39937	7.88539	9.46245	7.87086	6.47747	4.41177	5.10775
'COMBO47'	6.05971	7.92482	8.59414	7.92482	6.05971	0	5.93262	7.99517	8.72922	7.56568	5.93531	3.02502	5.90191	8.10973	8.9528	7.50729	5.80259	3.10495	6.18058	8.25579	8.84305	7.19758	5.18898	1.30221	5.31166	6.81448	7.60224	8.83491	8.3244	5.71149	4.13559	5.59965	6.67815	7.12888	7.78365	8.4336	4.81481	6.66387	8.27201	9.98026	10.129	11.1464	5.92013	8.2707	9.17002	7.50091	6.28071	4.47887	5.71311
'PGI'	8.26235	11.3764	13.1505	11.3764	8.26235	0	7.53812	11.6701	19.818	31.6044	39.6528	46.2837	10.2111	14.4281	18.2134	21.7192	22.9883	21.5921	8.16619	11.6395	13.8797	12.8342	11.2408	7.65315	7.45007	9.69987	11.5194	13.7589	17.6404	24.3353	6.40561	8.63602	10.6514	16.1842	23.2793	31.7273	6.58758	9.06155	10.155	11.5966	15.0354	21.271	7.20633	11.773	21.1247	32.62	38.4842	44.4877	9.35662
'PGK'	6.3269	8.54684	9.41496	8.54684	6.3269	0	6.09227	9.33219	15.399	25.4777	32.1431	37.634	7.53612	10.7051	14.0525	18.5393	20.8479	21.2105	5.97912	8.44161	9.94916	10.2982	10.2404	10.0798	5.17892	6.60763	7.58112	9.39818	12.8049	18.6339	4.82403	6.46542	8.27939	13.5067	19.6622	26.8439	5.76474	7.80392	8.8883	11.3571	15.4968	21.6112	5.57211	9.27202	17.725	28.3752	34.1058	39.7226	7.49583
'PGL'	8.26235	11.3764	13.1505	11.3764	8.26235	0	7.53812	11.6701	19.818	31.6044	39.6528	46.2837	10.2111	14.4281	18.2134	21.7192	22.9883	21.5921	8.16619	11.6395	13.8797	12.8342	11.2408	7.65315	7.45007	9.69987	11.5194	13.7589	17.6404	24.3353	6.40561	8.63602	10.6514	16.1842	23.2793	31.7273	6.58758	9.06155	10.155	11.5966	15.0354	21.271	7.20633	11.773	21.1247	32.62	38.4842	44.4877	9.35662
'PGM'	6.02669	8.25785	9.43035	8.25785	6.02669	0	5.76427	8.84249	14.2513	22.1334	27.4433	31.5841	6.74449	9.66851	12.3377	14.6938	15.8155	15.2335	5.89895	8.44396	10.3167	10.0596	9.40213	8.13979	4.53403	5.97979	6.93587	9.76527	13.0388	17.5566	5.07709	6.938	9.05881	14.1306	20.2136	26.9498	5.5094	7.70284	9.05751	10.4766	13.1532	16.6403	5.5921	8.89525	15.5932	23.6472	27.8104	31.6522	6.75905
'PGMT'	1.54218	1.9591	2.09375	1.9591	1.54218	0	1.48933	1.93356	2.04094	1.94301	1.67855	1.09997	1.38352	1.82839	1.9589	1.92681	1.76956	1.29868	1.37356	1.80783	1.94464	1.68064	1.37523	0.829703	1.38456	1.73596	1.87053	1.87073	1.60818	1.34787	1.15387	1.4334	1.4293	1.27478	1.12414	1.30582	1.38658	1.76134	1.85583	1.81811	1.76497	2.13217	1.31427	1.81687	2.07534	1.98301	1.93323	1.93204	1.40454
'PHETA1'	-1	-1	-1	-1	-1	-1	-1	-1	-1	-1	-1	-1	-1	-1	-1	-1	-1	-1	-1	-1	-1	-1	-1	-1	-1	-1	-1	-1	-1	-1	-1	-1	-1	-1	-1	-1	-1	-1	-1	-1	-1	-1	-1	-1	-1	-1	-1	-1	-1
'PIabc'	1.31447	1.67892	1.77357	1.67892	1.31447	0	1.27177	1.62693	1.66382	1.51486	1.54162	2.11611	1.08609	1.42231	1.41505	1.08007	0.719151	0.514581	1.24837	1.6328	1.69155	1.6007	1.38397	0.961706	1.22225	1.58166	1.78461	1.95959	1.83694	1.4357	1.02116	1.29737	1.35106	1.31171	1.07155	0.840956	1.05079	1.35032	1.4054	1.34622	1.16788	0.978402	1.31467	1.76884	1.94782	2.03632	2.10765	2.12658	1.25453
'PIt2r'	1.31447	1.67892	1.77357	1.67892	1.31447	0	1.27177	1.62693	1.66382	1.51486	1.54162	2.11611	1.08609	1.42231	1.41505	1.08007	0.719151	0.514581	1.24837	1.6328	1.69155	1.6007	1.38397	0.961706	1.22225	1.58166	1.78461	1.95959	1.83694	1.4357	1.02116	1.29737	1.35106	1.31171	1.07155	0.840956	1.05079	1.35032	1.4054	1.34622	1.16788	0.978402	1.31467	1.76884	1.94782	2.03632	2.10765	2.12658	1.25453
'POX'	1.99923	2.54927	2.67952	2.54927	1.99923	0	1.67371	2.19028	2.37025	2.17073	1.88776	1.35174	1.58548	2.07944	2.10011	1.78848	1.35599	0.581427	1.8914	2.44105	2.52146	2.10378	1.62091	1.03667	1.8811	2.3101	2.35476	2.06359	1.84271	1.62796	1.73059	2.12282	2.16037	1.81045	1.47409	1.4831	1.83735	2.32745	2.35933	1.95764	1.55556	1.41046	1.4764	2.02828	2.353	2.34045	2.33026	2.23812	1.25418
'rPPA'	1.53406	2.10793	2.58075	2.10793	1.53406	0	1.43859	2.04259	2.49539	1.95553	1.5318	1.25364	1.51088	2.13142	2.53368	1.91918	1.69815	1.63719	1.50434	2.12368	2.56523	2.01275	1.58816	1.00711	1.40022	1.90081	2.29334	2.65755	2.94176	3.14578	1.26953	1.71343	1.79834	1.77834	1.90013	2.18552	0.991799	1.54823	2.39675	3.50394	4.02309	4.77684	1.54228	2.22923	2.76693	2.34143	2.13119	1.95782	1.4277
'PPC'	15.6242	21.8809	25.9837	21.8809	15.6242	0	14.9722	21.4118	25.1475	20.2835	14.5703	6.34272	15.7222	22.4711	25.236	19.0757	13.1674	9.3395	15.6494	22.1084	26.2396	21.1232	15.4895	5.84727	14.562	19.7493	22.5951	20.9217	22.8554	24.4906	12.5656	17.1257	17.6365	14.3632	14.9889	18.4809	9.05362	13.722	19.7546	26.1132	29.4697	33.5926	15.6006	22.7517	27.6211	23.3004	19.4643	14.0596	14.1438
'PPCK'	5.19806	7.06323	8.38514	7.06323	5.19806	0	5.08084	7.05237	8.14052	6.55744	5.00462	3.02833	5.29474	7.33697	8.12335	5.74307	4.07422	2.0188	5.1663	7.17176	8.39811	6.44626	4.66175	1.57155	4.76699	6.35903	7.6701	8.51247	8.79674	8.62483	3.9511	5.19633	5.32898	4.60945	4.83731	6.34032	3.25	4.65935	6.65397	8.21726	8.79593	9.99679	5.25392	7.47525	8.79491	6.70639	5.45203	3.87494	4.8894
'PPND'	-1	-1	-1	-1	-1	-1	-1	-1	-1	-1	-1	-1	-1	-1	-1	-1	-1	-1	-1	-1	-1	-1	-1	-1	-1	-1	-1	-1	-1	-1	-1	-1	-1	-1	-1	-1	-1	-1	-1	-1	-1	-1	-1	-1	-1	-1	-1	-1	-1
'PPNDH'	-1	-1	-1	-1	-1	-1	-1	-1	-1	-1	-1	-1	-1	-1	-1	-1	-1	-1	-1	-1	-1	-1	-1	-1	-1	-1	-1	-1	-1	-1	-1	-1	-1	-1	-1	-1	-1	-1	-1	-1	-1	-1	-1	-1	-1	-1	-1	-1	-1
'PPS'	2.52018	3.45066	3.93803	3.45066	2.52018	0	2.31892	3.24986	4.01506	4.21157	4.19334	3.87177	2.44441	3.4225	3.87211	3.29676	2.55731	1.58602	2.55524	3.55973	4.03223	3.28613	2.34567	1.66966	2.28957	3.01317	3.28484	3.55193	3.89591	3.777	1.99767	2.66907	2.85241	2.82743	3.31815	3.67372	1.69795	2.42158	3.20651	3.71489	3.77237	3.7031	2.38989	3.41189	4.24902	4.00272	3.74325	3.4877	2.23487
'PROD2'	2.05183	2.86623	3.34743	2.86623	2.05183	0	2.18317	3.15461	3.98643	4.04108	3.90598	3.34781	2.38077	3.44124	4.22342	4.38293	4.19248	3.18866	2.1997	3.12006	3.64866	3.17537	2.60298	1.46997	1.78826	2.44595	3.03261	2.95541	3.13019	3.06522	1.47466	2.07805	2.42655	2.81677	3.39383	4.11077	1.24603	1.83211	2.34406	2.35353	2.23623	2.23115	2.18022	3.18119	4.12641	4.17492	4.10727	3.96426	2.41833
'PRPPS'	-1	-1	-1	-1	-1	-1	-1	-1	-1	-1	-1	-1	-1	-1	-1	-1	-1	-1	-1	-1	-1	-1	-1	-1	-1	-1	-1	-1	-1	-1	-1	-1	-1	-1	-1	-1	-1	-1	-1	-1	-1	-1	-1	-1	-1	-1	-1	-1	-1
'PSCVT'	-1	-1	-1	-1	-1	-1	-1	-1	-1	-1	-1	-1	-1	-1	-1	-1	-1	-1	-1	-1	-1	-1	-1	-1	-1	-1	-1	-1	-1	-1	-1	-1	-1	-1	-1	-1	-1	-1	-1	-1	-1	-1	-1	-1	-1	-1	-1	-1	-1
'PTAr'	0.647652	0.908357	1.07073	0.908357	0.647652	0	0.697251	1.02191	1.38935	1.74129	2.1235	2.62727	0.684776	0.997463	1.28922	1.59376	1.90578	2.15858	0.664902	0.9577	1.14644	1.03164	0.916234	0.815019	0.533205	0.717337	0.924268	1.25629	1.3223	1.20005	0.49773	0.739615	1.11285	1.59204	1.93958	2.27229	0.513911	0.751061	1.07882	1.45006	1.7315	2.02563	0.752129	1.11927	1.69151	2.32683	2.66666	3.07129	0.831713
'PYK'	7.44472	10.3776	12.1465	10.3776	7.44472	0	6.87752	9.89165	13.0321	13.8422	14.5546	13.919	7.54545	10.6909	12.1459	10.1174	7.80832	4.30769	7.40854	10.5249	12.2588	9.92846	6.98176	3.29197	6.72265	9.00931	10.3311	10.0636	11.2143	12.7207	6.03183	8.26579	8.74551	8.02815	9.79844	12.5762	5.13154	7.42434	9.73668	10.4534	10.5089	10.6618	6.72116	9.93405	13.209	13.093	12.7727	12.1574	6.51329
'PYRt2r'	2.71226	3.8082	4.5212	3.8082	2.71226	0	2.76107	3.92885	4.35816	3.15786	2.18856	2.16616	2.7271	3.88549	4.37743	3.55116	2.62253	1.3661	2.75897	3.91535	4.57058	3.66799	2.68689	1.01532	2.62619	3.5567	4.21855	4.22229	4.37414	4.56445	2.21259	3.01474	3.21594	2.59537	2.45722	2.92493	1.63588	2.53065	3.85699	5.24138	5.84307	6.70521	2.91677	4.20402	4.85986	3.82221	2.97716	2.31798	2.86243
'RNTR1'	-1	-1	-1	-1	-1	-1	-1	-1	-1	-1	-1	-1	-1	-1	-1	-1	-1	-1	-1	-1	-1	-1	-1	-1	-1	-1	-1	-1	-1	-1	-1	-1	-1	-1	-1	-1	-1	-1	-1	-1	-1	-1	-1	-1	-1	-1	-1	-1	-1
'RNTR2'	-1	-1	-1	-1	-1	-1	-1	-1	-1	-1	-1	-1	-1	-1	-1	-1	-1	-1	-1	-1	-1	-1	-1	-1	-1	-1	-1	-1	-1	-1	-1	-1	-1	-1	-1	-1	-1	-1	-1	-1	-1	-1	-1	-1	-1	-1	-1	-1	-1
'RNTR3'	-1	-1	-1	-1	-1	-1	-1	-1	-1	-1	-1	-1	-1	-1	-1	-1	-1	-1	-1	-1	-1	-1	-1	-1	-1	-1	-1	-1	-1	-1	-1	-1	-1	-1	-1	-1	-1	-1	-1	-1	-1	-1	-1	-1	-1	-1	-1	-1	-1
'RPE'	7.59676	10.5459	12.5392	10.5459	7.59676	0	7.04318	10.9432	18.8093	29.4436	36.6507	42.5626	9.83528	13.9241	17.442	20.1429	21.0252	19.3022	7.85215	11.2104	13.664	12.7636	11.3355	7.9823	7.21238	9.52068	11.8828	14.3294	17.8947	23.4509	5.9009	8.08923	10.2707	15.3559	21.6264	29.0076	5.5173	7.76328	9.36614	11.3464	14.1748	19.5183	7.283	11.6537	20.0251	29.7348	34.6284	39.8518	8.86007
'RPI'	7.59676	10.5459	12.5392	10.5459	7.59676	0	7.04318	10.9432	18.8093	29.4436	36.6507	42.5626	9.83528	13.9241	17.442	20.1429	21.0252	19.3022	7.85215	11.2104	13.664	12.7636	11.3355	7.9823	7.21238	9.52068	11.8828	14.3294	17.8947	23.4509	5.9009	8.08923	10.2707	15.3559	21.6264	29.0076	5.5173	7.76328	9.36614	11.3464	14.1748	19.5183	7.283	11.6537	20.0251	29.7348	34.6284	39.8518	8.86007
'SDPDS'	-1	-1	-1	-1	-1	-1	-1	-1	-1	-1	-1	-1	-1	-1	-1	-1	-1	-1	-1	-1	-1	-1	-1	-1	-1	-1	-1	-1	-1	-1	-1	-1	-1	-1	-1	-1	-1	-1	-1	-1	-1	-1	-1	-1	-1	-1	-1	-1	-1
'SDPTA'	-1	-1	-1	-1	-1	-1	-1	-1	-1	-1	-1	-1	-1	-1	-1	-1	-1	-1	-1	-1	-1	-1	-1	-1	-1	-1	-1	-1	-1	-1	-1	-1	-1	-1	-1	-1	-1	-1	-1	-1	-1	-1	-1	-1	-1	-1	-1	-1	-1
'SERAT'	2.92112	3.79971	4.13244	3.79971	2.92112	0	2.77689	3.71696	3.92444	3.34253	2.55636	2.71796	2.74523	3.70915	3.89209	3.24895	2.34971	1.47504	3.00178	3.97001	4.21463	3.47059	2.61553	0.691464	2.74589	3.46392	3.79854	3.66732	3.14577	1.93144	2.23136	2.90646	3.22273	3.42033	3.42988	3.39822	2.18156	2.99418	3.56961	4.13428	4.32361	4.23742	2.95859	4.07527	4.50722	4.12483	3.86718	3.34766	2.65256
'SERDL'	4.38302	5.75599	6.4645	5.75599	4.38302	0	4.35539	5.82702	6.32835	5.09146	3.66164	1.89909	4.17739	5.64889	6.104	4.7074	3.12711	2.13562	4.36486	5.79511	6.27896	4.73443	3.14394	1.09685	4.1938	5.28795	5.79822	5.08226	4.18927	2.79998	3.28494	4.32358	4.91796	4.93966	4.97886	4.5755	3.28203	4.49288	5.43526	5.76097	5.9488	5.80363	4.3295	5.96476	6.62058	5.26109	4.43433	3.01738	4.25847
'SHK3Dr'	-1	-1	-1	-1	-1	-1	-1	-1	-1	-1	-1	-1	-1	-1	-1	-1	-1	-1	-1	-1	-1	-1	-1	-1	-1	-1	-1	-1	-1	-1	-1	-1	-1	-1	-1	-1	-1	-1	-1	-1	-1	-1	-1	-1	-1	-1	-1	-1	-1
'SHKK'	-1	-1	-1	-1	-1	-1	-1	-1	-1	-1	-1	-1	-1	-1	-1	-1	-1	-1	-1	-1	-1	-1	-1	-1	-1	-1	-1	-1	-1	-1	-1	-1	-1	-1	-1	-1	-1	-1	-1	-1	-1	-1	-1	-1	-1	-1	-1	-1	-1
'SSALx'	1.61542	2.14004	2.48448	2.14004	1.61542	0	1.56713	2.15232	2.73159	3.05349	3.32601	4.11464	1.57564	2.13188	2.41565	2.05825	1.77024	1.76652	1.70569	2.31761	2.73791	2.43957	2.04112	1.23453	1.50051	1.98628	2.40797	2.43043	2.43184	2.45813	1.34819	1.74043	1.85294	1.54578	1.62854	2.11556	1.18856	1.64236	2.01037	2.13613	2.30846	2.59355	1.83827	2.59353	3.43286	3.95474	4.26485	4.515	1.72859
'SSALy'	1.43967	1.94166	2.28432	1.94166	1.43967	0	1.35529	2.08777	3.90979	6.65988	8.60379	10.645	1.60589	2.27607	3.07557	4.02293	4.8176	5.64104	1.52115	2.10561	2.47134	2.318	2.17649	1.95166	1.31618	1.88227	2.78584	4.36645	5.5844	6.90455	1.35543	1.86912	2.4948	3.59479	4.7618	6.04991	1.43392	2.03177	2.88704	3.8137	5.05797	6.68462	1.7494	2.74416	4.95788	8.2135	9.53378	10.8954	2.11868
'SUCCabc'	3.32467	4.24225	4.59668	4.24225	3.32467	0	2.81219	3.64523	3.99612	3.68533	3.20722	2.27971	2.63807	3.42128	3.29948	2.21647	1.30436	1.76947	2.8376	3.65571	3.78802	2.9093	1.94971	0.665242	3.24492	4.08332	4.34568	3.52361	2.34856	0.852404	3.10538	3.91872	3.95242	2.94579	1.73273	1.38743	3.11663	3.98115	4.06252	3.03762	2.02481	0.552151	2.33441	3.17593	3.55282	3.30619	3.06662	2.67435	2.19615
'SUCCt22'	1.28659	1.65656	1.89226	1.65656	1.28659	0	1.06	1.41711	1.59409	1.29212	0.930044	0.637108	1.10803	1.48846	1.61385	1.40629	1.1939	0.784954	1.28581	1.68718	1.92105	1.80323	1.59026	1.1006	1.22455	1.53251	1.70356	1.45042	1.1067	0.569657	1.0549	1.29956	1.37207	1.08955	0.831191	0.837928	1.11315	1.40896	1.45775	1.05708	0.829181	1.02578	1.13432	1.56483	1.87368	1.81817	1.7367	1.72273	0.801561
'SUCCt23'	0.65742	0.866145	0.912721	0.866145	0.65742	0	0.661552	0.888548	0.967821	0.861018	0.688067	0.377836	0.709532	0.960064	1.05129	0.959353	0.822357	0.608996	0.686432	0.915094	1.00192	0.8686	0.679807	0.402984	0.600633	0.765968	0.851097	0.828005	0.765283	0.859933	0.477253	0.62128	0.684224	0.657034	0.679232	0.875864	0.482493	0.665434	0.814229	0.89791	0.925032	0.9772	0.694099	0.957771	1.07551	0.919727	0.818801	0.69128	0.661056
'SUCCt2b'	2.11007	2.77788	3.11399	2.77788	2.11007	0	2.08662	2.84267	3.22012	2.85742	2.33263	1.31872	2.16039	2.90494	3.11066	2.51901	1.8381	1.02533	2.09185	2.81099	3.08683	2.49032	1.85482	1.00555	1.9581	2.54157	2.84396	2.59964	2.60175	2.70917	1.51192	1.95728	2.10597	1.71126	1.55814	1.98629	1.43553	1.98588	2.36099	2.27806	2.20731	2.32245	2.08042	2.86602	3.15286	2.54366	2.07229	1.39808	2.02324
'SUCD1i'	3.11172	4.35474	5.23013	4.35474	3.11172	0	3.20254	4.53058	5.90043	6.13939	6.15457	5.80989	3.25296	4.61542	5.26158	4.34299	3.4039	2.19283	3.07786	4.36562	5.19506	4.19566	3.11305	1.27963	3.05624	4.1646	5.10004	6.20911	7.41636	8.93771	2.62213	3.63962	4.0719	4.43431	5.32979	6.50109	1.77616	2.75577	4.14518	5.72528	6.39024	7.21241	3.36775	4.83396	6.17839	5.94869	5.60888	5.00548	3.35232
'SUCD4'	3.17724	4.39262	5.25192	4.39262	3.17724	0	3.18671	4.50655	5.71229	5.72154	5.60771	5.05551	3.2172	4.51932	5.10789	4.0179	2.9796	1.89382	3.12557	4.37299	5.20643	4.20299	3.09457	1.27282	3.13502	4.22908	5.05538	6.0354	7.24957	8.77693	2.7454	3.72595	4.07433	4.28036	5.04837	6.17266	1.86466	2.83796	4.19206	5.8368	6.56137	7.47917	3.3445	4.77148	6.08063	5.65503	5.17613	4.39302	3.30128
'SUCFUMt'	1.49462	1.975	2.26312	1.975	1.49462	0	1.42112	1.92524	2.24875	2.10186	1.83911	1.23117	1.42672	1.92781	2.08783	1.71531	1.25734	0.59135	1.46713	1.95667	2.15402	1.73035	1.30636	0.880488	1.3955	1.79077	2.01371	1.66267	1.60707	1.64924	1.15354	1.47544	1.59029	1.25313	0.924632	0.988696	1.1119	1.48755	1.70997	1.53913	1.40011	1.27808	1.32845	1.85141	2.1368	1.79705	1.49134	1.07638	1.32364
'SUCOAS'	5.80924	7.89122	9.4479	7.89122	5.80924	0	5.94303	8.27904	10.5147	11.033	11.5004	13.6015	5.88535	8.22685	9.67844	8.86303	8.23164	9.97904	5.86575	8.05378	9.5108	7.96647	6.10908	2.66022	5.19792	7.09717	9.18746	9.59601	9.09276	7.40501	5.42501	7.34178	8.42606	8.28608	8.54845	10.0167	4.44896	6.55271	8.79045	10.4741	11.6647	12.6189	6.51481	9.38738	12.793	14.7048	15.8566	16.7137	6.46047
'SULR'	-1	-1	-1	-1	-1	-1	-1	-1	-1	-1	-1	-1	-1	-1	-1	-1	-1	-1	-1	-1	-1	-1	-1	-1	-1	-1	-1	-1	-1	-1	-1	-1	-1	-1	-1	-1	-1	-1	-1	-1	-1	-1	-1	-1	-1	-1	-1	-1	-1
'SULabc'	-1	-1	-1	-1	-1	-1	-1	-1	-1	-1	-1	-1	-1	-1	-1	-1	-1	-1	-1	-1	-1	-1	-1	-1	-1	-1	-1	-1	-1	-1	-1	-1	-1	-1	-1	-1	-1	-1	-1	-1	-1	-1	-1	-1	-1	-1	-1	-1	-1
'TALA'	7.59676	10.5459	12.5392	10.5459	7.59676	0	7.04318	10.9432	18.8093	29.4436	36.6507	42.5626	9.83528	13.9241	17.442	20.1429	21.0252	19.3022	7.85215	11.2104	13.664	12.7636	11.3355	7.9823	7.21238	9.52068	11.8828	14.3294	17.8947	23.4509	5.9009	8.08923	10.2707	15.3559	21.6264	29.0076	5.5173	7.76328	9.36614	11.3464	14.1748	19.5183	7.283	11.6537	20.0251	29.7348	34.6284	39.8518	8.86007
'TESTAKGDH'	5.80924	7.89122	9.4479	7.89122	5.80924	0	5.94303	8.27904	10.5147	11.033	11.5004	13.6015	5.88535	8.22685	9.67844	8.86303	8.23164	9.97904	5.86575	8.05378	9.5108	7.96647	6.10908	2.66022	5.19792	7.09717	9.18746	9.59601	9.09276	7.40501	5.42501	7.34178	8.42606	8.28608	8.54845	10.0167	4.44896	6.55271	8.79045	10.4741	11.6647	12.6189	6.51481	9.38738	12.793	14.7048	15.8566	16.7137	6.46047
'TESTNADTRHD'	5.16316	6.94352	7.95165	6.94352	5.16316	0	4.83985	7.05215	10.213	13.3691	15.3808	16.3677	6.00734	8.31915	9.89324	10.2205	9.73629	7.36482	5.25802	7.25629	8.4798	7.4973	6.09244	3.14612	4.53992	5.91535	6.61808	6.61754	7.21783	8.60752	3.72754	4.96009	5.53122	7.196	9.79614	13.2045	3.67183	5.03221	5.57993	5.16528	5.65938	7.54448	4.68556	7.04495	10.4117	12.9841	14.5012	15.9031	4.97974
'THD2'	8.59941	11.9994	14.1025	11.9994	8.59941	0	8.04223	12.0487	18.6354	25.4025	29.9215	32.6285	10.244	14.4975	17.5933	18.3267	17.6201	13.685	8.62113	12.3002	14.6676	12.9724	10.587	5.68105	7.94766	10.5861	12.3647	13.4663	16.0154	20.3016	6.7699	9.25089	10.5906	14.1632	19.3258	25.8397	5.98432	8.4669	10.2038	9.9439	10.5827	13.1966	8.05918	12.389	19.3954	24.5557	27.4156	30.1565	9.04012
'THRAr'	2.50623	3.43298	4.0884	3.43298	2.50623	0	2.52326	3.66499	4.90296	5.43329	5.6213	5.62721	2.81386	4.13393	5.38352	5.31967	5.2815	5.66568	2.55495	3.64745	4.51365	3.87734	3.32241	2.32336	1.86635	2.57581	3.31403	5.14794	6.66201	7.57857	2.41385	3.45862	4.7399	6.90125	8.78631	10.7076	2.91382	4.28896	6.14825	8.61078	9.5989	10.9311	2.59274	3.86457	5.15569	5.21388	5.11918	4.78528	2.75219
'THRDL'	-1	-1	-1	-1	-1	-1	-1	-1	-1	-1	-1	-1	-1	-1	-1	-1	-1	-1	-1	-1	-1	-1	-1	-1	-1	-1	-1	-1	-1	-1	-1	-1	-1	-1	-1	-1	-1	-1	-1	-1	-1	-1	-1	-1	-1	-1	-1	-1	-1
'TKT1'	7.59676	10.5459	12.5392	10.5459	7.59676	0	7.04318	10.9432	18.8093	29.4436	36.6507	42.5626	9.83528	13.9241	17.442	20.1429	21.0252	19.3022	7.85215	11.2104	13.664	12.7636	11.3355	7.9823	7.21238	9.52068	11.8828	14.3294	17.8947	23.4509	5.9009	8.08923	10.2707	15.3559	21.6264	29.0076	5.5173	7.76328	9.36614	11.3464	14.1748	19.5183	7.283	11.6537	20.0251	29.7348	34.6284	39.8518	8.86007
'TKT2'	7.59676	10.5459	12.5392	10.5459	7.59676	0	7.04318	10.9432	18.8093	29.4436	36.6507	42.5626	9.83528	13.9241	17.442	20.1429	21.0252	19.3022	7.85215	11.2104	13.664	12.7636	11.3355	7.9823	7.21238	9.52068	11.8828	14.3294	17.8947	23.4509	5.9009	8.08923	10.2707	15.3559	21.6264	29.0076	5.5173	7.76328	9.36614	11.3464	14.1748	19.5183	7.283	11.6537	20.0251	29.7348	34.6284	39.8518	8.86007
'TPI'	6.3269	8.54684	9.41496	8.54684	6.3269	0	6.09227	9.33219	15.399	25.4777	32.1431	37.634	7.53612	10.7051	14.0525	18.5393	20.8479	21.2105	5.97912	8.44161	9.94916	10.2982	10.2404	10.0798	5.17892	6.60763	7.58112	9.39818	12.8049	18.6339	4.82403	6.46542	8.27939	13.5067	19.6622	26.8439	5.76474	7.80392	8.8883	11.3571	15.4968	21.6112	5.57211	9.27202	17.725	28.3752	34.1058	39.7226	7.49583
'TRDR'	-1	-1	-1	-1	-1	-1	-1	-1	-1	-1	-1	-1	-1	-1	-1	-1	-1	-1	-1	-1	-1	-1	-1	-1	-1	-1	-1	-1	-1	-1	-1	-1	-1	-1	-1	-1	-1	-1	-1	-1	-1	-1	-1	-1	-1	-1	-1	-1	-1
'TRPAS2'	4.43943	5.78021	6.45285	5.78021	4.43943	0	4.42438	5.89435	6.40711	5.27258	3.82475	2.96557	4.27445	5.7747	6.2647	5.13158	3.7313	1.6191	4.55121	6.01437	6.54761	5.1996	3.81194	0.838798	4.21382	5.34388	5.91174	5.63844	4.73773	2.22622	3.05504	4.03413	4.72423	4.98927	5.11391	4.76783	3.35294	4.55939	5.26301	5.44367	5.60727	5.40315	4.54016	6.21598	6.99601	5.89826	5.23033	3.90849	4.3804
'TRPS1'	0.649925	0.915793	1.07423	0.915793	0.649925	0	0.619038	0.89116	1.11658	1.17441	1.16721	1.03677	0.749803	1.05967	1.12934	0.926043	0.877704	1.25288	0.580032	0.826638	0.964855	0.793168	0.597992	0.504369	0.535471	0.734885	0.903802	0.720517	0.630966	0.630966	0.525437	0.732548	0.810681	0.766297	0.834775	1.04034	0.392673	0.574557	0.832825	1.04206	1.16737	1.25669	0.68347	0.999096	1.1663	0.967868	0.81762	0.794041	0.669829
'TRPS2'	4.43911	5.77897	6.43262	5.77897	4.43911	0	4.40814	5.86695	6.37107	5.26845	3.88123	3.32134	4.24458	5.72438	6.18474	5.05824	3.6339	1.76643	4.52511	5.97964	6.49807	5.15266	3.77271	0.845818	4.2248	5.36328	5.94543	5.7109	4.82351	2.26806	3.07632	4.06534	4.77547	5.11556	5.25945	4.93589	3.37762	4.59401	5.29936	5.54974	5.74714	5.58905	4.52466	6.19904	7.00284	5.99725	5.36926	4.14043	4.3589
'TRPS3'	0.649925	0.915793	1.07423	0.915793	0.649925	0	0.619038	0.89116	1.11658	1.17441	1.16721	1.03677	0.749803	1.05967	1.12934	0.926043	0.877704	1.25288	0.580032	0.826638	0.964855	0.793168	0.597992	0.504369	0.535471	0.734885	0.903802	0.720517	0.630966	0.630966	0.525437	0.732548	0.810681	0.766297	0.834775	1.04034	0.392673	0.574557	0.832825	1.04206	1.16737	1.25669	0.68347	0.999096	1.1663	0.967868	0.81762	0.794041	0.669829
'TRSAR'	5.67265	7.1087	7.77901	7.1087	5.67265	0	5.55845	7.14675	7.48644	6.16495	4.62951	1.29458	5.6428	7.26428	7.46903	5.81413	4.06893	1.12002	5.7454	7.38927	7.8669	6.39222	4.90778	1.25128	5.08429	6.39055	6.94862	6.41934	5.1827	3.49202	3.97637	4.90491	4.81139	3.32746	2.18726	3.49198	4.11968	5.30987	5.59475	4.79534	4.33145	4.31809	5.7694	7.65738	8.13961	6.58157	5.53709	3.76099	5.33482
'TYRTA'	-1	-1	-1	-1	-1	-1	-1	-1	-1	-1	-1	-1	-1	-1	-1	-1	-1	-1	-1	-1	-1	-1	-1	-1	-1	-1	-1	-1	-1	-1	-1	-1	-1	-1	-1	-1	-1	-1	-1	-1	-1	-1	-1	-1	-1	-1	-1	-1	-1
'UMPK'	-1	-1	-1	-1	-1	-1	-1	-1	-1	-1	-1	-1	-1	-1	-1	-1	-1	-1	-1	-1	-1	-1	-1	-1	-1	-1	-1	-1	-1	-1	-1	-1	-1	-1	-1	-1	-1	-1	-1	-1	-1	-1	-1	-1	-1	-1	-1	-1	-1
'UNK3'	-1	-1	-1	-1	-1	-1	-1	-1	-1	-1	-1	-1	-1	-1	-1	-1	-1	-1	-1	-1	-1	-1	-1	-1	-1	-1	-1	-1	-1	-1	-1	-1	-1	-1	-1	-1	-1	-1	-1	-1	-1	-1	-1	-1	-1	-1	-1	-1	-1
'VALTA'	-1	-1	-1	-1	-1	-1	-1	-1	-1	-1	-1	-1	-1	-1	-1	-1	-1	-1	-1	-1	-1	-1	-1	-1	-1	-1	-1	-1	-1	-1	-1	-1	-1	-1	-1	-1	-1	-1	-1	-1	-1	-1	-1	-1	-1	-1	-1	-1	-1
'HISSYN'	-1	-1	-1	-1	-1	-1	-1	-1	-1	-1	-1	-1	-1	-1	-1	-1	-1	-1	-1	-1	-1	-1	-1	-1	-1	-1	-1	-1	-1	-1	-1	-1	-1	-1	-1	-1	-1	-1	-1	-1	-1	-1	-1	-1	-1	-1	-1	-1	-1
'UMPSYN1'	0.480889	0.662625	0.760665	0.662625	0.480889	0	0.488612	0.670713	0.710753	0.547451	0.456996	0.560745	0.393291	0.556515	0.625995	0.615382	0.637221	0.798218	0.358206	0.528289	0.718575	0.871929	0.93601	1.04542	0.472825	0.632099	0.692125	0.664462	0.731642	0.790753	0.387248	0.537421	0.632935	0.551528	0.445996	0.384161	0.417795	0.590867	0.705943	0.623779	0.59968	0.542155	0.418387	0.601106	0.728498	0.767812	0.778406	0.769078	0.521273
'UMPSYN2'	0.480889	0.662625	0.760665	0.662625	0.480889	0	0.488612	0.670713	0.710753	0.547451	0.456996	0.560745	0.393291	0.556515	0.625995	0.615382	0.637221	0.798218	0.358206	0.528289	0.718575	0.871929	0.93601	1.04542	0.472825	0.632099	0.692125	0.664462	0.731642	0.790753	0.387248	0.537421	0.632935	0.551528	0.445996	0.384161	0.417795	0.590867	0.705943	0.623779	0.59968	0.542155	0.418387	0.601106	0.728498	0.767812	0.778406	0.769078	0.521273
'CTPSYN'	-1	-1	-1	-1	-1	-1	-1	-1	-1	-1	-1	-1	-1	-1	-1	-1	-1	-1	-1	-1	-1	-1	-1	-1	-1	-1	-1	-1	-1	-1	-1	-1	-1	-1	-1	-1	-1	-1	-1	-1	-1	-1	-1	-1	-1	-1	-1	-1	-1
'IMPSYN1'	1.45191	1.88239	2.06102	1.88239	1.45191	0	1.2325	1.72067	2.16926	2.44985	2.64091	2.68462	1.17112	1.60154	1.82644	1.77872	1.60491	1.37528	1.44854	1.91578	2.02789	1.62578	1.53144	1.81388	1.34445	1.81994	2.42496	3.46614	3.84647	4.18443	0.968812	1.36847	1.83901	2.64157	3.15039	3.41478	1.81731	2.39987	3.07771	4.96053	5.99035	7.92844	1.09064	1.60244	2.21151	2.71669	2.84914	3.17452	1.17334
'IMPSYN2'	1.45191	1.88239	2.06102	1.88239	1.45191	0	1.2325	1.72067	2.16926	2.44985	2.64091	2.68462	1.17112	1.60154	1.82644	1.77872	1.60491	1.37528	1.44854	1.91578	2.02789	1.62578	1.53144	1.81388	1.34445	1.81994	2.42496	3.46614	3.84647	4.18443	0.968812	1.36847	1.83901	2.64157	3.15039	3.41478	1.81731	2.39987	3.07771	4.96053	5.99035	7.92844	1.09064	1.60244	2.21151	2.71669	2.84914	3.17452	1.17334
'dTTPSYN'	-1	-1	-1	-1	-1	-1	-1	-1	-1	-1	-1	-1	-1	-1	-1	-1	-1	-1	-1	-1	-1	-1	-1	-1	-1	-1	-1	-1	-1	-1	-1	-1	-1	-1	-1	-1	-1	-1	-1	-1	-1	-1	-1	-1	-1	-1	-1	-1	-1
'COASYN'	-1	-1	-1	-1	-1	-1	-1	-1	-1	-1	-1	-1	-1	-1	-1	-1	-1	-1	-1	-1	-1	-1	-1	-1	-1	-1	-1	-1	-1	-1	-1	-1	-1	-1	-1	-1	-1	-1	-1	-1	-1	-1	-1	-1	-1	-1	-1	-1	-1
'FADSYN'	-1	-1	-1	-1	-1	-1	-1	-1	-1	-1	-1	-1	-1	-1	-1	-1	-1	-1	-1	-1	-1	-1	-1	-1	-1	-1	-1	-1	-1	-1	-1	-1	-1	-1	-1	-1	-1	-1	-1	-1	-1	-1	-1	-1	-1	-1	-1	-1	-1
'CDPDAGSYN'	-1	-1	-1	-1	-1	-1	-1	-1	-1	-1	-1	-1	-1	-1	-1	-1	-1	-1	-1	-1	-1	-1	-1	-1	-1	-1	-1	-1	-1	-1	-1	-1	-1	-1	-1	-1	-1	-1	-1	-1	-1	-1	-1	-1	-1	-1	-1	-1	-1
'PSSYN'	-1	-1	-1	-1	-1	-1	-1	-1	-1	-1	-1	-1	-1	-1	-1	-1	-1	-1	-1	-1	-1	-1	-1	-1	-1	-1	-1	-1	-1	-1	-1	-1	-1	-1	-1	-1	-1	-1	-1	-1	-1	-1	-1	-1	-1	-1	-1	-1	-1
'PESYN'	-1	-1	-1	-1	-1	-1	-1	-1	-1	-1	-1	-1	-1	-1	-1	-1	-1	-1	-1	-1	-1	-1	-1	-1	-1	-1	-1	-1	-1	-1	-1	-1	-1	-1	-1	-1	-1	-1	-1	-1	-1	-1	-1	-1	-1	-1	-1	-1	-1
'PGSYN'	-1	-1	-1	-1	-1	-1	-1	-1	-1	-1	-1	-1	-1	-1	-1	-1	-1	-1	-1	-1	-1	-1	-1	-1	-1	-1	-1	-1	-1	-1	-1	-1	-1	-1	-1	-1	-1	-1	-1	-1	-1	-1	-1	-1	-1	-1	-1	-1	-1
'CLPNSYN'	-1	-1	-1	-1	-1	-1	-1	-1	-1	-1	-1	-1	-1	-1	-1	-1	-1	-1	-1	-1	-1	-1	-1	-1	-1	-1	-1	-1	-1	-1	-1	-1	-1	-1	-1	-1	-1	-1	-1	-1	-1	-1	-1	-1	-1	-1	-1	-1	-1
'LPSSYN'	-1	-1	-1	-1	-1	-1	-1	-1	-1	-1	-1	-1	-1	-1	-1	-1	-1	-1	-1	-1	-1	-1	-1	-1	-1	-1	-1	-1	-1	-1	-1	-1	-1	-1	-1	-1	-1	-1	-1	-1	-1	-1	-1	-1	-1	-1	-1	-1	-1
'PEPTIDOSYN'	-1	-1	-1	-1	-1	-1	-1	-1	-1	-1	-1	-1	-1	-1	-1	-1	-1	-1	-1	-1	-1	-1	-1	-1	-1	-1	-1	-1	-1	-1	-1	-1	-1	-1	-1	-1	-1	-1	-1	-1	-1	-1	-1	-1	-1	-1	-1	-1	-1
'NADSYN1'	1.65539	2.19366	2.55129	2.19366	1.65539	0	1.39387	1.93776	2.51078	2.83809	2.90801	2.6991	1.45279	1.98826	2.23435	1.81353	1.23097	0.4174	1.55526	2.0936	2.34411	1.76536	1.18621	0.511817	1.60373	2.02871	2.24379	1.5904	1.02136	1.00608	1.40652	1.78756	1.89613	1.30172	0.901014	1.23407	1.45303	1.9044	2.02666	1.31274	0.866571	0.868277	1.1829	1.70836	2.29595	2.52497	2.56635	2.56121	1.13891
'NADSYN2'	1.65539	2.19366	2.55129	2.19366	1.65539	0	1.39387	1.93776	2.51078	2.83809	2.90801	2.6991	1.45279	1.98826	2.23435	1.81353	1.23097	0.4174	1.55526	2.0936	2.34411	1.76536	1.18621	0.511817	1.60373	2.02871	2.24379	1.5904	1.02136	1.00608	1.40652	1.78756	1.89613	1.30172	0.901014	1.23407	1.45303	1.9044	2.02666	1.31274	0.866571	0.868277	1.1829	1.70836	2.29595	2.52497	2.56635	2.56121	1.13891
'THFSYN'	-1	-1	-1	-1	-1	-1	-1	-1	-1	-1	-1	-1	-1	-1	-1	-1	-1	-1	-1	-1	-1	-1	-1	-1	-1	-1	-1	-1	-1	-1	-1	-1	-1	-1	-1	-1	-1	-1	-1	-1	-1	-1	-1	-1	-1	-1	-1	-1	-1
'G3PP'	0.682341	0.893654	0.938188	0.893654	0.682341	0	0.981351	1.29426	1.40668	1.39565	1.32454	1.483	0.91927	1.261	1.48459	1.62326	1.63813	1.40259	0.97112	1.30184	1.41635	1.40679	1.31744	1.17919	1.05172	1.61488	2.95758	6.17129	8.65971	11.286	0.479295	0.618545	0.770712	0.874968	0.932373	1.17385	1.10485	1.74231	2.87938	4.85146	6.05579	7.57604	1.2573	1.70801	1.83383	1.6546	1.53233	1.3436	1.43496
'PFK_FBP'	3.55991	4.64438	4.84405	4.64438	3.55991	0	4.04124	5.30787	5.24152	4.26365	3.03184	1.51712	3.90298	5.21704	5.48691	5.22268	4.62137	2.69278	3.60614	4.85493	5.20995	4.94401	4.36889	2.84157	2.48467	3.26897	4.04975	5.22191	6.09669	6.67946	2.28809	2.95734	3.02312	2.63682	2.48416	3.18223	2.8524	3.74096	3.86333	3.82584	3.66291	4.62895	4.30694	5.82268	6.10749	5.28083	4.66637	3.4826	4.54384
'GAPD_G6PDH2r'	8.02888	11.0492	12.6916	11.0492	8.02888	0	7.41676	11.4875	19.4975	31.4287	39.5472	46.2979	9.95955	14.1078	17.916	21.721	23.2658	22.1804	7.89967	11.2463	13.3651	12.4554	11.1082	7.85456	7.10056	9.23079	10.9816	13.4137	17.4086	24.1546	6.18823	8.36062	10.4858	16.1911	23.3381	31.7156	6.49849	8.90295	9.98833	11.7341	15.4587	21.8207	7.04577	11.5551	21.0852	32.7793	38.7992	44.9649	9.27642
'PYK_PPS'	7.22916	10.1419	12.037	10.1419	7.22916	0	6.63564	9.61297	12.9813	13.979	14.4982	13.6916	7.32787	10.4602	11.9872	9.82952	7.48796	4.09594	7.203	10.2428	12.0714	9.6353	6.61834	3.73567	6.57585	8.91363	10.2075	9.90182	11.2961	12.8538	5.90235	8.14603	8.73657	7.91322	9.65976	12.3675	4.91295	7.24839	9.74384	10.7591	10.8898	11.1058	6.50594	9.63386	12.9577	12.9892	12.5847	11.8186	6.49528
'PPC_PPCK'	4.24049	5.5747	6.13586	5.5747	4.24049	0	4.2745	5.73794	6.10164	5.22761	3.98182	1.45797	4.31857	5.794	5.94458	4.60247	3.02218	1.36094	4.0216	5.42407	5.84288	4.95502	3.76696	1.21898	3.60954	4.54757	4.8377	4.18439	3.20614	2.30566	3.22698	4.09131	3.94453	3.05156	2.8724	4.51985	2.83449	3.90596	4.66853	4.99189	5.01487	4.55805	4.28978	5.90006	6.22784	4.77278	3.70904	2.13936	4.26702
'rFUM_ENO'	12.8249	17.6749	20.9373	17.6749	12.8249	0	11.9727	17.1733	22.7345	23.5637	23.0927	19.9062	13.9515	19.5384	22.3911	19.619	15.997	8.62128	13.1762	18.335	21.7336	18.1062	13.835	6.60652	12.7639	17.0628	20.0119	21.6213	25.7223	30.3976	10.0114	13.4688	14.2159	14.3446	17.1154	22.6859	7.80951	11.4506	15.4606	18.7557	20.4673	22.7099	12.3054	17.8722	23.2961	22.8941	21.4991	18.8475	11.8108
'PDH_rFUM'	3.6796	5.15593	6.27615	5.15593	3.6796	0	3.40061	4.94097	6.34883	6.25177	5.96732	5.06248	3.67489	5.23128	6.09508	5.17344	4.21458	2.41979	3.6502	5.20647	6.38757	5.29068	4.21786	2.28012	4.09589	5.56225	7.32115	10.7177	13.5001	15.7396	3.07764	4.25596	4.85154	5.12621	5.77337	7.13753	2.24396	3.46819	5.6043	8.24814	9.4261	11.0144	3.50756	5.16848	6.81684	6.72637	6.3557	5.58555	3.33786
'MALS_rACONT'	13.8123	19.1473	22.4915	19.1473	13.8123	0	13.1232	18.5749	21.5204	17.7264	13.0707	4.7008	13.716	19.4263	21.3992	16.5336	11.6518	8.5782	13.7905	19.2117	22.5206	18.4633	13.4368	4.41991	12.5254	16.8924	19.1837	14.1426	11.4688	11.651	11.5438	15.6224	16.007	12.188	11.9827	15.105	8.92134	13.3007	17.7577	21.2062	22.7319	23.7924	13.7553	19.8163	23.7767	20.5326	17.4287	13.0462	12.3003
'GLUDy_GLUSy'	0.462103	0.642756	0.751944	0.642756	0.462103	0	0.488491	0.693118	0.780901	0.745509	0.768163	0.813526	0.424511	0.605994	0.705118	0.587217	0.589594	0.622059	0.416281	0.593676	0.741834	0.729735	0.720343	0.749569	0.416035	0.582195	0.731154	0.798914	0.802417	0.777212	0.433358	0.600517	0.753914	0.906996	1.05481	1.18724	0.354899	0.499994	0.660474	0.886305	1.02374	1.19636	0.441366	0.658207	0.844341	0.858652	0.903892	1.06552	0.671901
'LDHD_PDH'	1.18607	1.52963	1.58816	1.52963	1.18607	0	1.28048	1.81367	2.43743	3.47014	4.00045	4.29553	1.65675	2.23038	2.44264	2.58223	2.55992	2.11976	1.38003	1.83411	1.97948	1.92975	1.76735	1.26186	0.935899	1.27939	1.80609	3.11132	3.62252	3.59546	0.695431	0.917652	1.29624	2.17354	2.92778	3.84681	0.802813	1.08826	1.53004	2.33943	2.88618	3.89284	1.35173	1.94751	2.51745	3.05574	3.42012	3.86795	1.5115
'PYK_PDH'	5.39561	7.60826	9.14461	7.60826	5.39561	0	5.00337	7.28646	9.33065	9.08457	8.91048	8.34459	5.41669	7.78174	9.14023	7.57734	5.93072	3.52033	5.43629	7.8017	9.33885	7.40728	5.25336	3.04599	5.14433	7.04686	8.50581	10.2408	11.8215	13.0677	4.36055	5.99851	6.43519	6.06003	6.99847	8.17982	3.42201	5.13707	7.4674	9.29091	9.87828	10.9811	4.96088	7.41769	9.88213	9.61703	9.0592	8.14205	4.61871
'FRD2_SUCD1i'	1.51843	2.0451	2.35084	2.0451	1.51843	0	1.48428	2.0338	2.38453	2.11886	1.79215	1.17141	1.47036	2.02555	2.21791	1.66371	1.20408	1.09827	1.40415	1.91606	2.14332	1.60655	1.05016	0.57332	1.44379	1.9053	2.0925	1.72168	1.70898	1.87674	1.27753	1.70709	1.81882	1.43735	1.33709	1.71659	1.06562	1.52359	1.9462	2.18976	2.25771	2.28759	1.3662	1.91072	2.22998	1.78774	1.417	0.866306	1.43777
'random1'	1.84054	2.41043	2.6388	2.41043	1.84054	0	1.50831	2.03636	2.21765	1.91605	1.5907	1.15827	1.33935	1.76256	1.74565	1.38941	1.55777	2.56298	1.41572	1.87052	1.93509	1.45389	1.10268	1.26966	1.9011	2.45563	2.61395	2.07087	1.74513	1.77775	1.86588	2.42189	2.59677	2.1715	1.65078	1.32769	1.66167	2.23455	2.53862	2.56006	2.47369	2.25908	1.10225	1.54174	1.8166	1.57019	1.4392	1.32835	1.17814
'random2'	1.95378	2.40005	2.49267	2.40005	1.95378	0	1.48439	1.80381	1.60422	1.3134	1.35018	1.85562	1.1938	1.46114	1.2572	0.793824	0.740164	1.59168	1.68267	2.09109	2.06884	1.86727	1.66801	1.47129	1.96707	2.40949	2.48467	2.17939	1.57245	0.412165	2.07547	2.56663	2.6068	2.34346	1.80611	0.66499	2.06701	2.5798	2.64364	2.37922	2.03249	1.08704	1.27107	1.66876	1.86929	2.13195	2.37543	2.64744	0.986254
'random3'	0.70078	0.942665	1.05795	0.942665	0.70078	0	0.646777	0.905957	1.04082	0.875158	0.671668	0.357819	0.615573	0.883778	1.0284	0.89256	0.759535	0.549619	0.665442	0.911846	1.02417	0.895411	0.782675	0.726305	0.564568	0.752405	0.844223	0.973705	0.949593	0.721219	0.559274	0.77259	0.85496	0.810012	0.750058	0.633225	0.567288	0.78113	0.928414	0.899292	0.732454	0.571865	0.615906	0.890389	1.04515	0.939007	0.807472	0.665963	0.618752
'random4'	0.802602	1.07778	1.27724	1.07778	0.802602	0	0.632213	0.891743	1.22013	1.28702	1.31097	1.2371	0.709659	0.985334	1.13224	1.04174	1.01906	1.00037	0.760164	1.03813	1.19244	0.930318	0.700951	0.406251	0.716801	0.945243	1.13473	0.998549	0.755369	0.718402	0.656598	0.85624	0.973636	0.899335	0.802155	0.826966	0.834213	1.08458	1.16122	1.10564	1.13246	1.37419	0.58589	0.863633	1.20195	1.30306	1.3221	1.43613	0.608232
'random5'	0.853309	1.21208	1.44208	1.21208	0.853309	0	0.839764	1.21006	1.5221	1.45437	1.38515	1.19786	0.887679	1.29385	1.59204	1.64413	1.59781	1.34132	0.868253	1.25046	1.50346	1.35865	1.13678	0.748596	0.852027	1.1748	1.44993	1.53535	1.70873	1.92943	0.729437	1.02851	1.19235	1.29537	1.49103	1.72028	0.540722	0.809572	1.12266	1.34085	1.38784	1.47781	0.875674	1.29352	1.72425	1.73648	1.7031	1.5954	0.866337
[truncated: 169 more columns]

## Sheet: Z-score 1 Relative
	'50%C2+50%C1'	'50%C3+50%C1'	'50%C4+50%C1'	'50%C5+50%C1'	'50%C6+50%C1'	'50%C3+50%C2'	'50%C4+50%C2'	'50%C5+50%C2'	'50%C6+50%C2'	'50%C4+50%C3'	'50%C5+50%C3'	'50%C6+50%C3'	'50%C5+50%C4'	'50%C6+50%C4'	'50%C6+50%C5'	'33%C3+33%C2+33%C1'	'33%C4+33%C2+33%C1'	'33%C5+33%C2+33%C1'	'33%C6+33%C2+33%C1'	'33%C4+33%C3+33%C1'	'33%C5+33%C3+33%C1'	'33%C6+33%C3+33%C1'	'33%C5+33%C4+33%C1'	'33%C6+33%C4+33%C1'	'33%C6+33%C5+33%C1'	'33%C4+33%C3+33%C2'	'33%C5+33%C3+33%C2'	'33%C6+33%C3+33%C2'	'33%C5+33%C4+33%C2'	'33%C6+33%C4+33%C2'	'33%C6+33%C5+33%C2'	'33%C5+33%C4+33%C3'	'33%C6+33%C4+33%C3'	'33%C6+33%C5+33%C3'	'33%C6+33%C5+33%C4'	'25%C4+25%C3+25%C2+25%C1'	'25%C5+25%C3+25%C2+25%C1'	'25%C6+25%C3+25%C2+25%C1'	'25%C5+25%C4+25%C2+25%C1'	'25%C6+25%C4+25%C2+25%C1'	'25%C6+25%C5+25%C2+25%C1'	'25%C5+25%C4+25%C3+25%C1'	'25%C6+25%C4+25%C3+25%C1'	'25%C6+25%C5+25%C3+25%C1'	'25%C6+25%C5+25%C4+25%C1'	'25%C5+25%C4+25%C3+25%C2'	'25%C6+25%C4+25%C3+25%C2'	'25%C6+25%C5+25%C3+25%C2'	'25%C6+25%C5+25%C4+25%C2'
'BiomassEcoliGALUi'	0	0	0	0	0	0	0	0	0	0	0	0	0	0	0	0	0	0	0	0	0	0	0	0	0	0	0	0	0	0	0	0	0	0	0	0	0	0	0	0	0	0	0	0	0	0	0	0	0
'EX_ac'	0	0	0	0	0	0	0	0	0	0	0	0	0	0	0	0	0	0	0	0	0	0	0	0	0	0	0	0	0	0	0	0	0	0	0	0	0	0	0	0	0	0	0	0	0	0	0	0	0
'EX_co2'	0	0.18277	0	0	0	0	0	0	0	0	0	0	0	0.165087	0.220065	0.0749586	0	0	0	0	0	0	0	0	0	0	0	0	0	0	0	0	0	0	0.116118	0	0	0	0	0	0	0	0	0	0	0	0	0	0
'EX_etoh'	0.347699	0.153489	0.232806	0.194865	0.0526625	0.0590248	0	0	0.0153133	0.0606236	0.106727	0.259335	0	0.0638734	0.0764906	0.053764	0.135375	0.134839	0.0205019	0	0	0	0.0576938	0	0	0	0.0362469	0.135567	0	0	0.00410764	0.0374681	0.17898	0.202872	0.021055	0	0	0	0	0	0	0	0	0	0	0	0.0784358	0.109349	0
'EX_for'	0.403007	0.149686	0.354295	0.377182	0.449869	0.501805	0.0955684	0.155853	0.0997226	0.51396	0.503587	0.442969	0	0.0196877	0	0.0758125	0.243074	0.291068	0.291795	0.110126	0.0447657	0.0867709	0.228385	0.299911	0.308676	0.392396	0.3756	0.30712	0.0613074	0.000672778	0.0784929	0.349263	0.341933	0.273404	0	0.047835	0.0610274	0	0.174814	0.18703	0.215049	0.0181237	0.0540394	0.00818805	0.218426	0.300253	0.249231	0.234442	0.00736139
'EX_fum'	0.229842	0	0.245847	0.0881862	0.0578743	0.055517	0	0	0	0.0935499	0.177071	0.188183	0	0	0	0	0.103146	0.00679819	0	0	0	0	0	0	0	0	0.038129	0.0716345	0	0	0	0.0131134	0.0621023	0.162681	0	0	0	0	0	0	0	0	0	0	0	0	0	0.0755713	0
'EX_glc'	0	0	0	0	0	0	0	0	0	0	0	0	0	0	0	0	0	0	0	0	0	0	0	0	0	0	0	0	0	0	0	0	0	0	0	0	0	0	0	0	0	0	0	0	0	0	0	0	0
'EX_glyc'	0	0	0	0	0	0	0	0	0	0	0	0	0	0	0	0	0	0	0	0	0	0	0	0	0	0	0	0	0	0	0	0	0	0	0	0	0	0	0	0	0	0	0	0	0	0	0	0	0
'EX_h'	0.0386499	0.196959	0	0	0.189089	0.402106	0	0	0	0.222644	0.205247	0.0844626	0	0.21069	0.150837	0.138965	0	0	0	0.00523046	0	0	0	0.0994928	0.103477	0.187346	0.161993	0	0	0	0	0.0101709	0	0	0.0921461	0.00166027	0	0	0	0	0	0	0	0	0.0536524	0.0284087	0	0	0
'EX_h2o'	0.4354	0.132501	0.407613	0.411187	0.378348	0.42505	0.0754306	0.159582	0.11624	0.458063	0.475891	0.46879	0	0	0	0.0480667	0.268947	0.315182	0.273021	0.0998369	0.0443566	0.0830968	0.274624	0.2728	0.25037	0.320586	0.34407	0.35882	0.0568709	0.0208832	0.0834323	0.311952	0.369066	0.326054	0	0.018976	0.0587436	0.0228709	0.192001	0.18504	0.202179	0.0240419	0.0670363	0.0117736	0.188031	0.260756	0.278238	0.28045	0.0226197
'EX_lacD'	0	0	0	0	0	0	0	0	0	0	0	0	0	0	0	0	0	0	0	0	0	0	0	0	0	0	0	0	0	0	0	0	0	0	0	0	0	0	0	0	0	0	0	0	0	0	0	0	0
'EX_lacL'	0	0	0	0	0	0	0	0	0	0	0	0	0	0	0	0	0	0	0	0	0	0	0	0	0	0	0	0	0	0	0	0	0	0	0	0	0	0	0	0	0	0	0	0	0	0	0	0	0
'EX_nh4'	0.184542	0.19628	0.15023	0.395343	0.103087	0.263453	0.170492	0.284613	0.124577	0.256399	0.251494	0.158374	0.204896	0.220654	0.265368	0.163396	0.0909519	0.223171	0.0679295	0.122292	0.212497	0.0897599	0.176832	0.0965696	0.208508	0.248604	0.147955	0.202738	0.0873966	0.134629	0.0997376	0.102459	0.193478	0.0866422	0.165079	0.123813	0.129306	0.0916118	0.0736112	0.0453345	0.068758	0.0840845	0.0802733	0.0434387	0.116652	0.0984147	0.20282	0.0569472	0.0504174
'EX_no2'	0	0	0	0	0	0	0	0	0	0	0	0	0	0	0	0	0	0	0	0	0	0	0	0	0	0	0	0	0	0	0	0	0	0	0	0	0	0	0	0	0	0	0	0	0	0	0	0	0
'EX_no3'	0	0	0	0	0	0	0	0	0	0	0	0	0	0	0	0	0	0	0	0	0	0	0	0	0	0	0	0	0	0	0	0	0	0	0	0	0	0	0	0	0	0	0	0	0	0	0	0	0
'EX_o2'	0	0	0	0	0	0	0	0	0	0	0	0	0	0	0	0	0	0	0	0	0	0	0	0	0	0	0	0	0	0	0	0	0	0	0	0	0	0	0	0	0	0	0	0	0	0	0	0	0
'EX_pi'	0	0	0	0	0	0	0	0	0	0	0	0	0	0	0	0	0	0	0	0	0	0	0	0	0	0	0	0	0	0	0	0	0	0	0	0	0	0	0	0	0	0	0	0	0	0	0	0	0
'EX_pyr'	0.202879	0.0211838	0.194149	0.212804	0.0855078	0.148776	0	0	0	0.08007	0.0779779	0.176125	0	0	0	0	0.0323148	0.0691237	0	0	0	0	0.0704841	0	0	0.0589002	0.0582741	0.152883	0	0	0	0	0.103123	0.0708347	0	0	0	0	0	0	0	0	0	0	0	0	0.0796337	0.0620338	0
'EX_so4'	0	0	0	0	0	0	0	0	0	0	0	0	0	0	0	0	0	0	0	0	0	0	0	0	0	0	0	0	0	0	0	0	0	0	0	0	0	0	0	0	0	0	0	0	0	0	0	0	0
'EX_succ'	0.446147	0.145469	0.346497	0.293016	0.251725	0.26317	0	0.0892692	0.0436603	0.273562	0.324315	0.360466	0	0.0152007	0.0542844	0.0542919	0.243557	0.229871	0.18073	0.0482868	0	0.00677497	0.15376	0.158857	0.114865	0.163219	0.223053	0.232062	0	0	0.0445347	0.209763	0.278502	0.299668	0.00817303	0	0	0	0.103978	0.0764807	0.0718527	0	0	0	0.0581429	0.140572	0.164347	0.203831	0
'ABTA'	0.39522	0.4471	0.110502	0.0566767	0.0598528	0.221594	0.00945315	0.0332576	0.184231	0.0314056	0	0.142029	0.0543827	0.349384	0.458737	0.372635	0.167139	0.077777	0	0.224908	0.0960647	0	0	0.0173557	0.0808316	0.0786779	0.0271328	0	0	0.110408	0.215871	0	0.0863265	0.17268	0.324206	0.230333	0.126523	0	0	0	0	0.00970831	0	0	0.0323239	0	0	0.0204146	0.148396
'COMBO2'	0	0	0	0	0	0	0	0	0	0	0	0	0	0	0	0	0	0	0	0	0	0	0	0	0	0	0	0	0	0	0	0	0	0	0	0	0	0	0	0	0	0	0	0	0	0	0	0	0
'ACALDi'	0.0421571	0.139701	0.271016	0.171326	0.371597	0.396847	0.152542	0.276132	0.0371563	0.100295	0.153959	0.0746824	0	0.0456499	0	0	0	0	0.00143006	0.0347359	0	0.120869	0.0911245	0.260218	0.171188	0.223158	0.294987	0.143285	0.108537	0	0.0395142	0.0329414	0.0232155	0	0	0	0	0	0	0	0	0	0.0632287	0	0.125058	0.17719	0.0526658	0.115587	0
'COMBO3'	0	0	0	0	0	0	0	0	0	0	0	0	0	0	0	0	0	0	0	0	0	0	0	0	0	0	0	0	0	0	0	0	0	0	0	0	0	0	0	0	0	0	0	0	0	0	0	0	0
'COMBO4'	0	0	0	0	0	0	0	0	0	0	0	0	0	0	0	0	0	0	0	0	0	0	0	0	0	0	0	0	0	0	0	0	0	0	0	0	0	0	0	0	0	0	0	0	0	0	0	0	0
'ACKr'	0	0	0	0	0	0	0	0	0	0	0	0	0	0	0	0	0	0	0	0	0	0	0	0	0	0	0	0	0	0	0	0	0	0	0	0	0	0	0	0	0	0	0	0	0	0	0	0	0
'COMBO5'	0	0	0	0	0	0	0	0	0	0	0	0	0	0	0	0	0	0	0	0	0	0	0	0	0	0	0	0	0	0	0	0	0	0	0	0	0	0	0	0	0	0	0	0	0	0	0	0	0
'ACODA'	0	0	0	0	0	0	0	0	0	0	0	0	0	0	0	0	0	0	0	0	0	0	0	0	0	0	0	0	0	0	0	0	0	0	0	0	0	0	0	0	0	0	0	0	0	0	0	0	0
'rACONT'	0.504137	0.38827	0.223784	0.261501	0.492569	0.765326	0.33506	0.227585	0.139142	0.349222	0.288582	0.358691	0.21377	0.559605	0.537105	0.557812	0.308467	0.302381	0.194168	0.21859	0.166919	0.145954	0.18377	0.398501	0.435127	0.530505	0.45323	0.247815	0.123329	0.0974322	0.132342	0.185971	0.284652	0.245595	0.458067	0.395804	0.349582	0.152568	0.187858	0.140895	0.15678	0.0813646	0.122349	0.150325	0.376472	0.329353	0.181621	0.139976	0.109798
'ACOTA'	0	0	0	0	0	0	0	0	0	0	0	0	0	0	0	0	0	0	0	0	0	0	0	0	0	0	0	0	0	0	0	0	0	0	0	0	0	0	0	0	0	0	0	0	0	0	0	0	0
'ACS'	0	0	0	0	0	0	0	0	0	0	0	0	0	0	0	0	0	0	0	0	0	0	0	0	0	0	0	0	0	0	0	0	0	0	0	0	0	0	0	0	0	0	0	0	0	0	0	0	0
'ACt2r'	0	0	0	0	0	0	0	0	0	0	0	0	0	0	0	0	0	0	0	0	0	0	0	0	0	0	0	0	0	0	0	0	0	0	0	0	0	0	0	0	0	0	0	0	0	0	0	0	0
'ADHEr'	0.347699	0.153489	0.232806	0.194865	0.0526625	0.0590248	0	0	0.0153133	0.0606236	0.106727	0.259335	0	0.0638734	0.0764906	0.053764	0.135375	0.134839	0.0205019	0	0	0	0.0576938	0	0	0	0.0362469	0.135567	0	0	0.00410764	0.0374681	0.17898	0.202872	0.021055	0	0	0	0	0	0	0	0	0	0	0	0.0784358	0.109349	0
'ADK1'	0	0	0	0	0	0	0	0	0	0	0	0	0	0	0	0	0	0	0	0	0	0	0	0	0	0	0	0	0	0	0	0	0	0	0	0	0	0	0	0	0	0	0	0	0	0	0	0	0
'ADK3'	0	0	0	0	0	0	0	0	0	0	0	0	0	0	0	0	0	0	0	0	0	0	0	0	0	0	0	0	0	0	0	0	0	0	0	0	0	0	0	0	0	0	0	0	0	0	0	0	0
'COMBOSPMD'	0	0	0	0	0	0	0	0	0	0	0	0	0	0	0	0	0	0	0	0	0	0	0	0	0	0	0	0	0	0	0	0	0	0	0	0	0	0	0	0	0	0	0	0	0	0	0	0	0
'COMBO9'	0	0	0	0	0	0	0	0	0	0	0	0	0	0	0	0	0	0	0	0	0	0	0	0	0	0	0	0	0	0	0	0	0	0	0	0	0	0	0	0	0	0	0	0	0	0	0	0	0
'COMBO10'	0	0	0	0	0	0	0	0	0	0	0	0	0	0	0	0	0	0	0	0	0	0	0	0	0	0	0	0	0	0	0	0	0	0	0	0	0	0	0	0	0	0	0	0	0	0	0	0	0
'AGPR'	0	0	0	0	0	0	0	0	0	0	0	0	0	0	0	0	0	0	0	0	0	0	0	0	0	0	0	0	0	0	0	0	0	0	0	0	0	0	0	0	0	0	0	0	0	0	0	0	0
'ALAR'	0	0	0	0	0	0	0	0	0	0	0	0	0	0	0	0	0	0	0	0	0	0	0	0	0	0	0	0	0	0	0	0	0	0	0	0	0	0	0	0	0	0	0	0	0	0	0	0	0
'ALATAL'	0	0	0	0	0	0	0	0	0	0	0	0	0	0	0	0	0	0	0	0	0	0	0	0	0	0	0	0	0	0	0	0	0	0	0	0	0	0	0	0	0	0	0	0	0	0	0	0	0
'ALDD2x'	0	0.0316639	0.153	0.0427289	0.202111	0.28424	0	0.150961	0	0	0.0484976	0	0	0	0	0	0	0	0	0	0	0	0	0.11817	0.0331688	0.0808639	0.162846	0.0470483	0	0	0	0	0	0	0	0	0	0	0	0	0	0	0	0	0.014501	0.0360422	0	0.000700924	0
'COMBO15'	0	0	0	0	0	0	0	0	0	0	0	0	0	0	0	0	0	0	0	0	0	0	0	0	0	0	0	0	0	0	0	0	0	0	0	0	0	0	0	0	0	0	0	0	0	0	0	0	0
'ARGSL'	0	0	0	0	0	0	0	0	0	0	0	0	0	0	0	0	0	0	0	0	0	0	0	0	0	0	0	0	0	0	0	0	0	0	0	0	0	0	0	0	0	0	0	0	0	0	0	0	0
'ARGSS'	0	0	0	0	0	0	0	0	0	0	0	0	0	0	0	0	0	0	0	0	0	0	0	0	0	0	0	0	0	0	0	0	0	0	0	0	0	0	0	0	0	0	0	0	0	0	0	0	0
'ASAD'	0.165653	0.255215	0.350326	0.24516	0.443537	0.500479	0.242199	0.373064	0.113625	0.197494	0.24658	0.163165	0.0677285	0.17106	0.105837	0.0787568	0.0597782	0.0882515	0.0939001	0.132756	0.012152	0.199325	0.174504	0.347822	0.264399	0.317631	0.389994	0.22189	0.201394	0.023895	0.149409	0.128104	0.127983	0.0741045	0.0685754	0.0294671	0.0505715	0	0.00838946	0.055847	0.0215066	0	0.150555	0.071429	0.225931	0.264135	0.136711	0.200342	0.0865753
'ASNN'	0	0	0	0	0	0	0	0	0	0	0	0	0	0	0	0	0	0	0	0	0	0	0	0	0	0	0	0	0	0	0	0	0	0	0	0	0	0	0	0	0	0	0	0	0	0	0	0	0
'ASNS1'	0	0	0	0	0	0	0	0	0	0	0	0	0	0	0	0	0	0	0	0	0	0	0	0	0	0	0	0	0	0	0	0	0	0	0	0	0	0	0	0	0	0	0	0	0	0	0	0	0
'ASNS2'	0	0	0	0	0	0	0	0	0	0	0	0	0	0	0	0	0	0	0	0	0	0	0	0	0	0	0	0	0	0	0	0	0	0	0	0	0	0	0	0	0	0	0	0	0	0	0	0	0
'ASPK'	0.165653	0.255215	0.350326	0.24516	0.443537	0.500479	0.242199	0.373064	0.113625	0.197494	0.24658	0.163165	0.0677285	0.17106	0.105837	0.0787568	0.0597782	0.0882515	0.0939001	0.132756	0.012152	0.199325	0.174504	0.347822	0.264399	0.317631	0.389994	0.22189	0.201394	0.023895	0.149409	0.128104	0.127983	0.0741045	0.0685754	0.0294671	0.0505715	0	0.00838946	0.055847	0.0215066	0	0.150555	0.071429	0.225931	0.264135	0.136711	0.200342	0.0865753
'ASPTA'	0.165653	0.255215	0.350326	0.24516	0.443537	0.500479	0.242199	0.373064	0.113625	0.197494	0.24658	0.163165	0.0677285	0.17106	0.105837	0.0787568	0.0597782	0.0882515	0.0939001	0.132756	0.012152	0.199325	0.174504	0.347822	0.264399	0.317631	0.389994	0.22189	0.201394	0.023895	0.149409	0.128104	0.127983	0.0741045	0.0685754	0.0294671	0.0505715	0	0.00838946	0.055847	0.0215066	0	0.150555	0.071429	0.225931	0.264135	0.136711	0.200342	0.0865753
'ATPM'	0	0	0	0	0	0	0	0	0	0	0	0	0	0	0	0	0	0	0	0	0	0	0	0	0	0	0	0	0	0	0	0	0	0	0	0	0	0	0	0	0	0	0	0	0	0	0	0	0
'ATPS4r'	0.445188	0.327762	0.231524	0.281559	0.492076	0.712487	0.280866	0.189272	0.115508	0.370052	0.303138	0.339	0.11087	0.432941	0.448781	0.461466	0.261232	0.251918	0.171583	0.187825	0.112342	0.127085	0.177207	0.377035	0.427529	0.510174	0.417677	0.233093	0.105146	0.0672366	0.129321	0.190372	0.264566	0.226703	0.353555	0.32716	0.268714	0.0898265	0.155204	0.124248	0.1543	0.0548661	0.0978602	0.125004	0.349277	0.319589	0.186804	0.143293	0.0844737
'CBPS'	0	0	0	0	0	0	0	0	0	0	0	0	0	0	0	0	0	0	0	0	0	0	0	0	0	0	0	0	0	0	0	0	0	0	0	0	0	0	0	0	0	0	0	0	0	0	0	0	0
'CHORM'	0	0	0	0	0	0	0	0	0	0	0	0	0	0	0	0	0	0	0	0	0	0	0	0	0	0	0	0	0	0	0	0	0	0	0	0	0	0	0	0	0	0	0	0	0	0	0	0	0
'CHORS'	0	0	0	0	0	0	0	0	0	0	0	0	0	0	0	0	0	0	0	0	0	0	0	0	0	0	0	0	0	0	0	0	0	0	0	0	0	0	0	0	0	0	0	0	0	0	0	0	0
'CO2t'	0	0.18277	0	0	0	0	0	0	0	0	0	0	0	0.165087	0.220065	0.0749586	0	0	0	0	0	0	0	0	0	0	0	0	0	0	0	0	0	0	0.116118	0	0	0	0	0	0	0	0	0	0	0	0	0	0
'CS'	0.504137	0.38827	0.223784	0.261501	0.492569	0.765326	0.33506	0.227585	0.139142	0.349222	0.288582	0.358691	0.21377	0.559605	0.537105	0.557812	0.308467	0.302381	0.194168	0.21859	0.166919	0.145954	0.18377	0.398501	0.435127	0.530505	0.45323	0.247815	0.123329	0.0974322	0.132342	0.185971	0.284652	0.245595	0.458067	0.395804	0.349582	0.152568	0.187858	0.140895	0.15678	0.0813646	0.122349	0.150325	0.376472	0.329353	0.181621	0.139976	0.109798
'CYSDS'	0	0	0.0295757	0	0	0	0	0	0	0	0	0	0	0	0	0	0	0	0	0	0	0	0	0	0	0	0	0	0	0	0	0	0	0	0	0	0	0	0	0	0	0	0	0	0	0	0	0	0
'CYSS'	0	0	0.0295757	0	0	0	0	0	0	0	0	0	0	0	0	0	0	0	0	0	0	0	0	0	0	0	0	0	0	0	0	0	0	0	0	0	0	0	0	0	0	0	0	0	0	0	0	0	0
'COMBO22'	0	0	0	0	0	0	0	0	0	0	0	0	0	0	0	0	0	0	0	0	0	0	0	0	0	0	0	0	0	0	0	0	0	0	0	0	0	0	0	0	0	0	0	0	0	0	0	0	0
'CYTBD'	0	0	0	0	0	0	0	0	0	0	0	0	0	0	0	0	0	0	0	0	0	0	0	0	0	0	0	0	0	0	0	0	0	0	0	0	0	0	0	0	0	0	0	0	0	0	0	0	0
'CYTBO3'	0	0	0	0	0	0	0	0	0	0	0	0	0	0	0	0	0	0	0	0	0	0	0	0	0	0	0	0	0	0	0	0	0	0	0	0	0	0	0	0	0	0	0	0	0	0	0	0	0
'CYTK1'	0	0	0	0	0	0	0	0	0	0	0	0	0	0	0	0	0	0	0	0	0	0	0	0	0	0	0	0	0	0	0	0	0	0	0	0	0	0	0	0	0	0	0	0	0	0	0	0	0
'DLACt2'	0	0	0	0	0	0	0	0	0	0	0	0	0	0	0	0	0	0	0	0	0	0	0	0	0	0	0	0	0	0	0	0	0	0	0	0	0	0	0	0	0	0	0	0	0	0	0	0	0
'DAPDC'	0	0	0	0	0	0	0	0	0	0	0	0	0	0	0	0	0	0	0	0	0	0	0	0	0	0	0	0	0	0	0	0	0	0	0	0	0	0	0	0	0	0	0	0	0	0	0	0	0
'DAPE'	0	0	0	0	0	0	0	0	0	0	0	0	0	0	0	0	0	0	0	0	0	0	0	0	0	0	0	0	0	0	0	0	0	0	0	0	0	0	0	0	0	0	0	0	0	0	0	0	0
'COMBO25'	0	0	0	0	0	0	0	0	0	0	0	0	0	0	0	0	0	0	0	0	0	0	0	0	0	0	0	0	0	0	0	0	0	0	0	0	0	0	0	0	0	0	0	0	0	0	0	0	0
'DHAD1'	0	0	0	0	0	0	0	0	0	0	0	0	0	0	0	0	0	0	0	0	0	0	0	0	0	0	0	0	0	0	0	0	0	0	0	0	0	0	0	0	0	0	0	0	0	0	0	0	0
'DHAPT'	0.320437	0.211464	0.312271	0.299099	0.314241	0.605553	0.118655	0.163759	0.165842	0.283213	0.226094	0.236607	0.158894	0.227619	0.127389	0.305102	0.133717	0.184672	0.167895	0.127222	0.049593	0.0725177	0.267149	0.302818	0.258229	0.323307	0.368669	0.352261	0.0253264	0.0093641	0.100118	0.131909	0.173793	0.132911	0.182418	0.12728	0.164432	0.118771	0.0725176	0.0682195	0.115991	0.03793	0.0578664	0.0266579	0.270665	0.194494	0.182869	0.206377	0.0249027
'COMBO26'	0	0	0	0	0	0	0	0	0	0	0	0	0	0	0	0	0	0	0	0	0	0	0	0	0	0	0	0	0	0	0	0	0	0	0	0	0	0	0	0	0	0	0	0	0	0	0	0	0
'DHQD'	0	0	0	0	0	0	0	0	0	0	0	0	0	0	0	0	0	0	0	0	0	0	0	0	0	0	0	0	0	0	0	0	0	0	0	0	0	0	0	0	0	0	0	0	0	0	0	0	0
'DKMPPD'	0	0	0	0	0	0	0	0	0	0	0	0	0	0	0	0	0	0	0	0	0	0	0	0	0	0	0	0	0	0	0	0	0	0	0	0	0	0	0	0	0	0	0	0	0	0	0	0	0
'DKMPPD2'	0	0	0	0	0	0	0	0	0	0	0	0	0	0	0	0	0	0	0	0	0	0	0	0	0	0	0	0	0	0	0	0	0	0	0	0	0	0	0	0	0	0	0	0	0	0	0	0	0
'EDA'	0.669263	0.457198	0.156098	0.0447712	0.147153	0.439566	0.0502534	0.022637	0.201711	0.185662	0.190115	0.149596	0.623448	0.410105	0.426158	0.564494	0.243035	0.185057	0.361036	0.113824	0.0145366	0.176152	0.212001	0.0753015	0.0792903	0.0884468	0.11259	0.277268	0.128706	0	0.101398	0.341401	0.182811	0.244454	0.492624	0.227616	0.203258	0.358503	0.0104392	0.0557067	0.0450025	0.0437478	0	0	0.173496	0.0386982	0.000411323	0.0803268	0.169476
'EDD'	0.669263	0.457198	0.156098	0.0447712	0.147153	0.439566	0.0502534	0.022637	0.201711	0.185662	0.190115	0.149596	0.623448	0.410105	0.426158	0.564494	0.243035	0.185057	0.361036	0.113824	0.0145366	0.176152	0.212001	0.0753015	0.0792903	0.0884468	0.11259	0.277268	0.128706	0	0.101398	0.341401	0.182811	0.244454	0.492624	0.227616	0.203258	0.358503	0.0104392	0.0557067	0.0450025	0.0437478	0	0	0.173496	0.0386982	0.000411323	0.0803268	0.169476
'ENO'	0.565129	0.473657	0.185664	0.161902	0.276642	0.642056	0.326906	0.131636	0.18246	0.168841	0.0931598	0.309578	0.255609	0.577825	0.660589	0.615915	0.319119	0.21864	0.0735254	0.245705	0.153866	0.0912864	0.114919	0.247984	0.351798	0.413788	0.279774	0.16978	0.066903	0.134582	0.194151	0.0516613	0.225285	0.305252	0.537371	0.42024	0.319845	0.153329	0.137835	0.0288582	0.0492954	0.0812702	0.0478377	0.134484	0.30893	0.18262	0.0999877	0.0887952	0.177092
'ETOHt2r'	0.347699	0.153489	0.232806	0.194865	0.0526625	0.0590248	0	0	0.0153133	0.0606236	0.106727	0.259335	0	0.0638734	0.0764906	0.053764	0.135375	0.134839	0.0205019	0	0	0	0.0576938	0	0	0	0.0362469	0.135567	0	0	0.00410764	0.0374681	0.17898	0.202872	0.021055	0	0	0	0	0	0	0	0	0	0	0	0.0784358	0.109349	0
'F6PA'	0.295826	0.211973	0.33303	0.30878	0.330991	0.610913	0.116668	0.168592	0.145751	0.256593	0.251016	0.237032	0.102789	0.215301	0.114032	0.288579	0.133773	0.171098	0.146734	0.11996	0.056706	0.074858	0.260516	0.324462	0.266326	0.333202	0.383171	0.345188	0.0426924	0.0216062	0.092553	0.130517	0.174886	0.145665	0.150894	0.118353	0.159029	0.0999373	0.0768167	0.0795979	0.102186	0.0353153	0.0669752	0.0273125	0.27066	0.215038	0.189767	0.218425	0.0316629
'FBA'	0.590607	0.4387	0.527915	0.271441	0.174363	0.25375	0.087599	0.101655	0.309945	0.122464	0.287086	0.48299	0.14649	0.262563	0.52614	0.341962	0.432099	0.227276	0.154478	0.324103	0.101423	0.0850715	0.237312	0.137227	0.0858706	0.0989116	0.195475	0.324327	0.0388706	0.101165	0.31598	0.145624	0.256598	0.486162	0.326736	0.281487	0.116244	0.0975215	0.190439	0.0923178	0.0372523	0.121126	0.0226833	0.0377982	0.0608777	0.0977512	0.149365	0.327289	0.19146
'FBP'	0.141243	0	0.050392	0.0406818	0.0326752	0.0435429	0	0	0	0.0723282	0.105031	0.0730241	0.063229	0.0117731	0.0399265	0	0.0604675	0.0317484	0.0569828	0	0	0	0	0	0	0	0.00583395	0.0126037	0	0	0	0.0519475	0.033697	0.0525528	0.0554911	0	0	0	0	0.00776207	0	0	0	0	0	0	0	0	0
'FDH2'	0	0	0	0	0	0	0	0	0	0	0	0	0	0	0	0	0	0	0	0	0	0	0	0	0	0	0	0	0	0	0	0	0	0	0	0	0	0	0	0	0	0	0	0	0	0	0	0	0
'FDH3'	0	0	0	0	0	0	0	0	0	0	0	0	0	0	0	0	0	0	0	0	0	0	0	0	0	0	0	0	0	0	0	0	0	0	0	0	0	0	0	0	0	0	0	0	0	0	0	0	0
'FHL'	0	0	0	0	0	0	0	0	0	0	0	0	0	0	0	0	0	0	0	0	0	0	0	0	0	0	0	0	0	0	0	0	0	0	0	0	0	0	0	0	0	0	0	0	0	0	0	0	0
'FORt'	0.403007	0.149686	0.354295	0.377182	0.449869	0.501805	0.0955684	0.155853	0.0997226	0.51396	0.503587	0.442969	0	0.0196877	0	0.0758125	0.243074	0.291068	0.291795	0.110126	0.0447657	0.0867709	0.228385	0.299911	0.308676	0.392396	0.3756	0.30712	0.0613074	0.000672778	0.0784929	0.349263	0.341933	0.273404	0	0.047835	0.0610274	0	0.174814	0.18703	0.215049	0.0181237	0.0540394	0.00818805	0.218426	0.300253	0.249231	0.234442	0.00736139
'FRD2'	0	0	0	0	0	0	0	0	0	0	0	0	0	0	0	0	0	0	0	0	0	0	0	0	0	0	0	0	0	0	0	0	0	0	0	0	0	0	0	0	0	0	0	0	0	0	0	0	0
'FRD3'	0	0	0	0	0	0	0	0	0	0	0	0	0	0	0	0	0	0	0	0	0	0	0	0	0	0	0	0	0	0	0	0	0	0	0	0	0	0	0	0	0	0	0	0	0	0	0	0	0
'FTHFD'	0.264184	0.399933	0.474405	0.366122	0.451951	0.357646	0.209278	0.307788	0.199141	0.134578	0.246323	0.16766	0.0571666	0.0372051	0.0599266	0.0522919	0.148477	0.0946419	0.131224	0.234442	0.134494	0.231771	0.225899	0.327406	0.230012	0.254972	0.327747	0.257938	0.209656	0.130857	0.213918	0.16345	0.125948	0.17522	0.0268617	0.0114946	0	0.00120066	0.0295662	0.0743082	0.0144214	0.0719667	0.163344	0.0784511	0.172612	0.256848	0.202517	0.259978	0.16013
'rFUM'	0.494086	0.304669	0.316254	0.348727	0.535472	0.755462	0.30078	0.24104	0.149412	0.43769	0.384826	0.411579	0.155633	0.41461	0.371073	0.443624	0.297996	0.323235	0.263007	0.182458	0.139768	0.160157	0.249797	0.422282	0.435365	0.537637	0.490521	0.328223	0.135804	0.0756447	0.116133	0.262024	0.330821	0.266894	0.323167	0.314752	0.294463	0.135218	0.20479	0.18463	0.204912	0.0781788	0.132229	0.136799	0.368522	0.368134	0.247273	0.213913	0.0720975
'FUMt22'	0	0	0	0	0	0	0	0	0	0	0	0	0	0	0	0	0	0	0	0	0	0	0	0	0	0	0	0	0	0	0	0	0	0	0	0	0	0	0	0	0	0	0	0	0	0	0	0	0
'FUMt23'	0	0	0	0	0	0	0	0	0	0	0	0	0	0	0	0	0	0	0	0	0	0	0	0	0	0	0	0	0	0	0	0	0	0	0	0	0	0	0	0	0	0	0	0	0	0	0	0	0
'G1PP'	0	0	0	0	0	0	0	0	0	0	0	0	0	0	0	0	0	0	0	0	0	0	0	0	0	0	0	0	0	0	0	0	0	0	0	0	0	0	0	0	0	0	0	0	0	0	0	0	0
'G3PD2'	0.190521	0.234177	0	0	0.0806854	0.289268	0	0	0	0	0	0	0	0.259961	0.27441	0.287648	0.0334579	0	0	0.0433951	0	0	0	0.021665	0.0678583	0.116993	0.039479	0	0	0	0	0	0	0	0.173568	0.140023	0.0767303	0	0	0	0	0	0	0	0.0177962	0	0	0	0
'G3PD5'	0.0754828	0	0	0	0	0	0	0	0	0	0	0	0	0.00808883	0.131097	0.0624979	0	0	0	0	0	0	0	0	0	0	0	0	0	0	0	0	0	0	0	0	0	0	0	0	0	0	0	0	0	0	0	0	0
'G3PD6'	0.0486479	0	0	0	0	0	0	0	0	0	0	0	0	0.088152	0.094015	0.0584071	0	0	0	0	0	0	0	0	0	0	0	0	0	0	0	0	0	0	0	0	0	0	0	0	0	0	0	0	0	0	0	0	0
'G3PD7'	0.0296043	0	0	0	0	0	0	0	0	0	0	0	0	0	0	0.0272062	0	0	0	0	0	0	0	0	0	0	0	0	0	0	0	0	0	0	0	0	0	0	0	0	0	0	0	0	0	0	0	0	0
'G5SADs'	0.137274	0.00300932	0	0	0	0.123322	0	0	0	0	0	0	0	0.20946	0.172286	0.160111	0	0	0	0	0	0	0	0	0	0	0	0	0	0	0	0	0	0	0.108919	0	0	0	0	0	0	0	0	0	0	0	0	0	0
'COMBO34'	0	0	0	0	0	0.0110095	0	0	0	0	0	0	0	0.0220219	0	0.00503738	0	0	0	0	0	0	0	0	0	0	0	0	0	0	0	0	0	0	0	0	0	0	0	0	0	0	0	0	0	0	0	0	0
'G6PDH2r'	0.61246	0.535567	0.17424	0.158051	0.273677	0.596696	0.284117	0.115335	0.173013	0.182772	0.129304	0.318436	0.262895	0.618549	0.691921	0.643072	0.37118	0.25727	0.0875853	0.306761	0.192149	0.0647759	0.0794018	0.234169	0.326002	0.392452	0.263896	0.115451	0.0511032	0.156022	0.246125	0.0651272	0.262451	0.328863	0.559818	0.453267	0.349533	0.155261	0.164847	0.0602077	0.0650874	0.102364	0.0497512	0.120345	0.282803	0.17376	0.0931492	0.0766212	0.216748
'GAPD'	0.630265	0.542597	0.191054	0.122727	0.172158	0.519827	0.252008	0.0489694	0.167039	0.135703	0.0734328	0.279486	0.290515	0.551941	0.682307	0.631127	0.371401	0.220308	0.0817053	0.302482	0.164255	0.0594988	0.0743251	0.156807	0.274592	0.327283	0.179709	0.112444	0.038669	0.139475	0.253348	0.0555332	0.215985	0.350403	0.549034	0.434051	0.309494	0.168264	0.137614	0.0271524	0.0319652	0.0880385	0.00549286	0.101513	0.241399	0.107949	0.0626615	0.0858787	0.224467
'GHMT2'	0.315463	0.427769	0.488937	0.36735	0.406701	0.339435	0.201209	0.317683	0.241535	0.1141	0.24216	0.210019	0.0646612	0.107931	0.13671	0.104555	0.185629	0.114036	0.114599	0.25552	0.14176	0.215644	0.232499	0.29873	0.194847	0.225348	0.320482	0.270663	0.20732	0.154732	0.249648	0.150498	0.157162	0.220091	0.0819955	0.053991	0.033465	0	0.0476409	0.0663753	0.00339231	0.0797535	0.152715	0.0654469	0.14856	0.240034	0.205801	0.279515	0.185078
'GK1'	0	0	0	0	0	0	0	0	0	0	0	0	0	0	0	0	0	0	0	0	0	0	0	0	0	0	0	0	0	0	0	0	0	0	0	0	0	0	0	0	0	0	0	0	0	0	0	0	0
'GLCP'	0	0	0	0	0	0	0	0	0	0	0	0	0	0	0	0	0	0	0	0	0	0	0	0	0	0	0	0	0	0	0	0	0	0	0	0	0	0	0	0	0	0	0	0	0	0	0	0	0
'COMBO36'	0	0	0	0	0	0	0	0	0	0	0	0	0	0	0	0	0	0	0	0	0	0	0	0	0	0	0	0	0	0	0	0	0	0	0	0	0	0	0	0	0	0	0	0	0	0	0	0	0
'GLCpts'	0	0	0	0	0	0	0	0	0	0	0	0	0	0	0	0	0	0	0	0	0	0	0	0	0	0	0	0	0	0	0	0	0	0	0	0	0	0	0	0	0	0	0	0	0	0	0	0	0
'GLNS'	0	0	0	0	0	0	0	0	0	0	0	0	0	0	0	0	0	0	0	0	0	0	0	0	0	0	0	0	0	0	0	0	0	0	0	0	0	0	0	0	0	0	0	0	0	0	0	0	0
'GLUDC'	0.402403	0.436537	0.0845681	0.0638692	0.0829271	0.277146	0.0184928	0.0113722	0.165992	0.0595945	0	0.167015	0.0580411	0.374798	0.470815	0.395551	0.177957	0.0911775	0	0.216362	0.0924205	0	0	0.0325891	0.111299	0.131146	0.0301857	0	0	0.0996004	0.196816	0	0.109936	0.177415	0.334643	0.248437	0.139302	0	0.00265763	0	0	0.00825069	0	0	0.0597894	0	0	0	0.132591
'GLUDy'	0.0215403	0.0740713	0.270655	0.262823	0.380996	0.343734	0.129594	0.228742	0.0401306	0.0308161	0.112092	0.0351171	0	0	0	0	0	0.012302	0.0459034	0	0	0.115154	0.125947	0.265233	0.192357	0.197188	0.251555	0.142238	0.0853086	0	0	0.0108562	0	0	0	0	0	0	0	0	0	0	0.0429115	0	0.116411	0.158017	0.0539512	0.0788834	0
'GLUN'	0	0	0	0	0	0	0	0	0	0	0	0	0	0	0	0	0	0	0	0	0	0	0	0	0	0	0	0	0	0	0	0	0	0	0	0	0	0	0	0	0	0	0	0	0	0	0	0	0
'GLUSy'	0	0	0	0	0	0	0	0	0	0	0	0	0	0	0	0	0	0	0	0	0	0	0	0	0	0	0	0	0	0	0	0	0	0	0	0	0	0	0	0	0	0	0	0	0	0	0	0	0
'GLXCL'	0.0291572	0	0.017807	0.000225531	0.00231026	0	0	0.0766256	0	0	0	0	0	0	0	0	0	0	0	0	0	0	0	0	0	0	0	0	0	0	0	0	0	0	0	0	0	0	0	0	0	0	0	0	0	0	0	0	0
'COMBO37'	0.0694009	0.138665	0.264195	0.156566	0.326367	0.415964	0.12991	0.246927	0.0165147	0.0964135	0.15251	0.0728705	0	0.0484216	0	0	0	0	0	0.031095	0	0.0756674	0.0928852	0.244196	0.164484	0.225375	0.289222	0.146113	0.0845097	0	0.0325917	0.0238487	0.0181659	0	0	0	0	0	0	0	0	0	0.0347368	0	0.130964	0.162501	0.0475265	0.115242	0
'GLYCDx'	0.0591272	0	0.0108621	0.024112	0.0927499	0.11175	0	0	0	0.0993869	0.116276	0.0172963	0.0476725	0	0	0	0	0	0.0446115	0	0	0	0	0.0371238	0.0164009	0.0389947	0.0505738	0	0	0	0	0.0618669	0.00759374	0	0.014514	0	0	0	0	0	0	0	0	0	0	0.00530035	0	0	0
'GLYCK'	0.0291572	0	0.017807	0.000225531	0.00231026	0	0	0.0766256	0	0	0	0	0	0	0	0	0	0	0	0	0	0	0	0	0	0	0	0	0	0	0	0	0	0	0	0	0	0	0	0	0	0	0	0	0	0	0	0	0
'GLYCL'	0.172331	0.349559	0.4413	0.357575	0.476108	0.385035	0.230676	0.333487	0.183883	0.138116	0.221877	0.142929	0.00888004	0.0305744	0	0	0.0813468	0.0868925	0.108651	0.204053	0.120849	0.249792	0.21725	0.341879	0.248215	0.271253	0.326341	0.245046	0.219193	0.109453	0.182149	0.139589	0.106633	0.0985575	0	0	0	0	0.0165301	0.053233	0.0095745	0.063243	0.179131	0.0949229	0.189763	0.254961	0.189771	0.227475	0.125785
'GLYCLTDx'	0	0	0	0	0	0.0260934	0	0	0	0	0	0	0	0	0	0	0	0	0	0	0	0	0	0	0	0	0	0	0	0	0	0	0	0	0	0	0	0	0	0	0	0	0	0	0	0	0	0	0
'GLYCLTDy'	0.359386	0.227231	0	0	0.118721	0.452122	0.108339	0	0	0	0	0.117224	0.00102304	0.422206	0.382152	0.412874	0.124861	0.0917911	0	0	0	0	0	0.0892238	0.106765	0.20808	0.15382	0	0	0	0	0	0.0694113	0.0309868	0.304865	0.210472	0.172631	0	0	0	0	0	0	0	0.0849025	0.0208158	0	0	0
'GLYCTO2'	0	0	0	0	0	0	0	0	0	0	0	0	0	0	0	0	0	0	0	0	0	0	0	0	0	0	0	0	0	0	0	0	0	0	0	0	0	0	0	0	0	0	0	0	0	0	0	0	0
'GLYCTO3'	0	0	0	0	0	0	0	0	0	0	0	0	0	0	0	0	0	0	0	0	0	0	0	0	0	0	0	0	0	0	0	0	0	0	0	0	0	0	0	0	0	0	0	0	0	0	0	0	0
'GLYCTO4'	0	0	0	0	0	0	0	0	0	0	0	0	0	0	0	0	0	0	0	0	0	0	0	0	0	0	0	0	0	0	0	0	0	0	0	0	0	0	0	0	0	0	0	0	0	0	0	0	0
'GLYCt'	0	0	0	0	0	0	0	0	0	0	0	0	0	0	0	0	0	0	0	0	0	0	0	0	0	0	0	0	0	0	0	0	0	0	0	0	0	0	0	0	0	0	0	0	0	0	0	0	0
'GLYK'	0.179587	0	0.133353	0.14613	0.121809	0.147902	0	0	0	0.231357	0.240554	0.189169	0	0	0	0	0.0423571	0.0434821	0.0559697	0	0	0	0.0231375	0.0330508	0.0138457	0.0422506	0.0417071	0.0472093	0	0	0	0.0921477	0.0993715	0.0649862	0	0	0	0	0	0	0	0	0	0	0	0	0	0	0
'COMBO38'	0	0	0	0	0	0	0	0	0	0	0	0	0	0	0	0	0	0	0	0	0	0	0	0	0	0	0	0	0	0	0	0	0	0	0	0	0	0	0	0	0	0	0	0	0	0	0	0	0
'GMPS2'	0	0	0	0	0	0	0	0	0	0	0	0	0	0	0	0	0	0	0	0	0	0	0	0	0	0	0	0	0	0	0	0	0	0	0	0	0	0	0	0	0	0	0	0	0	0	0	0	0
'GND'	0.606841	0.532799	0.177378	0.179108	0.316317	0.62531	0.283858	0.145339	0.182965	0.227357	0.174569	0.340764	0.278387	0.652539	0.683149	0.644267	0.370787	0.284115	0.123906	0.303411	0.202893	0.0665285	0.0970623	0.267047	0.340796	0.410689	0.29786	0.133389	0.0548595	0.163407	0.237945	0.107207	0.296189	0.326731	0.566428	0.455041	0.364655	0.151766	0.179574	0.082839	0.0930518	0.102709	0.0649019	0.11974	0.297418	0.194802	0.104611	0.0771714	0.213131
'H2Ot'	0.4354	0.132501	0.407613	0.411187	0.378348	0.42505	0.0754306	0.159582	0.11624	0.458063	0.475891	0.46879	0	0	0	0.0480667	0.268947	0.315182	0.273021	0.0998369	0.0443566	0.0830968	0.274624	0.2728	0.25037	0.320586	0.34407	0.35882	0.0568709	0.0208832	0.0834323	0.311952	0.369066	0.326054	0	0.018976	0.0587436	0.0228709	0.192001	0.18504	0.202179	0.0240419	0.0670363	0.0117736	0.188031	0.260756	0.278238	0.28045	0.0226197
'HCO3E'	0	0	0	0	0	0	0	0	0	0	0	0	0	0	0	0	0	0	0	0	0	0	0	0	0	0	0	0	0	0	0	0	0	0	0	0	0	0	0	0	0	0	0	0	0	0	0	0	0
'HEX1'	0	0	0	0	0	0	0	0	0	0	0	0	0	0	0	0	0	0	0	0	0	0	0	0	0	0	0	0	0	0	0	0	0	0	0	0	0	0	0	0	0	0	0	0	0	0	0	0	0
'HSDy'	0.165653	0.255215	0.350326	0.24516	0.443537	0.500479	0.242199	0.373064	0.113625	0.197494	0.24658	0.163165	0.0677285	0.17106	0.105837	0.0787568	0.0597782	0.0882515	0.0939001	0.132756	0.012152	0.199325	0.174504	0.347822	0.264399	0.317631	0.389994	0.22189	0.201394	0.023895	0.149409	0.128104	0.127983	0.0741045	0.0685754	0.0294671	0.0505715	0	0.00838946	0.055847	0.0215066	0	0.150555	0.071429	0.225931	0.264135	0.136711	0.200342	0.0865753
'COMBO41'	0.165653	0.255215	0.350326	0.24516	0.443537	0.500479	0.242199	0.373064	0.113625	0.197494	0.24658	0.163165	0.0677285	0.17106	0.105837	0.0787568	0.0597782	0.0882515	0.0939001	0.132756	0.012152	0.199325	0.174504	0.347822	0.264399	0.317631	0.389994	0.22189	0.201394	0.023895	0.149409	0.128104	0.127983	0.0741045	0.0685754	0.0294671	0.0505715	0	0.00838946	0.055847	0.0215066	0	0.150555	0.071429	0.225931	0.264135	0.136711	0.200342	0.0865753
'HYD1'	0	0	0	0	0	0	0	0	0	0	0	0	0	0	0	0	0	0	0	0	0	0	0	0	0	0	0	0	0	0	0	0	0	0	0	0	0	0	0	0	0	0	0	0	0	0	0	0	0
'HYD2'	0	0	0	0	0	0	0	0	0	0	0	0	0	0	0	0	0	0	0	0	0	0	0	0	0	0	0	0	0	0	0	0	0	0	0	0	0	0	0	0	0	0	0	0	0	0	0	0	0
'HYD3'	0	0	0	0	0	0	0	0	0	0	0	0	0	0	0	0	0	0	0	0	0	0	0	0	0	0	0	0	0	0	0	0	0	0	0	0	0	0	0	0	0	0	0	0	0	0	0	0	0
'ICDHyr'	0.477182	0.546079	0.253054	0.18526	0.204921	0.321504	0.17159	0.171199	0.294431	0.136503	0.103818	0.245303	0.198477	0.422941	0.565214	0.443771	0.268858	0.169681	0.0517223	0.337607	0.18935	0.0869073	0.0881708	0.149179	0.200203	0.194734	0.160598	0.135057	0.0941741	0.218416	0.343877	0.040087	0.184255	0.284875	0.426157	0.322927	0.212592	0.0839806	0.0978956	0.0296565	0.0616512	0.108131	0.0560138	0.0784316	0.14765	0.0905515	0.0975787	0.162529	0.267641
'ICL'	0.242265	0.287791	0.384269	0.297905	0.407015	0.454361	0.246243	0.352933	0.226014	0.178	0.285983	0.150597	0.0472604	0.115418	0.0210913	0.165013	0.138288	0.188051	0.16793	0.20546	0.132498	0.225553	0.204465	0.306928	0.222438	0.321674	0.419563	0.314979	0.216382	0.115505	0.197996	0.14923	0.108142	0.123238	0.0310499	0.116342	0.172984	0.112734	0.099222	0.121413	0.123141	0.0968883	0.178752	0.106515	0.185873	0.306435	0.225071	0.293525	0.119526
'ILETA'	0	0	0	0	0	0	0	0	0	0	0	0	0	0	0	0	0	0	0	0	0	0	0	0	0	0	0	0	0	0	0	0	0	0	0	0	0	0	0	0	0	0	0	0	0	0	0	0	0
'IMPD'	0	0	0	0	0	0	0	0	0	0	0	0	0	0	0	0	0	0	0	0	0	0	0	0	0	0	0	0	0	0	0	0	0	0	0	0	0	0	0	0	0	0	0	0	0	0	0	0	0
'IPMD'	0	0	0	0	0	0	0	0	0	0	0	0	0	0	0	0	0	0	0	0	0	0	0	0	0	0	0	0	0	0	0	0	0	0	0	0	0	0	0	0	0	0	0	0	0	0	0	0	0
'IPPMIa'	0	0	0	0	0	0	0	0	0	0	0	0	0	0	0	0	0	0	0	0	0	0	0	0	0	0	0	0	0	0	0	0	0	0	0	0	0	0	0	0	0	0	0	0	0	0	0	0	0
'IPPMIb'	0	0	0	0	0	0	0	0	0	0	0	0	0	0	0	0	0	0	0	0	0	0	0	0	0	0	0	0	0	0	0	0	0	0	0	0	0	0	0	0	0	0	0	0	0	0	0	0	0
'IPPS'	0	0	0	0	0	0	0	0	0	0	0	0	0	0	0	0	0	0	0	0	0	0	0	0	0	0	0	0	0	0	0	0	0	0	0	0	0	0	0	0	0	0	0	0	0	0	0	0	0
'LLACD2'	0	0	0	0	0	0	0	0	0	0	0	0	0	0	0	0	0	0	0	0	0	0	0	0	0	0	0	0	0	0	0	0	0	0	0	0	0	0	0	0	0	0	0	0	0	0	0	0	0
'LLACD3'	0	0	0	0	0	0	0	0	0	0	0	0	0	0	0	0	0	0	0	0	0	0	0	0	0	0	0	0	0	0	0	0	0	0	0	0	0	0	0	0	0	0	0	0	0	0	0	0	0
'LLACt2r'	0	0	0	0	0	0	0	0	0	0	0	0	0	0	0	0	0	0	0	0	0	0	0	0	0	0	0	0	0	0	0	0	0	0	0	0	0	0	0	0	0	0	0	0	0	0	0	0	0
'LDHD'	0	0	0	0	0	0	0	0	0	0	0	0	0	0	0	0	0	0	0	0	0	0	0	0	0	0	0	0	0	0	0	0	0	0	0	0	0	0	0	0	0	0	0	0	0	0	0	0	0
'LDHD2'	0	0	0	0	0	0	0	0	0	0	0	0	0	0	0	0	0	0	0	0	0	0	0	0	0	0	0	0	0	0	0	0	0	0	0	0	0	0	0	0	0	0	0	0	0	0	0	0	0
'LEUTAi'	0	0	0	0	0	0	0	0	0	0	0	0	0	0	0	0	0	0	0	0	0	0	0	0	0	0	0	0	0	0	0	0	0	0	0	0	0	0	0	0	0	0	0	0	0	0	0	0	0
'MALS'	0.278819	0.300113	0.419195	0.331375	0.43346	0.484625	0.235975	0.339547	0.218436	0.220423	0.323445	0.207128	0.0524847	0.102672	0.022096	0.162189	0.168272	0.205289	0.199806	0.212938	0.133104	0.233501	0.234362	0.323436	0.242633	0.339225	0.430773	0.34214	0.217883	0.114503	0.199885	0.190081	0.151293	0.163581	0.0279405	0.112269	0.161892	0.115064	0.114376	0.139859	0.131901	0.098538	0.181106	0.107884	0.205493	0.319842	0.244703	0.310882	0.125628
'MDH'	0.407553	0.231784	0.38867	0.378656	0.521741	0.641233	0.261784	0.288492	0.167944	0.407379	0.413508	0.389008	0.0869679	0.239846	0.149757	0.270251	0.254977	0.300069	0.275681	0.168942	0.119128	0.202743	0.276821	0.401535	0.369381	0.46675	0.485376	0.36425	0.175796	0.0729944	0.125517	0.280171	0.305507	0.245698	0.150897	0.192286	0.218366	0.108203	0.190313	0.190884	0.203216	0.0858621	0.163521	0.128648	0.307451	0.369179	0.272338	0.278562	0.0691303
'MDH2'	0	0	0	0	0	0	0	0	0	0	0	0	0	0	0	0	0	0	0	0	0	0	0	0	0	0	0	0	0	0	0	0	0	0	0	0	0	0	0	0	0	0	0	0	0	0	0	0	0
'MDH3'	0	0	0	0	0	0	0	0	0	0	0	0	0	0	0	0	0	0	0	0	0	0	0	0	0	0	0	0	0	0	0	0	0	0	0	0	0	0	0	0	0	0	0	0	0	0	0	0	0
'ME1'	0.275945	0.0851724	0.22289	0.203534	0.194881	0.238554	0	0.0332106	0	0.162936	0.210357	0.214771	0	0	0	0	0.104319	0.119468	0.0535977	0	0	0	0.0574322	0.100816	0.0489086	0.119291	0.173044	0.134653	0	0	0	0.0756926	0.143462	0.126968	0	0	0	0	0	0	0	0	0	0	0	0.0796481	0.074352	0.0928788	0
'ME2'	0.576337	0.324517	0.307023	0.244378	0.163853	0.264572	0.0708517	0.0621323	0.10146	0.144669	0.239011	0.410227	0.0523745	0.274623	0.341415	0.308077	0.337785	0.246814	0.110369	0.14191	0.0627849	0.00399722	0.109879	0.105279	0.060491	0.117905	0.161617	0.169538	0	0.0415751	0.0868579	0.136854	0.298086	0.361565	0.249849	0.180925	0.104969	0	0.133139	0.0403143	0	0	0	0	0.0346052	0.0720646	0.114321	0.148875	0.0607695
'MTHFC'	0.268943	0.403315	0.474348	0.372253	0.444265	0.34902	0.205212	0.30307	0.205549	0.136738	0.238475	0.174401	0.0541856	0.047556	0.0656283	0.058718	0.150791	0.100265	0.125289	0.23566	0.142544	0.22617	0.230269	0.323004	0.225543	0.248806	0.319431	0.25984	0.205798	0.137752	0.214303	0.158985	0.135786	0.177138	0.0333366	0.0143663	0.000150983	0	0.0334848	0.0711637	0.0138432	0.0766095	0.160138	0.0761278	0.169489	0.250638	0.205068	0.258611	0.162367
'MTHFD'	0.268943	0.403315	0.474348	0.372253	0.444265	0.34902	0.205212	0.30307	0.205549	0.136738	0.238475	0.174401	0.0541856	0.047556	0.0656283	0.058718	0.150791	0.100265	0.125289	0.23566	0.142544	0.22617	0.230269	0.323004	0.225543	0.248806	0.319431	0.25984	0.205798	0.137752	0.214303	0.158985	0.135786	0.177138	0.0333366	0.0143663	0.000150983	0	0.0334848	0.0711637	0.0138432	0.0766095	0.160138	0.0761278	0.169489	0.250638	0.205068	0.258611	0.162367
'MTHFR2'	0	0	0	0	0	0	0	0	0	0	0	0	0	0	0	0	0	0	0	0	0	0	0	0	0	0	0	0	0	0	0	0	0	0	0	0	0	0	0	0	0	0	0	0	0	0	0	0	0
'NACODA'	0	0	0	0	0	0	0	0	0	0	0	0	0	0	0	0	0	0	0	0	0	0	0	0	0	0	0	0	0	0	0	0	0	0	0	0	0	0	0	0	0	0	0	0	0	0	0	0	0
'NADH10'	0	0	0	0	0	0	0	0	0	0	0	0	0	0	0	0	0	0	0	0	0	0	0	0	0	0	0	0	0	0	0	0	0	0	0	0	0	0	0	0	0	0	0	0	0	0	0	0	0
'NADH5'	0	0	0	0	0	0	0	0	0	0	0	0	0	0	0	0	0	0	0	0	0	0	0	0	0	0	0	0	0	0	0	0	0	0	0	0	0	0	0	0	0	0	0	0	0	0	0	0	0
'NADH6'	0.166619	0.00892437	0.201833	0.227987	0.340986	0.396777	0.0105184	0.0426854	0	0.216074	0.244632	0.145392	0	0	0	0	0.019055	0.056648	0.0738931	0	0	0	0.0743258	0.202056	0.187433	0.252469	0.241965	0.146077	0	0	0	0.117593	0.0863924	0.0427712	0	0	0	0	0	0	0	0	0	0	0.101072	0.157818	0.0820808	0.0648625	0
'NADH7'	0	0	0	0	0	0	0	0	0	0	0	0	0	0	0	0	0	0	0	0	0	0	0	0	0	0	0	0	0	0	0	0	0	0	0	0	0	0	0	0	0	0	0	0	0	0	0	0	0
'NADH8'	0	0	0	0	0	0	0	0	0	0	0	0	0	0	0	0	0	0	0	0	0	0	0	0	0	0	0	0	0	0	0	0	0	0	0	0	0	0	0	0	0	0	0	0	0	0	0	0	0
'NADH9'	0	0	0	0	0	0	0	0	0	0	0	0	0	0	0	0	0	0	0	0	0	0	0	0	0	0	0	0	0	0	0	0	0	0	0	0	0	0	0	0	0	0	0	0	0	0	0	0	0
'NADK'	0	0	0	0	0	0	0	0	0	0	0	0	0	0	0	0	0	0	0	0	0	0	0	0	0	0	0	0	0	0	0	0	0	0	0	0	0	0	0	0	0	0	0	0	0	0	0	0	0
'NAt31'	0	0	0	0	0	0	0	0	0	0	0	0	0	0	0	0	0	0	0	0	0	0	0	0	0	0	0	0	0	0	0	0	0	0	0	0	0	0	0	0	0	0	0	0	0	0	0	0	0
'NAt315'	0	0	0	0	0	0	0	0	0	0	0	0	0	0	0	0	0	0	0	0	0	0	0	0	0	0	0	0	0	0	0	0	0	0	0	0	0	0	0	0	0	0	0	0	0	0	0	0	0
'NAt32'	0	0	0	0	0	0	0	0	0	0	0	0	0	0	0	0	0	0	0	0	0	0	0	0	0	0	0	0	0	0	0	0	0	0	0	0	0	0	0	0	0	0	0	0	0	0	0	0	0
'NDPK1'	0	0	0	0	0	0	0	0	0	0	0	0	0	0	0	0	0	0	0	0	0	0	0	0	0	0	0	0	0	0	0	0	0	0	0	0	0	0	0	0	0	0	0	0	0	0	0	0	0
'NDPK2'	0	0	0	0	0	0	0	0	0	0	0	0	0	0	0	0	0	0	0	0	0	0	0	0	0	0	0	0	0	0	0	0	0	0	0	0	0	0	0	0	0	0	0	0	0	0	0	0	0
'NDPK3'	0	0	0	0	0	0	0	0	0	0	0	0	0	0	0	0	0	0	0	0	0	0	0	0	0	0	0	0	0	0	0	0	0	0	0	0	0	0	0	0	0	0	0	0	0	0	0	0	0
'NH4t'	0.411298	0.148236	0.223725	0.327399	0.478507	0.332962	0.198895	0.238961	0.219973	0.62275	0.372696	0.251694	0.230748	0.113454	0.0894249	0.106567	0.122936	0.265302	0.378741	0.148133	0.06357	0.196234	0.115309	0.216914	0.306477	0.374702	0.277242	0.192115	0.146929	0.0227153	0.145688	0.412372	0.315614	0.143726	0.0500871	0.0611592	0.0773642	0.13595	0.0801366	0.149199	0.26904	0.0652034	0.0870626	0.0961502	0.128827	0.277618	0.201625	0.152947	0.0217171
'NO3R1'	0	0	0	0	0	0	0	0	0	0	0	0	0	0	0	0	0	0	0	0	0	0	0	0	0	0	0	0	0	0	0	0	0	0	0	0	0	0	0	0	0	0	0	0	0	0	0	0	0
'NO3R2'	0	0	0	0	0	0	0	0	0	0	0	0	0	0	0	0	0	0	0	0	0	0	0	0	0	0	0	0	0	0	0	0	0	0	0	0	0	0	0	0	0	0	0	0	0	0	0	0	0
'NO2t2r'	0	0	0	0	0	0	0	0	0	0	0	0	0	0	0	0	0	0	0	0	0	0	0	0	0	0	0	0	0	0	0	0	0	0	0	0	0	0	0	0	0	0	0	0	0	0	0	0	0
'NO3t7'	0	0	0	0	0	0	0	0	0	0	0	0	0	0	0	0	0	0	0	0	0	0	0	0	0	0	0	0	0	0	0	0	0	0	0	0	0	0	0	0	0	0	0	0	0	0	0	0	0
'NTPP6'	0	0	0	0	0	0	0	0	0	0	0	0	0	0	0	0	0	0	0	0	0	0	0	0	0	0	0	0	0	0	0	0	0	0	0	0	0	0	0	0	0	0	0	0	0	0	0	0	0
'NTRIR2x'	0	0	0	0	0	0	0	0	0	0	0	0	0	0	0	0	0	0	0	0	0	0	0	0	0	0	0	0	0	0	0	0	0	0	0	0	0	0	0	0	0	0	0	0	0	0	0	0	0
'O2t'	0	0	0	0	0	0	0	0	0	0	0	0	0	0	0	0	0	0	0	0	0	0	0	0	0	0	0	0	0	0	0	0	0	0	0	0	0	0	0	0	0	0	0	0	0	0	0	0	0
'OCBT'	0	0	0	0	0	0	0	0	0	0	0	0	0	0	0	0	0	0	0	0	0	0	0	0	0	0	0	0	0	0	0	0	0	0	0	0	0	0	0	0	0	0	0	0	0	0	0	0	0
'OMCDC'	0	0	0	0	0	0	0	0	0	0	0	0	0	0	0	0	0	0	0	0	0	0	0	0	0	0	0	0	0	0	0	0	0	0	0	0	0	0	0	0	0	0	0	0	0	0	0	0	0
'ORNDC'	0	0	0	0	0	0	0	0	0	0	0	0	0	0	0	0	0	0	0	0	0	0	0	0	0	0	0	0	0	0	0	0	0	0	0	0	0	0	0	0	0	0	0	0	0	0	0	0	0
'P5CD'	0.137274	0.00300932	0	0	0	0.123322	0	0	0	0	0	0	0	0.20946	0.172286	0.160111	0	0	0	0	0	0	0	0	0	0	0	0	0	0	0	0	0	0	0.108919	0	0	0	0	0	0	0	0	0	0	0	0	0	0
'P5CR'	0.0911594	0	0	0	0	0.199571	0	0	0	0	0	0	0	0.0884318	0.132845	0.115312	0	0	0	0	0	0	0	0	0	0.0430472	0	0	0	0	0	0	0	0	0.0831121	0	0	0	0	0	0	0	0	0	0	0	0	0	0
'PDH'	0.442904	0.0287211	0.107969	0.0872379	0	0.0337964	0.112142	0	0	0.142455	0.161541	0.423761	0	0.152208	0.13097	0.136541	0.272397	0.215819	0.0416238	0	0	0	0	0	0	0	0	0	0	0	0	0.0629765	0.277834	0.265533	0.0328504	0.0636648	0.00141299	0	0.121395	0	0	0	0	0	0	0	0	0	0
'PFK'	0.608834	0.417119	0.487182	0.271636	0.144808	0.236875	0.0792548	0.0816016	0.245007	0.0879943	0.30822	0.456512	0.189156	0.279801	0.500902	0.349588	0.415759	0.238973	0.163173	0.27793	0.0920283	0.0802141	0.213146	0.120132	0.0600495	0.0847934	0.177648	0.298464	0.034952	0.086796	0.269257	0.165825	0.270539	0.465714	0.347752	0.265701	0.122671	0.0984609	0.181693	0.108053	0.0169779	0.0897801	0.0148726	0.0331461	0.0505603	0.0867617	0.148229	0.297752	0.183866
'PFL'	0.36777	0.143462	0.463119	0.441795	0.438865	0.550362	0.0671423	0.155747	0.106607	0.41733	0.462724	0.415905	0	0	0	0.052161	0.221815	0.248366	0.232383	0.0951512	0.0232542	0.0751687	0.315633	0.338795	0.295184	0.372067	0.402938	0.401579	0.0444656	0	0.0649201	0.274924	0.298107	0.269747	0	0	0.0311872	0	0.150774	0.157103	0.157761	0.00679751	0.0564917	0	0.246414	0.280125	0.27809	0.293615	0
'COMBO47'	0.241752	0.222314	0.392027	0.313126	0.426511	0.411763	0.198224	0.319914	0.129552	0.132423	0.21078	0.114535	0	0.00173078	0	0	0.105321	0.133594	0.175814	0.108463	0.029445	0.180641	0.194018	0.321837	0.241413	0.253738	0.35266	0.214606	0.170771	0.00492088	0.0999295	0.103909	0.067539	0.0217785	0	0	0.00832907	0	0.0261963	0.0954128	0.0601386	0	0.111186	0.0351876	0.17596	0.23775	0.117494	0.193956	0.0229237
'PGI'	0.61246	0.535567	0.17424	0.158051	0.273677	0.596696	0.284117	0.115335	0.173013	0.182772	0.129304	0.318436	0.262895	0.618549	0.691921	0.643072	0.37118	0.25727	0.0875853	0.306761	0.192149	0.0647759	0.0794018	0.234169	0.326002	0.392452	0.263896	0.115451	0.0511032	0.156022	0.246125	0.0651272	0.262451	0.328863	0.559818	0.453267	0.349533	0.155261	0.164847	0.0602077	0.0650874	0.102364	0.0497512	0.120345	0.282803	0.17376	0.0931492	0.0766212	0.216748
'PGK'	0.630265	0.542597	0.191054	0.122727	0.172158	0.519827	0.252008	0.0489694	0.167039	0.135703	0.0734328	0.279486	0.290515	0.551941	0.682307	0.631127	0.371401	0.220308	0.0817053	0.302482	0.164255	0.0594988	0.0743251	0.156807	0.274592	0.327283	0.179709	0.112444	0.038669	0.139475	0.253348	0.0555332	0.215985	0.350403	0.549034	0.434051	0.309494	0.168264	0.137614	0.0271524	0.0319652	0.0880385	0.00549286	0.101513	0.241399	0.107949	0.0626615	0.0858787	0.224467
'PGL'	0.61246	0.535567	0.17424	0.158051	0.273677	0.596696	0.284117	0.115335	0.173013	0.182772	0.129304	0.318436	0.262895	0.618549	0.691921	0.643072	0.37118	0.25727	0.0875853	0.306761	0.192149	0.0647759	0.0794018	0.234169	0.326002	0.392452	0.263896	0.115451	0.0511032	0.156022	0.246125	0.0651272	0.262451	0.328863	0.559818	0.453267	0.349533	0.155261	0.164847	0.0602077	0.0650874	0.102364	0.0497512	0.120345	0.282803	0.17376	0.0931492	0.0766212	0.216748
'PGM'	0.565129	0.473657	0.185664	0.161902	0.276642	0.642056	0.326906	0.131636	0.18246	0.168841	0.0931598	0.309578	0.255609	0.577825	0.660589	0.615915	0.319119	0.21864	0.0735254	0.245705	0.153866	0.0912864	0.114919	0.247984	0.351798	0.413788	0.279774	0.16978	0.066903	0.134582	0.194151	0.0516613	0.225285	0.305252	0.537371	0.42024	0.319845	0.153329	0.137835	0.0288582	0.0492954	0.0812702	0.0478377	0.134484	0.30893	0.18262	0.0999877	0.0887952	0.177092
'PGMT'	0	0	0	0	0	0	0	0	0	0	0	0	0	0	0	0	0	0	0	0	0	0	0	0	0	0	0	0	0	0	0	0	0	0	0	0	0	0	0	0	0	0	0	0	0	0	0	0	0
'PHETA1'	0	0	0	0	0	0	0	0	0	0	0	0	0	0	0	0	0	0	0	0	0	0	0	0	0	0	0	0	0	0	0	0	0	0	0	0	0	0	0	0	0	0	0	0	0	0	0	0	0
'PIabc'	0	0	0	0	0	0	0	0	0	0	0	0	0	0	0	0	0	0	0	0	0	0	0	0	0	0	0	0	0	0	0	0	0	0	0	0	0	0	0	0	0	0	0	0	0	0	0	0	0
'PIt2r'	0	0	0	0	0	0	0	0	0	0	0	0	0	0	0	0	0	0	0	0	0	0	0	0	0	0	0	0	0	0	0	0	0	0	0	0	0	0	0	0	0	0	0	0	0	0	0	0	0
'POX'	0	0	0	0	0	0	0	0	0	0	0	0	0	0	0	0	0	0	0	0	0	0	0	0	0	0	0	0	0	0	0	0	0	0	0	0	0	0	0	0	0	0	0	0	0	0	0	0	0
'rPPA'	0	0	0.121699	0	0	0	0	0	0	0	0.00417058	0	0	0	0	0	0	0	0	0	0	0	0	0	0	0	0	0	0	0	0	0	0	0	0	0	0	0	0	0	0	0	0	0	0	0	0	0	0
'PPC'	0.433625	0.298607	0.451245	0.379634	0.38629	0.447424	0.179638	0.254163	0.212449	0.336256	0.400891	0.371863	0.0619268	0.0952023	0.111084	0.17454	0.277864	0.26663	0.245083	0.206888	0.131896	0.18468	0.268735	0.291452	0.241914	0.321229	0.373745	0.36305	0.153353	0.117259	0.193281	0.262289	0.287177	0.314615	0.0720959	0.12389	0.143846	0.104995	0.175919	0.17311	0.165419	0.102367	0.145015	0.0894065	0.198289	0.280933	0.270577	0.318062	0.12986
'PPCK'	0.29533	0.103424	0.263953	0.241696	0.24899	0.305703	0.0600072	0.135298	0.0380342	0.22567	0.246387	0.250148	0	0	0	0.0329817	0.14187	0.163023	0.119198	0.0335586	0	0.0425436	0.128017	0.159385	0.123245	0.191151	0.228495	0.199058	0.0282649	0	0.0107026	0.127263	0.176509	0.154982	0	0	0.00538799	0	0.0664352	0.0497443	0.0552483	0	0.0115997	0	0.071904	0.140501	0.129084	0.141234	0
'PPND'	0	0	0	0	0	0	0	0	0	0	0	0	0	0	0	0	0	0	0	0	0	0	0	0	0	0	0	0	0	0	0	0	0	0	0	0	0	0	0	0	0	0	0	0	0	0	0	0	0
'PPNDH'	0	0	0	0	0	0	0	0	0	0	0	0	0	0	0	0	0	0	0	0	0	0	0	0	0	0	0	0	0	0	0	0	0	0	0	0	0	0	0	0	0	0	0	0	0	0	0	0	0
'PPS'	0.0342058	0	0	0	0.188866	0.221182	0.0356243	0	0	0.0488498	0	0.0358442	0	0	0.0188874	0	0	0	0	0	0	0	0	0	0.0770977	0.152524	0.0541245	0	0	0	0	0	0	0	0	0	0	0	0	0	0	0	0	0	0	0.0216529	0	0	0
'PROD2'	0.0911594	0	0	0	0	0.199571	0	0	0	0	0	0	0	0.0884318	0.132845	0.115312	0	0	0	0	0	0	0	0	0	0.0430472	0	0	0	0	0	0	0	0	0.0831121	0	0	0	0	0	0	0	0	0	0	0	0	0	0
'PRPPS'	0	0	0	0	0	0	0	0	0	0	0	0	0	0	0	0	0	0	0	0	0	0	0	0	0	0	0	0	0	0	0	0	0	0	0	0	0	0	0	0	0	0	0	0	0	0	0	0	0
'PSCVT'	0	0	0	0	0	0	0	0	0	0	0	0	0	0	0	0	0	0	0	0	0	0	0	0	0	0	0	0	0	0	0	0	0	0	0	0	0	0	0	0	0	0	0	0	0	0	0	0	0
'PTAr'	0	0	0	0	0	0	0	0	0	0	0	0	0	0	0	0	0	0	0	0	0	0	0	0	0	0	0	0	0	0	0	0	0	0	0	0	0	0	0	0	0	0	0	0	0	0	0	0	0
'PYK'	0.317968	0.214255	0.230322	0.261093	0.488878	0.578984	0.309917	0.201671	0.0908688	0.325941	0.253199	0.317323	0.0680625	0.28616	0.313984	0.310216	0.197887	0.202175	0.181941	0.120188	0.0705193	0.182958	0.151189	0.318725	0.368642	0.466017	0.386788	0.231389	0.156827	0.0153953	0.0485195	0.199214	0.197391	0.154703	0.197425	0.2408	0.199154	0.0708184	0.133831	0.0845656	0.113107	0.0275414	0.084466	0.112863	0.260542	0.327677	0.173454	0.145144	0.0160063
'PYRt2r'	0.202879	0.0211838	0.194149	0.212804	0.0855078	0.148776	0	0	0	0.08007	0.0779779	0.176125	0	0	0	0	0.0323148	0.0691237	0	0	0	0	0.0704841	0	0	0.0589002	0.0582741	0.152883	0	0	0	0	0.103123	0.0708347	0	0	0	0	0	0	0	0	0	0	0	0	0.0796337	0.0620338	0
'RNTR1'	0	0	0	0	0	0	0	0	0	0	0	0	0	0	0	0	0	0	0	0	0	0	0	0	0	0	0	0	0	0	0	0	0	0	0	0	0	0	0	0	0	0	0	0	0	0	0	0	0
'RNTR2'	0	0	0	0	0	0	0	0	0	0	0	0	0	0	0	0	0	0	0	0	0	0	0	0	0	0	0	0	0	0	0	0	0	0	0	0	0	0	0	0	0	0	0	0	0	0	0	0	0
'RNTR3'	0	0	0	0	0	0	0	0	0	0	0	0	0	0	0	0	0	0	0	0	0	0	0	0	0	0	0	0	0	0	0	0	0	0	0	0	0	0	0	0	0	0	0	0	0	0	0	0	0
'RPE'	0.606841	0.532799	0.177378	0.179108	0.316317	0.62531	0.283858	0.145339	0.182965	0.227357	0.174569	0.340764	0.278387	0.652539	0.683149	0.644267	0.370787	0.284115	0.123906	0.303411	0.202893	0.0665285	0.0970623	0.267047	0.340796	0.410689	0.29786	0.133389	0.0548595	0.163407	0.237945	0.107207	0.296189	0.326731	0.566428	0.455041	0.364655	0.151766	0.179574	0.082839	0.0930518	0.102709	0.0649019	0.11974	0.297418	0.194802	0.104611	0.0771714	0.213131
'RPI'	0.606841	0.532799	0.177378	0.179108	0.316317	0.62531	0.283858	0.145339	0.182965	0.227357	0.174569	0.340764	0.278387	0.652539	0.683149	0.644267	0.370787	0.284115	0.123906	0.303411	0.202893	0.0665285	0.0970623	0.267047	0.340796	0.410689	0.29786	0.133389	0.0548595	0.163407	0.237945	0.107207	0.296189	0.326731	0.566428	0.455041	0.364655	0.151766	0.179574	0.082839	0.0930518	0.102709	0.0649019	0.11974	0.297418	0.194802	0.104611	0.0771714	0.213131
'SDPDS'	0	0	0	0	0	0	0	0	0	0	0	0	0	0	0	0	0	0	0	0	0	0	0	0	0	0	0	0	0	0	0	0	0	0	0	0	0	0	0	0	0	0	0	0	0	0	0	0	0
'SDPTA'	0	0	0	0	0	0	0	0	0	0	0	0	0	0	0	0	0	0	0	0	0	0	0	0	0	0	0	0	0	0	0	0	0	0	0	0	0	0	0	0	0	0	0	0	0	0	0	0	0
'SERAT'	0	0	0.0295757	0	0	0	0	0	0	0	0	0	0	0	0	0	0	0	0	0	0	0	0	0	0	0	0	0	0	0	0	0	0	0	0	0	0	0	0	0	0	0	0	0	0	0	0	0	0
'SERDL'	0.00177991	0.0448417	0.112703	0.137281	0.171762	0.11239	0.0448768	0.120195	0.0131046	0	0.024509	0	0	0	0	0	0	0	0	0	0	0.0109992	0	0.0321149	0.0145991	0.0286859	0.0691603	0.0172201	0	0	0	0	0	0	0	0	0	0	0	0	0	0	0	0	0	0.0112218	0	0	0
'SHK3Dr'	0	0	0	0	0	0	0	0	0	0	0	0	0	0	0	0	0	0	0	0	0	0	0	0	0	0	0	0	0	0	0	0	0	0	0	0	0	0	0	0	0	0	0	0	0	0	0	0	0
'SHKK'	0	0	0	0	0	0	0	0	0	0	0	0	0	0	0	0	0	0	0	0	0	0	0	0	0	0	0	0	0	0	0	0	0	0	0	0	0	0	0	0	0	0	0	0	0	0	0	0	0
'SSALx'	0	0.0270851	0	0	0	0	0	0	0	0	0	0	0	0	0.0649591	0	0	0	0	0	0	0	0	0	0	0	0	0	0	0	0	0	0	0	0	0	0	0	0	0	0	0	0	0	0	0	0	0	0
'SSALy'	0.410237	0.432682	0.032555	0.0263736	0.0666801	0.348194	0.00878862	0	0.0902477	0.051385	0	0.147019	0.115736	0.406806	0.48049	0.426294	0.163794	0.0766281	0	0.17965	0.0662409	0	0	0.0396051	0.125667	0.156493	0.0398446	0	0	0.0688625	0.153817	0	0.111524	0.154108	0.371957	0.249662	0.149675	0	0	0	0	0	0	0	0.0950045	0	0	0	0.120749
'SUCCabc'	0	0	0	0	0	0	0	0	0	0	0	0	0	0	0	0	0	0	0	0	0	0	0	0	0	0	0	0	0	0	0	0	0	0	0	0	0	0	0	0	0	0	0	0	0	0	0	0	0
'SUCCt22'	0	0	0	0	0	0	0	0	0	0	0	0	0	0	0	0	0	0	0	0	0	0	0	0	0	0	0	0	0	0	0	0	0	0	0	0	0	0	0	0	0	0	0	0	0	0	0	0	0
'SUCCt23'	0	0	0	0	0	0	0	0	0	0	0	0	0	0	0	0	0	0	0	0	0	0	0	0	0	0	0	0	0	0	0	0	0	0	0	0	0	0	0	0	0	0	0	0	0	0	0	0	0
'SUCCt2b'	0	0	0	0	0	0	0	0	0	0	0	0	0	0	0	0	0	0	0	0	0	0	0	0	0	0	0	0	0	0	0	0	0	0	0	0	0	0	0	0	0	0	0	0	0	0	0	0	0
'SUCD1i'	0.233838	0.0654696	0.182083	0.213628	0.412571	0.52002	0.114214	0.084038	0	0.267681	0.250598	0.215299	0	0.114186	0.0987299	0.147855	0.0865395	0.0987484	0.0872992	0	0	0.0158618	0.0867278	0.259676	0.278657	0.358754	0.306816	0.152042	0	0	0	0.123147	0.131955	0.0864609	0.029448	0.0666544	0.0423925	0	0.00847376	0.0172194	0.0346415	0	0	0	0.183956	0.220372	0.0923431	0.0689734	0
'SUCD4'	0.219703	0.0505036	0.208166	0.217195	0.418237	0.505514	0.0967467	0.0865236	0	0.267704	0.268887	0.20756	0	0.0664997	0.032717	0.10418	0.0789916	0.0901254	0.0959559	0	0	0.0170069	0.0897102	0.258758	0.26683	0.346328	0.309611	0.156284	0	0	0	0.135443	0.122127	0.0816759	0	0.0296784	0.0216355	0	1.30376e-06	0.0198744	0.032398	0	0	0	0.170238	0.220781	0.0922457	0.0846125	0
'SUCFUMt'	0	0	0	0	0	0	0	0	0	0	0	0	0	0	0	0	0	0	0	0	0	0	0	0	0	0	0	0	0	0	0	0	0	0	0	0	0	0	0	0	0	0	0	0	0	0	0	0	0
'SUCOAS'	0.409874	0.495684	0.262492	0.157637	0.2065	0.271778	0.182488	0.184795	0.276322	0.0962209	0.0823086	0.188634	0.169119	0.338498	0.501984	0.370188	0.234997	0.1156	0.0281717	0.312482	0.145039	0.0924235	0.0696817	0.130815	0.171854	0.168097	0.156983	0.12381	0.109732	0.183924	0.332992	0.0168888	0.123538	0.250591	0.354902	0.274835	0.161426	0.0535624	0.05616	0.00162475	0.0414574	0.0752946	0.0467653	0.0661988	0.109464	0.091597	0.0799291	0.162783	0.238236
'SULR'	0	0	0	0	0	0	0	0	0	0	0	0	0	0	0	0	0	0	0	0	0	0	0	0	0	0	0	0	0	0	0	0	0	0	0	0	0	0	0	0	0	0	0	0	0	0	0	0	0
'SULabc'	0	0	0	0	0	0	0	0	0	0	0	0	0	0	0	0	0	0	0	0	0	0	0	0	0	0	0	0	0	0	0	0	0	0	0	0	0	0	0	0	0	0	0	0	0	0	0	0	0
'TALA'	0.606841	0.532799	0.177378	0.179108	0.316317	0.62531	0.283858	0.145339	0.182965	0.227357	0.174569	0.340764	0.278387	0.652539	0.683149	0.644267	0.370787	0.284115	0.123906	0.303411	0.202893	0.0665285	0.0970623	0.267047	0.340796	0.410689	0.29786	0.133389	0.0548595	0.163407	0.237945	0.107207	0.296189	0.326731	0.566428	0.455041	0.364655	0.151766	0.179574	0.082839	0.0930518	0.102709	0.0649019	0.11974	0.297418	0.194802	0.104611	0.0771714	0.213131
'TESTAKGDH'	0.409874	0.495684	0.262492	0.157637	0.2065	0.271778	0.182488	0.184795	0.276322	0.0962209	0.0823086	0.188634	0.169119	0.338498	0.501984	0.370188	0.234997	0.1156	0.0281717	0.312482	0.145039	0.0924235	0.0696817	0.130815	0.171854	0.168097	0.156983	0.12381	0.109732	0.183924	0.332992	0.0168888	0.123538	0.250591	0.354902	0.274835	0.161426	0.0535624	0.05616	0.00162475	0.0414574	0.0752946	0.0467653	0.0661988	0.109464	0.091597	0.0799291	0.162783	0.238236
'TESTNADTRHD'	0.52776	0.407842	0.106847	0.123536	0.254796	0.568448	0.275114	0.0841799	0.066204	0.120394	0.0775857	0.265232	0.19534	0.546858	0.588149	0.568378	0.30889	0.221611	0.0543995	0.193322	0.10796	0.0173601	0.0234597	0.192529	0.275692	0.365477	0.246451	0.0846566	0	0.0346905	0.0952492	0.00012616	0.202167	0.234756	0.478185	0.389945	0.30126	0.0979889	0.11532	0.0110772	0.00661367	0.00340242	0	0.0653473	0.230631	0.141889	0.0385787	0	0.07921
'THD2'	0.578946	0.469484	0.171353	0.205192	0.405526	0.711969	0.350087	0.175579	0.14307	0.248106	0.182313	0.338906	0.240128	0.632894	0.662292	0.64229	0.361739	0.291658	0.121338	0.264757	0.175687	0.110457	0.123418	0.324574	0.401701	0.490174	0.370838	0.178537	0.0889465	0.111278	0.176209	0.1008	0.271676	0.291666	0.54362	0.46036	0.374258	0.154729	0.186787	0.0845685	0.101613	0.0813225	0.0858346	0.149454	0.343013	0.263568	0.13075	0.0878885	0.147379
'THRAr'	0.13909	0.210258	0.311051	0.213937	0.406649	0.467721	0.207097	0.339557	0.0880981	0.157598	0.222609	0.134228	0.0567052	0.156898	0.0772411	0.0555486	0.0361416	0.0599813	0.0589744	0.0998664	0	0.16095	0.147118	0.31477	0.229741	0.283254	0.357111	0.195836	0.164815	0	0.115159	0.0905196	0.0996989	0.0503328	0.0443753	0.00435726	0.0250699	0	0	0.0247788	0	0	0.11734	0.0393229	0.195591	0.230769	0.104763	0.170406	0.0478791
'THRDL'	0	0	0	0	0	0	0	0	0	0	0	0	0	0	0	0	0	0	0	0	0	0	0	0	0	0	0	0	0	0	0	0	0	0	0	0	0	0	0	0	0	0	0	0	0	0	0	0	0
'TKT1'	0.606841	0.532799	0.177378	0.179108	0.316317	0.62531	0.283858	0.145339	0.182965	0.227357	0.174569	0.340764	0.278387	0.652539	0.683149	0.644267	0.370787	0.284115	0.123906	0.303411	0.202893	0.0665285	0.0970623	0.267047	0.340796	0.410689	0.29786	0.133389	0.0548595	0.163407	0.237945	0.107207	0.296189	0.326731	0.566428	0.455041	0.364655	0.151766	0.179574	0.082839	0.0930518	0.102709	0.0649019	0.11974	0.297418	0.194802	0.104611	0.0771714	0.213131
'TKT2'	0.606841	0.532799	0.177378	0.179108	0.316317	0.62531	0.283858	0.145339	0.182965	0.227357	0.174569	0.340764	0.278387	0.652539	0.683149	0.644267	0.370787	0.284115	0.123906	0.303411	0.202893	0.0665285	0.0970623	0.267047	0.340796	0.410689	0.29786	0.133389	0.0548595	0.163407	0.237945	0.107207	0.296189	0.326731	0.566428	0.455041	0.364655	0.151766	0.179574	0.082839	0.0930518	0.102709	0.0649019	0.11974	0.297418	0.194802	0.104611	0.0771714	0.213131
'TPI'	0.630265	0.542597	0.191054	0.122727	0.172158	0.519827	0.252008	0.0489694	0.167039	0.135703	0.0734328	0.279486	0.290515	0.551941	0.682307	0.631127	0.371401	0.220308	0.0817053	0.302482	0.164255	0.0594988	0.0743251	0.156807	0.274592	0.327283	0.179709	0.112444	0.038669	0.139475	0.253348	0.0555332	0.215985	0.350403	0.549034	0.434051	0.309494	0.168264	0.137614	0.0271524	0.0319652	0.0880385	0.00549286	0.101513	0.241399	0.107949	0.0626615	0.0858787	0.224467
'TRDR'	0	0	0	0	0	0	0	0	0	0	0	0	0	0	0	0	0	0	0	0	0	0	0	0	0	0	0	0	0	0	0	0	0	0	0	0	0	0	0	0	0	0	0	0	0	0	0	0	0
'TRPAS2'	0	0.0632859	0.127158	0.0810972	0.164518	0.109792	0.0537533	0.110196	0.0652221	0	0	0	0	0	0	0	0	0	0	0	0	0.0344672	0	0.0404281	0.0379981	0.0167194	0.047742	0.0194422	0	0	0.00808769	0	0	0	0	0	0	0	0	0	0	0	0	0	0	0	0	0	0
'TRPS1'	0	0	0	0	0	0	0	0	0	0	0	0	0	0	0	0	0	0	0	0	0	0	0	0	0	0	0	0	0	0	0	0	0	0	0	0	0	0	0	0	0	0	0	0	0	0	0	0	0
'TRPS2'	0.00226734	0.0756451	0.141411	0.094606	0.173758	0.123414	0.0734646	0.110338	0.0792192	0	0	0	0	0	0	0	0	0	0	0	0	0.0369701	0	0.0428978	0.0572588	0.0313615	0.0459949	0.0278119	0	0	0.0234153	0	0	0	0	0	0	0	0	0	0	0	0	0	0	0	0	0.00882897	0
'TRPS3'	0	0	0	0	0	0	0	0	0	0	0	0	0	0	0	0	0	0	0	0	0	0	0	0	0	0	0	0	0	0	0	0	0	0	0	0	0	0	0	0	0	0	0	0	0	0	0	0	0
'TRSAR'	0.0291572	0	0.017807	0.000225531	0.00231026	0	0	0.0766256	0	0	0	0	0	0	0	0	0	0	0	0	0	0	0	0	0	0	0	0	0	0	0	0	0	0	0	0	0	0	0	0	0	0	0	0	0	0	0	0	0
'TYRTA'	0	0	0	0	0	0	0	0	0	0	0	0	0	0	0	0	0	0	0	0	0	0	0	0	0	0	0	0	0	0	0	0	0	0	0	0	0	0	0	0	0	0	0	0	0	0	0	0	0
'UMPK'	0	0	0	0	0	0	0	0	0	0	0	0	0	0	0	0	0	0	0	0	0	0	0	0	0	0	0	0	0	0	0	0	0	0	0	0	0	0	0	0	0	0	0	0	0	0	0	0	0
'UNK3'	0	0	0	0	0	0	0	0	0	0	0	0	0	0	0	0	0	0	0	0	0	0	0	0	0	0	0	0	0	0	0	0	0	0	0	0	0	0	0	0	0	0	0	0	0	0	0	0	0
'VALTA'	0	0	0	0	0	0	0	0	0	0	0	0	0	0	0	0	0	0	0	0	0	0	0	0	0	0	0	0	0	0	0	0	0	0	0	0	0	0	0	0	0	0	0	0	0	0	0	0	0
'HISSYN'	0	0	0	0	0	0	0	0	0	0	0	0	0	0	0	0	0	0	0	0	0	0	0	0	0	0	0	0	0	0	0	0	0	0	0	0	0	0	0	0	0	0	0	0	0	0	0	0	0
'UMPSYN1'	0	0	0	0	0	0	0	0	0	0	0	0	0	0	0	0	0	0	0	0	0	0	0	0	0	0	0	0	0	0	0	0	0	0	0	0	0	0	0	0	0	0	0	0	0	0	0	0	0
'UMPSYN2'	0	0	0	0	0	0	0	0	0	0	0	0	0	0	0	0	0	0	0	0	0	0	0	0	0	0	0	0	0	0	0	0	0	0	0	0	0	0	0	0	0	0	0	0	0	0	0	0	0
'CTPSYN'	0	0	0	0	0	0	0	0	0	0	0	0	0	0	0	0	0	0	0	0	0	0	0	0	0	0	0	0	0	0	0	0	0	0	0	0	0	0	0	0	0	0	0	0	0	0	0	0	0
'IMPSYN1'	0.0750699	0.0918237	0.36429	0.209604	0.12867	0.137068	0	0	0.113371	0	0.0459109	0.147581	0	0	0	0	0.056603	0	0	0.0662463	0	0	0.153891	0.0685009	0.00159204	0.0239287	0.0630791	0.187494	0	0	0.0288081	0	0	0.0754852	0	0	0	0	0	0	0	0	0	0	0	0	0.0218069	0.112442	0
'IMPSYN2'	0.0750699	0.0918237	0.36429	0.209604	0.12867	0.137068	0	0	0.113371	0	0.0459109	0.147581	0	0	0	0	0.056603	0	0	0.0662463	0	0	0.153891	0.0685009	0.00159204	0.0239287	0.0630791	0.187494	0	0	0.0288081	0	0	0.0754852	0	0	0	0	0	0	0	0	0	0	0	0	0.0218069	0.112442	0
'dTTPSYN'	0	0	0	0	0	0	0	0	0	0	0	0	0	0	0	0	0	0	0	0	0	0	0	0	0	0	0	0	0	0	0	0	0	0	0	0	0	0	0	0	0	0	0	0	0	0	0	0	0
'COASYN'	0	0	0	0	0	0	0	0	0	0	0	0	0	0	0	0	0	0	0	0	0	0	0	0	0	0	0	0	0	0	0	0	0	0	0	0	0	0	0	0	0	0	0	0	0	0	0	0	0
'FADSYN'	0	0	0	0	0	0	0	0	0	0	0	0	0	0	0	0	0	0	0	0	0	0	0	0	0	0	0	0	0	0	0	0	0	0	0	0	0	0	0	0	0	0	0	0	0	0	0	0	0
'CDPDAGSYN'	0	0	0	0	0	0	0	0	0	0	0	0	0	0	0	0	0	0	0	0	0	0	0	0	0	0	0	0	0	0	0	0	0	0	0	0	0	0	0	0	0	0	0	0	0	0	0	0	0
'PSSYN'	0	0	0	0	0	0	0	0	0	0	0	0	0	0	0	0	0	0	0	0	0	0	0	0	0	0	0	0	0	0	0	0	0	0	0	0	0	0	0	0	0	0	0	0	0	0	0	0	0
'PESYN'	0	0	0	0	0	0	0	0	0	0	0	0	0	0	0	0	0	0	0	0	0	0	0	0	0	0	0	0	0	0	0	0	0	0	0	0	0	0	0	0	0	0	0	0	0	0	0	0	0
'PGSYN'	0	0	0	0	0	0	0	0	0	0	0	0	0	0	0	0	0	0	0	0	0	0	0	0	0	0	0	0	0	0	0	0	0	0	0	0	0	0	0	0	0	0	0	0	0	0	0	0	0
'CLPNSYN'	0	0	0	0	0	0	0	0	0	0	0	0	0	0	0	0	0	0	0	0	0	0	0	0	0	0	0	0	0	0	0	0	0	0	0	0	0	0	0	0	0	0	0	0	0	0	0	0	0
'LPSSYN'	0	0	0	0	0	0	0	0	0	0	0	0	0	0	0	0	0	0	0	0	0	0	0	0	0	0	0	0	0	0	0	0	0	0	0	0	0	0	0	0	0	0	0	0	0	0	0	0	0
'PEPTIDOSYN'	0	0	0	0	0	0	0	0	0	0	0	0	0	0	0	0	0	0	0	0	0	0	0	0	0	0	0	0	0	0	0	0	0	0	0	0	0	0	0	0	0	0	0	0	0	0	0	0	0
'NADSYN1'	0	0	0	0	0	0	0	0	0	0	0	0	0	0	0	0	0	0	0	0	0	0	0	0	0	0	0	0	0	0	0	0	0	0	0	0	0	0	0	0	0	0	0	0	0	0	0	0	0
'NADSYN2'	0	0	0	0	0	0	0	0	0	0	0	0	0	0	0	0	0	0	0	0	0	0	0	0	0	0	0	0	0	0	0	0	0	0	0	0	0	0	0	0	0	0	0	0	0	0	0	0	0
'THFSYN'	0	0	0	0	0	0	0	0	0	0	0	0	0	0	0	0	0	0	0	0	0	0	0	0	0	0	0	0	0	0	0	0	0	0	0	0	0	0	0	0	0	0	0	0	0	0	0	0	0
'G3PP'	0.156604	0	0.160278	0.138816	0.18692	0.257514	0	0	0	0.22413	0.279045	0.165646	0	0	0	0	0.057471	0.0401194	0.0870358	0	0	0	0.0568002	0.123283	0.0771553	0.105957	0.136196	0.0889129	0	0	0	0.127851	0.0811095	0.084132	0	0	0	0	0	0.0499161	0.0129162	0	0	0	0.0451046	0.0488798	0.0204078	0.0299259	0
'PFK_FBP'	0.0836936	0	0	0	0.0271649	0.0160175	0	0	0.0112868	0.0830379	0.0641784	0.00641633	0.0597531	0.00191146	0.00713971	0	0.00393787	0.0010785	0.0436434	0	0	0	0	0	0	0	0	0	0	0	0	0.0400448	0.00148322	0	0.0389041	0	0	0	0	0	0	0	0	0	0	0	0	0	0
'GAPD_G6PDH2r'	0.615373	0.539055	0.17602	0.152604	0.257701	0.585567	0.278683	0.104906	0.173612	0.176579	0.120331	0.312386	0.266476	0.609471	0.694342	0.641897	0.37104	0.250311	0.0836342	0.307831	0.189683	0.0635198	0.0759319	0.222787	0.319401	0.383131	0.251462	0.114221	0.0483525	0.155657	0.250046	0.0608034	0.254355	0.329916	0.560662	0.451033	0.343779	0.157092	0.160217	0.0553009	0.0598841	0.101545	0.043782	0.117933	0.277882	0.16399	0.0895973	0.0773503	0.220653
'PYK_PPS'	0.306824	0.190368	0.234172	0.263222	0.497357	0.562312	0.314639	0.192966	0.0931139	0.341708	0.252219	0.314414	0.0499362	0.25634	0.293896	0.27899	0.197287	0.193441	0.185318	0.110479	0.0622788	0.19092	0.15027	0.314977	0.370451	0.467174	0.378542	0.226741	0.170543	0.0173688	0.0453055	0.214233	0.193073	0.156398	0.168896	0.226712	0.178209	0.0572421	0.135339	0.0832892	0.116794	0.0304421	0.0834991	0.116239	0.252031	0.334772	0.174658	0.146597	0.00860493
'PPC_PPCK'	0	0	0.0760858	0	0.0800128	0.152142	0	0.102186	0	0	0	0	0	0	0	0	0	0	0	0	0	0	0	0.0156126	0	0.0093521	0.116548	0.00442854	0	0	0	0	0	0	0	0	0	0	0	0	0	0	0	0	0	0	0	0	0
'rFUM_ENO'	0.500795	0.270362	0.351451	0.371639	0.551383	0.731773	0.276636	0.24582	0.163346	0.475876	0.430416	0.439096	0.152791	0.358671	0.298866	0.388583	0.306518	0.339772	0.304163	0.173699	0.128754	0.169302	0.271569	0.425125	0.426298	0.528294	0.496084	0.357007	0.137769	0.0650153	0.114829	0.306256	0.354728	0.285851	0.268032	0.278113	0.268023	0.129865	0.214555	0.204086	0.226187	0.0774431	0.135601	0.125917	0.355486	0.376082	0.262424	0.237778	0.0598713
'PDH_rFUM'	0.379858	0.128646	0.322347	0.351907	0.439758	0.597176	0.0455225	0.0989807	0.0237219	0.456365	0.447231	0.412648	0	0.106713	0.0617441	0.139756	0.198236	0.250585	0.218272	0.0390422	0	0.0140499	0.241634	0.339996	0.325764	0.394645	0.386122	0.308349	0	0	0.00524384	0.263628	0.320733	0.230262	0.0561253	0.0414967	0.0545336	0	0.126091	0.144727	0.157378	0	0.00675357	0	0.268423	0.261083	0.205899	0.186291	0
'MALS_rACONT'	0.300834	0.35177	0.409553	0.312523	0.346869	0.399569	0.195381	0.294798	0.242861	0.158484	0.27416	0.19239	0.0688335	0.101916	0.0985511	0.185063	0.189182	0.18784	0.161662	0.235744	0.150086	0.201755	0.205881	0.262777	0.190312	0.271542	0.36346	0.308417	0.188749	0.141104	0.229783	0.155915	0.138737	0.195841	0.0714215	0.130216	0.150921	0.109245	0.100809	0.111053	0.100674	0.104199	0.151227	0.0837641	0.15869	0.260898	0.224026	0.298552	0.157476
'GLUDy_GLUSy'	0	0	0	0	0	0	0	0	0	0	0	0	0	0	0	0	0	0	0	0	0	0	0	0	0	0	0	0	0	0	0	0	0	0	0	0	0	0	0	0	0	0	0	0	0	0	0	0	0
'LDHD_PDH'	0.275793	0	0	0	0	0	0	0	0	0	0	0.287187	0	0.0391994	0.0547217	0	0.121877	0.0465528	0	0	0	0	0	0	0	0	0	0	0	0	0	0	0.12575	0.148069	0	0	0	0	0	0	0	0	0	0	0	0	0	0	0
'PYK_PDH'	0.309482	0.188437	0.249809	0.292273	0.459335	0.546647	0.185306	0.112504	0.0481389	0.395898	0.322663	0.311158	0.0545262	0.144737	0.185135	0.205532	0.14771	0.181014	0.224153	0.0772509	0.0200624	0.119639	0.169123	0.295973	0.347231	0.430675	0.352769	0.250253	0.0794368	0	0.0195044	0.257749	0.202529	0.152345	0.100475	0.130353	0.101612	0.0439853	0.0928127	0.1004	0.128037	0	0.0272156	0.0498074	0.244123	0.290699	0.179965	0.148553	0
'FRD2_SUCD1i'	0	0	0	0	0	0	0	0	0	0	0	0	0	0	0	0	0	0	0	0	0	0	0	0	0	0	0	0	0	0	0	0	0	0	0	0	0	0	0	0	0	0	0	0	0	0	0	0	0
'random1'	0	0	0	0	0	0	0	0	0	0	0	0	0	0	0	0	0	0	0	0	0	0	0	0	0	0	0	0	0	0	0	0	0	0	0	0	0	0	0	0	0	0	0	0	0	0	0	0	0
'random2'	0	0	0	0	0	0	0	0	0	0	0	0	0	0	0	0	0	0	0	0	0	0	0	0	0	0	0	0	0	0	0	0	0	0	0	0	0	0	0	0	0	0	0	0	0	0	0	0	0
'random3'	0	0	0	0	0	0	0	0	0	0	0	0	0	0	0	0	0	0	0	0	0	0	0	0	0	0	0	0	0	0	0	0	0	0	0	0	0	0	0	0	0	0	0	0	0	0	0	0	0
'random4'	0	0	0	0	0	0	0	0	0	0	0	0	0	0	0	0	0	0	0	0	0	0	0	0	0	0	0	0	0	0	0	0	0	0	0	0	0	0	0	0	0	0	0	0	0	0	0	0	0
'random5'	0	0	0	0	0	0	0	0	0	0	0	0	0	0	0	0	0	0	0	0	0	0	0	0	0	0	0	0	0	0	0	0	0	0	0	0	0	0	0	0	0	0	0	0	0	0	0	0	0
[truncated: 142 more columns]

## Sheet: Z-score 2 Relative
	'10%C0+90%CU'	'20%C0+80%CU'	'50%C0+50%CU'	'80%C0+20%CU'	'90%C0+10%CU'	'C0'	'5%C0+5%C1+90%CU'	'10%C0+10%C1+80%CU'	'25%C0+25%C1+50%CU'	'40%C0+40%C1+20%CU'	'45%C0+45%C1+10%CU'	'50%C0+50%C1'	'5%C0+5%C2+90%CU'	'10%C0+10%C2+80%CU'	'25%C0+25%C2+50%CU'	'40%C0+40%C2+20%CU'	'45%C0+45%C2+10%CU'	'50%C0+50%C2'	'5%C0+5%C3+90%CU'	'10%C0+10%C3+80%CU'	'25%C0+25%C3+50%CU'	'40%C0+40%C3+20%CU'	'45%C0+45%C3+10%CU'	'50%C0+50%C3'	'5%C0+5%C4+90%CU'	'10%C0+10%C4+80%CU'	'25%C0+25%C4+50%CU'	'40%C0+40%C4+20%CU'	'45%C0+45%C4+10%CU'	'50%C0+50%C4'	'5%C0+5%C5+90%CU'	'10%C0+10%C5+80%CU'	'25%C0+25%C5+50%CU'	'40%C0+40%C5+20%CU'	'45%C0+45%C5+10%CU'	'50%C0+50%C5'	'5%C0+5%C6+90%CU'	'10%C0+10%C6+80%CU'	'25%C0+25%C6+50%CU'	'40%C0+40%C6+20%CU'	'45%C0+45%C6+10%CU'	'50%C0+50%C6'	'5%C0+5%C12+90%CU'	'10%C0+10%C12+80%CU'	'25%C0+25%C12+50%CU'	'40%C0+40%C12+20%CU'	'45%C0+45%C12+10%CU'	'50%C0+50%C12'	'10%C1+90%CU'
'BiomassEcoliGALUi'	0	0	0	0	0	0	0	0	0	0	0	0	0	0	0	0	0	0	0	0	0	0	0	0	0	0	0	0	0	0	0	0	0	0	0	0	0	0	0	0	0	0	0	0	0	0	0	0	0
'EX_ac'	0	0	0	0	0	0	0	0	0	0	0	0	0	0	0	0	0	0	0	0	0	0	0	0	0	0	0	0	0	0	0	0	0	0	0	0	0	0	0	0	0	0	0	0	0	0	0	0	0
'EX_co2'	0	0	0	0	0	0	0	0	0	0	0	0.145803	0	0	0	0	0	0	0	0	0	0	0	0	0	0	0	0	0	0	0	0	0	0	0	0	0	0	0	0	0	0	0	0	0	0	0.0493782	0.189196	0
'EX_etoh'	0	0.0380306	0.10365	0.0380306	0	0	0	0.0494924	0.0834675	0	0	0.0538842	0	0.0330972	0.0735991	0	0	0	0	0.0475669	0.108779	0.034976	0	0	0	0.0173247	0.0701256	0.0488527	0.0355648	0.0245615	0	0	0	0	0	0	0	0	0.0649763	0.183861	0.244236	0.323283	0	0.0806442	0.149774	0.0806478	0.062223	0.0844579	0
'EX_for'	0.108368	0.20356	0.267999	0.20356	0.108368	0	0.0917314	0.188974	0.253749	0.202192	0.140692	0.021627	0.100362	0.200646	0.243366	0.164324	0.0788194	0	0.109327	0.20735	0.264317	0.1767	0.0854149	0	0.124317	0.215584	0.281184	0.359037	0.465741	0.542083	0.0622398	0.129863	0.147293	0.100629	0.0811697	0.138944	0.0135763	0.0899093	0.193153	0.29688	0.342838	0.401934	0.0945923	0.19813	0.271844	0.225234	0.174029	0.0923681	0.0708459
'EX_fum'	0	0	0.00942779	0	0	0	0	0	0	0	0	0	0	0	0	0	0	0	0	0	0	0	0	0	0	0	0	0	0.0478046	0.0533281	0	0	0	0	0	0	0	0	0	0.100101	0.173131	0.261938	0	0	0.0394435	0	0	0	0
'EX_glc'	0	0	0	0	0	0	0	0	0	0	0	0	0	0	0	0	0	0	0	0	0	0	0	0	0	0	0	0	0	0	0	0	0	0	0	0	0	0	0	0	0	0	0	0	0	0	0	0	0
'EX_glyc'	0	0	0	0	0	0	0	0	0	0	0	0	0	0	0	0	0	0	0	0	0	0	0	0	0	0	0	0	0	0	0	0	0	0	0	0	0	0	0	0	0	0	0	0	0	0	0	0	0
'EX_h'	0	0	0	0	0	0	0	0	0	0.0936856	0.157885	0.189537	0	0	0	0	0	0	0	0	0	0	0	0	0	0	0	0.112189	0.247705	0.383737	0	0	0	0	0	0	0	0	0	0	0	0	0	0	0	0.104272	0.157817	0.219859	0
'EX_h2o'	0.126687	0.215049	0.277898	0.215049	0.126687	0	0.114199	0.204998	0.253023	0.168349	0.0770639	0	0.120067	0.213901	0.255065	0.170235	0.0836762	0	0.130626	0.223138	0.281816	0.200438	0.112694	0	0.133076	0.217892	0.274249	0.331769	0.415551	0.46933	0.0789579	0.142771	0.155784	0.105995	0.0822187	0.133854	0.0296508	0.103192	0.208852	0.32797	0.386291	0.46174	0.126104	0.225868	0.28982	0.219886	0.159253	0.0730016	0.100595
'EX_lacD'	0	0	0	0	0	0	0	0	0	0	0	0	0	0	0	0	0	0	0	0	0	0	0	0	0	0	0	0	0	0	0	0	0	0	0	0	0	0	0	0	0	0	0	0	0	0	0	0	0
'EX_lacL'	0	0	0	0	0	0	0	0	0	0	0	0	0	0	0	0	0	0	0	0	0	0	0	0	0	0	0	0	0	0	0	0	0	0	0	0	0	0	0	0	0	0	0	0	0	0	0	0	0
'EX_nh4'	0.190175	0.290936	0.301972	0.290936	0.190175	0	0.152314	0.264645	0.294161	0.236115	0.170829	0.0692708	0.127715	0.240185	0.292215	0.274595	0.306166	0.375676	0.16226	0.271939	0.278883	0.167342	0.0678344	0.0361168	0.16135	0.240984	0.236151	0.254876	0.181536	0.14629	0.142025	0.22691	0.219754	0.171911	0.116526	0.0934007	0.152993	0.242447	0.256405	0.248724	0.188898	0.198772	0.129742	0.249492	0.307998	0.263776	0.239709	0.202815	0.124991
'EX_no2'	0	0	0	0	0	0	0	0	0	0	0	0	0	0	0	0	0	0	0	0	0	0	0	0	0	0	0	0	0	0	0	0	0	0	0	0	0	0	0	0	0	0	0	0	0	0	0	0	0
'EX_no3'	0	0	0	0	0	0	0	0	0	0	0	0	0	0	0	0	0	0	0	0	0	0	0	0	0	0	0	0	0	0	0	0	0	0	0	0	0	0	0	0	0	0	0	0	0	0	0	0	0
'EX_o2'	0	0	0	0	0	0	0	0	0	0	0	0	0	0	0	0	0	0	0	0	0	0	0	0	0	0	0	0	0	0	0	0	0	0	0	0	0	0	0	0	0	0	0	0	0	0	0	0	0
'EX_pi'	0	0	0	0	0	0	0	0	0	0	0	0	0	0	0	0	0	0	0	0	0	0	0	0	0	0	0	0	0	0	0	0	0	0	0	0	0	0	0	0	0	0	0	0	0	0	0	0	0
'EX_pyr'	0	0	0.0611967	0	0	0	0	0.00949956	0.046968	0	0	0	0	0.00571557	0.0486491	0	0	0	0	0.00832155	0.0655066	0	0	0	0	0	0.0347832	0.0351094	0.0483624	0.0649711	0	0	0	0	0	0	0	0	0.00322847	0.12405	0.176562	0.251805	0	0.0335149	0.0907534	0.000192641	0	0	0
'EX_so4'	0	0	0	0	0	0	0	0	0	0	0	0	0	0	0	0	0	0	0	0	0	0	0	0	0	0	0	0	0	0	0	0	0	0	0	0	0	0	0	0	0	0	0	0	0	0	0	0	0
'EX_succ'	0.0330885	0.111947	0.163689	0.111947	0.0330885	0	0.0265375	0.109363	0.149093	0.0780452	0.0157562	0	0.0332732	0.11586	0.148378	0.0678212	0.00307409	0	0.0343803	0.120293	0.167426	0.0996162	0.0257748	0	0.0239442	0.0983625	0.132248	0.169491	0.242949	0.260703	0	0.0371857	0.0506204	0.0216312	0.0297956	0.0871209	0	0.00954281	0.123346	0.256173	0.32795	0.423641	0.0402872	0.134605	0.196293	0.151185	0.112646	0.0762312	0.0211795
'ABTA'	0	0.00365281	0.0388914	0.00365281	0	0	0	0.00270634	0.0882995	0.191816	0.264185	0.389671	0	0.0129505	0.0509204	0.0501996	0.0533881	0.110703	0	0.00791588	0.0458721	0.01705	0	0	0	0	0.0269314	0.0594862	0.0932995	0.135501	0	0	0.000343258	0.000667766	0.0464622	0.104485	0	0	0.035169	0.086351	0.150017	0.231119	0	0.0473358	0.16396	0.299686	0.37117	0.430196	0
'COMBO2'	0	0	0	0	0	0	0	0	0	0	0	0	0	0	0	0	0	0	0	0	0	0	0	0	0	0	0	0	0	0	0	0	0	0	0	0	0	0	0	0	0	0	0	0	0	0	0	0	0
'ACALDi'	0	0	0	0	0	0	0	0	0	0.00676026	0.0133577	0.00917775	0	0	0	0	0	0	0	0	0	0	0	0	0	0	0	0	0.0722677	0.120945	0	0	0	0.072684	0.16916	0.270454	0	0	0.0527188	0.183708	0.246148	0.322166	0	0	0	0	0	0	0
'COMBO3'	0	0	0	0	0	0	0	0	0	0	0	0	0	0	0	0	0	0	0	0	0	0	0	0	0	0	0	0	0	0	0	0	0	0	0	0	0	0	0	0	0	0	0	0	0	0	0	0	0
'COMBO4'	0	0	0	0	0	0	0	0	0	0	0	0	0	0	0	0	0	0	0	0	0	0	0	0	0	0	0	0	0	0	0	0	0	0	0	0	0	0	0	0	0	0	0	0	0	0	0	0	0
'ACKr'	0	0	0	0	0	0	0	0	0	0	0	0	0	0	0	0	0	0	0	0	0	0	0	0	0	0	0	0	0	0	0	0	0	0	0	0	0	0	0	0	0	0	0	0	0	0	0	0	0
'COMBO5'	0	0	0	0	0	0	0	0	0	0	0	0	0	0	0	0	0	0	0	0	0	0	0	0	0	0	0	0	0	0	0	0	0	0	0	0	0	0	0	0	0	0	0	0	0	0	0	0	0
'ACODA'	0	0	0	0	0	0	0	0	0	0	0	0	0	0	0	0	0	0	0	0	0	0	0	0	0	0	0	0	0	0	0	0	0	0	0	0	0	0	0	0	0	0	0	0	0	0	0	0	0
'rACONT'	0.134462	0.213692	0.262958	0.213692	0.134462	0	0.118465	0.208389	0.337409	0.446286	0.511851	0.531995	0.166846	0.265122	0.324538	0.315601	0.275552	0.162394	0.138258	0.225822	0.279669	0.233207	0.17111	0.0462062	0.124672	0.188681	0.232497	0.270931	0.345552	0.45355	0.0912979	0.149934	0.174676	0.227519	0.323343	0.460088	0.0646395	0.122832	0.176643	0.192564	0.204792	0.238186	0.11576	0.210015	0.339598	0.412535	0.447214	0.475946	0.126457
'ACOTA'	0	0	0	0	0	0	0	0	0	0	0	0	0	0	0	0	0	0	0	0	0	0	0	0	0	0	0	0	0	0	0	0	0	0	0	0	0	0	0	0	0	0	0	0	0	0	0	0	0
'ACS'	0	0	0	0	0	0	0	0	0	0	0	0	0	0	0	0	0	0	0	0	0	0	0	0	0	0	0	0	0	0	0	0	0	0	0	0	0	0	0	0	0	0	0	0	0	0	0	0	0
'ACt2r'	0	0	0	0	0	0	0	0	0	0	0	0	0	0	0	0	0	0	0	0	0	0	0	0	0	0	0	0	0	0	0	0	0	0	0	0	0	0	0	0	0	0	0	0	0	0	0	0	0
'ADHEr'	0	0.0380306	0.10365	0.0380306	0	0	0	0.0494924	0.0834675	0	0	0.0538842	0	0.0330972	0.0735991	0	0	0	0	0.0475669	0.108779	0.034976	0	0	0	0.0173247	0.0701256	0.0488527	0.0355648	0.0245615	0	0	0	0	0	0	0	0	0.0649763	0.183861	0.244236	0.323283	0	0.0806442	0.149774	0.0806478	0.062223	0.0844579	0
'ADK1'	0	0	0	0	0	0	0	0	0	0	0	0	0	0	0	0	0	0	0	0	0	0	0	0	0	0	0	0	0	0	0	0	0	0	0	0	0	0	0	0	0	0	0	0	0	0	0	0	0
'ADK3'	0	0	0	0	0	0	0	0	0	0	0	0	0	0	0	0	0	0	0	0	0	0	0	0	0	0	0	0	0	0	0	0	0	0	0	0	0	0	0	0	0	0	0	0	0	0	0	0	0
'COMBOSPMD'	0	0	0	0	0	0	0	0	0	0	0	0	0	0	0	0	0	0	0	0	0	0	0	0	0	0	0	0	0	0	0	0	0	0	0	0	0	0	0	0	0	0	0	0	0	0	0	0	0
'COMBO9'	0	0	0	0	0	0	0	0	0	0	0	0	0	0	0	0	0	0	0	0	0	0	0	0	0	0	0	0	0	0	0	0	0	0	0	0	0	0	0	0	0	0	0	0	0	0	0	0	0
'COMBO10'	0	0	0	0	0	0	0	0	0	0	0	0	0	0	0	0	0	0	0	0	0	0	0	0	0	0	0	0	0	0	0	0	0	0	0	0	0	0	0	0	0	0	0	0	0	0	0	0	0
'AGPR'	0	0	0	0	0	0	0	0	0	0	0	0	0	0	0	0	0	0	0	0	0	0	0	0	0	0	0	0	0	0	0	0	0	0	0	0	0	0	0	0	0	0	0	0	0	0	0	0	0
'ALAR'	0	0	0	0	0	0	0	0	0	0	0	0	0	0	0	0	0	0	0	0	0	0	0	0	0	0	0	0	0	0	0	0	0	0	0	0	0	0	0	0	0	0	0	0	0	0	0	0	0
'ALATAL'	0	0	0	0	0	0	0	0	0	0	0	0	0	0	0	0	0	0	0	0	0	0	0	0	0	0	0	0	0	0	0	0	0	0	0	0	0	0	0	0	0	0	0	0	0	0	0	0	0
'ALDD2x'	0	0	0	0	0	0	0	0	0	0	0	0	0	0	0	0	0	0	0	0	0	0	0	0	0	0	0	0	0	0.00102961	0	0	0	0	0.0588036	0.14279	0	0	0	0.0744901	0.125928	0.188393	0	0	0	0	0	0	0
'COMBO15'	0	0	0	0	0	0	0	0	0	0	0	0	0	0	0	0	0	0	0	0	0	0	0	0	0	0	0	0	0	0	0	0	0	0	0	0	0	0	0	0	0	0	0	0	0	0	0	0	0
'ARGSL'	0	0	0	0	0	0	0	0	0	0	0	0	0	0	0	0	0	0	0	0	0	0	0	0	0	0	0	0	0	0	0	0	0	0	0	0	0	0	0	0	0	0	0	0	0	0	0	0	0
'ARGSS'	0	0	0	0	0	0	0	0	0	0	0	0	0	0	0	0	0	0	0	0	0	0	0	0	0	0	0	0	0	0	0	0	0	0	0	0	0	0	0	0	0	0	0	0	0	0	0	0	0
'ASAD'	0	0.00293035	0.0303283	0.00293035	0	0	0	0.015185	0.0751441	0.10452	0.114482	0.118729	0	0.0383981	0.0968474	0.0893994	0.0868479	0.107552	0	0.0100522	0.0478823	0.0154871	0	0	0	0	0	0.0994075	0.172042	0.216134	0	0.00713965	0.0715089	0.183609	0.276368	0.372298	0	0.0591199	0.146247	0.275901	0.328788	0.395909	0	0.0227913	0.0839933	0.0905244	0.0862363	0.0724372	0
'ASNN'	0	0	0	0	0	0	0	0	0	0	0	0	0	0	0	0	0	0	0	0	0	0	0	0	0	0	0	0	0	0	0	0	0	0	0	0	0	0	0	0	0	0	0	0	0	0	0	0	0
'ASNS1'	0	0	0	0	0	0	0	0	0	0	0	0	0	0	0	0	0	0	0	0	0	0	0	0	0	0	0	0	0	0	0	0	0	0	0	0	0	0	0	0	0	0	0	0	0	0	0	0	0
'ASNS2'	0	0	0	0	0	0	0	0	0	0	0	0	0	0	0	0	0	0	0	0	0	0	0	0	0	0	0	0	0	0	0	0	0	0	0	0	0	0	0	0	0	0	0	0	0	0	0	0	0
'ASPK'	0	0.00293035	0.0303283	0.00293035	0	0	0	0.015185	0.0751441	0.10452	0.114482	0.118729	0	0.0383981	0.0968474	0.0893994	0.0868479	0.107552	0	0.0100522	0.0478823	0.0154871	0	0	0	0	0	0.0994075	0.172042	0.216134	0	0.00713965	0.0715089	0.183609	0.276368	0.372298	0	0.0591199	0.146247	0.275901	0.328788	0.395909	0	0.0227913	0.0839933	0.0905244	0.0862363	0.0724372	0
'ASPTA'	0	0.00293035	0.0303283	0.00293035	0	0	0	0.015185	0.0751441	0.10452	0.114482	0.118729	0	0.0383981	0.0968474	0.0893994	0.0868479	0.107552	0	0.0100522	0.0478823	0.0154871	0	0	0	0	0	0.0994075	0.172042	0.216134	0	0.00713965	0.0715089	0.183609	0.276368	0.372298	0	0.0591199	0.146247	0.275901	0.328788	0.395909	0	0.0227913	0.0839933	0.0905244	0.0862363	0.0724372	0
'ATPM'	0	0	0	0	0	0	0	0	0	0	0	0	0	0	0	0	0	0	0	0	0	0	0	0	0	0	0	0	0	0	0	0	0	0	0	0	0	0	0	0	0	0	0	0	0	0	0	0	0
'ATPS4r'	0.088301	0.161692	0.213141	0.161692	0.088301	0	0.0781146	0.158779	0.277395	0.35796	0.414847	0.443382	0.101904	0.185299	0.237193	0.220478	0.193827	0.114472	0.0856943	0.162457	0.215471	0.162309	0.103297	0	0.0868776	0.149636	0.204754	0.277041	0.364069	0.482049	0.0631422	0.121369	0.14621	0.190182	0.274168	0.372532	0.0208284	0.0746159	0.142666	0.190719	0.219184	0.255102	0.083541	0.171442	0.295219	0.358305	0.376559	0.392948	0.0930977
'CBPS'	0	0	0	0	0	0	0	0	0	0	0	0	0	0	0	0	0	0	0	0	0	0	0	0	0	0	0	0	0	0	0	0	0	0	0	0	0	0	0	0	0	0	0	0	0	0	0	0	0
'CHORM'	0	0	0	0	0	0	0	0	0	0	0	0	0	0	0	0	0	0	0	0	0	0	0	0	0	0	0	0	0	0	0	0	0	0	0	0	0	0	0	0	0	0	0	0	0	0	0	0	0
'CHORS'	0	0	0	0	0	0	0	0	0	0	0	0	0	0	0	0	0	0	0	0	0	0	0	0	0	0	0	0	0	0	0	0	0	0	0	0	0	0	0	0	0	0	0	0	0	0	0	0	0
'CO2t'	0	0	0	0	0	0	0	0	0	0	0	0.145803	0	0	0	0	0	0	0	0	0	0	0	0	0	0	0	0	0	0	0	0	0	0	0	0	0	0	0	0	0	0	0	0	0	0	0.0493782	0.189196	0
'CS'	0.134462	0.213692	0.262958	0.213692	0.134462	0	0.118465	0.208389	0.337409	0.446286	0.511851	0.531995	0.166846	0.265122	0.324538	0.315601	0.275552	0.162394	0.138258	0.225822	0.279669	0.233207	0.17111	0.0462062	0.124672	0.188681	0.232497	0.270931	0.345552	0.45355	0.0912979	0.149934	0.174676	0.227519	0.323343	0.460088	0.0646395	0.122832	0.176643	0.192564	0.204792	0.238186	0.11576	0.210015	0.339598	0.412535	0.447214	0.475946	0.126457
'CYSDS'	0	0	0.0417842	0	0	0	0	0	0.0139671	0	0	0	0	0	0.00964147	0	0	0	0	0.0200612	0.0527766	0	0	0	0	0	0	0	0	0	0	0	0	0	0	0	0	0	0	0.0420309	0.0673518	0.0558241	0	0.0341393	0.0919069	0.0407674	0.00630939	0	0
'CYSS'	0	0	0.0417842	0	0	0	0	0	0.0139671	0	0	0	0	0	0.00964147	0	0	0	0	0.0200612	0.0527766	0	0	0	0	0	0	0	0	0	0	0	0	0	0	0	0	0	0	0.0420309	0.0673518	0.0558241	0	0.0341393	0.0919069	0.0407674	0.00630939	0	0
'COMBO22'	0	0	0	0	0	0	0	0	0	0	0	0	0	0	0	0	0	0	0	0	0	0	0	0	0	0	0	0	0	0	0	0	0	0	0	0	0	0	0	0	0	0	0	0	0	0	0	0	0
'CYTBD'	0	0	0	0	0	0	0	0	0	0	0	0	0	0	0	0	0	0	0	0	0	0	0	0	0	0	0	0	0	0	0	0	0	0	0	0	0	0	0	0	0	0	0	0	0	0	0	0	0
'CYTBO3'	0	0	0	0	0	0	0	0	0	0	0	0	0	0	0	0	0	0	0	0	0	0	0	0	0	0	0	0	0	0	0	0	0	0	0	0	0	0	0	0	0	0	0	0	0	0	0	0	0
'CYTK1'	0	0	0	0	0	0	0	0	0	0	0	0	0	0	0	0	0	0	0	0	0	0	0	0	0	0	0	0	0	0	0	0	0	0	0	0	0	0	0	0	0	0	0	0	0	0	0	0	0
'DLACt2'	0	0	0	0	0	0	0	0	0	0	0	0	0	0	0	0	0	0	0	0	0	0	0	0	0	0	0	0	0	0	0	0	0	0	0	0	0	0	0	0	0	0	0	0	0	0	0	0	0
'DAPDC'	0	0	0	0	0	0	0	0	0	0	0	0	0	0	0	0	0	0	0	0	0	0	0	0	0	0	0	0	0	0	0	0	0	0	0	0	0	0	0	0	0	0	0	0	0	0	0	0	0
'DAPE'	0	0	0	0	0	0	0	0	0	0	0	0	0	0	0	0	0	0	0	0	0	0	0	0	0	0	0	0	0	0	0	0	0	0	0	0	0	0	0	0	0	0	0	0	0	0	0	0	0
'COMBO25'	0	0	0	0	0	0	0	0	0	0	0	0	0	0	0	0	0	0	0	0	0	0	0	0	0	0	0	0	0	0	0	0	0	0	0	0	0	0	0	0	0	0	0	0	0	0	0	0	0
'DHAD1'	0	0	0	0	0	0	0	0	0	0	0	0	0	0	0	0	0	0	0	0	0	0	0	0	0	0	0	0	0	0	0	0	0	0	0	0	0	0	0	0	0	0	0	0	0	0	0	0	0
'DHAPT'	0.112921	0.213549	0.26789	0.213549	0.112921	0	0.0973068	0.204131	0.274424	0.230638	0.173008	0.0492431	0.105903	0.21518	0.265747	0.21012	0.138644	0	0.106831	0.211593	0.292148	0.262138	0.220906	0.124488	0.11065	0.20102	0.255626	0.256625	0.283113	0.321413	0.0846119	0.164939	0.191003	0.191469	0.229385	0.321961	0.0290389	0.107893	0.183619	0.22386	0.242482	0.263006	0.108012	0.226191	0.323056	0.28828	0.259276	0.203998	0.0869431
'COMBO26'	0	0	0	0	0	0	0	0	0	0	0	0	0	0	0	0	0	0	0	0	0	0	0	0	0	0	0	0	0	0	0	0	0	0	0	0	0	0	0	0	0	0	0	0	0	0	0	0	0
'DHQD'	0	0	0	0	0	0	0	0	0	0	0	0	0	0	0	0	0	0	0	0	0	0	0	0	0	0	0	0	0	0	0	0	0	0	0	0	0	0	0	0	0	0	0	0	0	0	0	0	0
'DKMPPD'	0	0	0.0435198	0	0	0	0	0	0	0	0	0	0	0	0	0	0	0	0	0	0	0	0	0	0	0	0	0	0	0	0	0	0	0	0	0	0	0	0	0	0	0	0	0	0	0	0	0	0
'DKMPPD2'	0	0	0.0435198	0	0	0	0	0	0	0	0	0	0	0	0	0	0	0	0	0	0	0	0	0	0	0	0	0	0	0	0	0	0	0	0	0	0	0	0	0	0	0	0	0	0	0	0	0	0
'EDA'	0.0104907	0.0531565	0.0664953	0.0531565	0.0104907	0	0.00596801	0.0539051	0.0738929	0.0885482	0.117063	0.148353	0.0240187	0.0839933	0.141783	0.221042	0.269779	0.332593	0.0194288	0.0796598	0.149029	0.240673	0.30282	0.385157	0	0.0275655	0.0492702	0.0738729	0.114064	0.179584	0	0.00695305	0.0508157	0.159656	0.26492	0.385095	0	0.0209144	0.0822702	0.173679	0.24393	0.337244	0.037884	0.112871	0.197131	0.29133	0.356866	0.422512	0.00788261
'EDD'	0.0104907	0.0531565	0.0664953	0.0531565	0.0104907	0	0.00596801	0.0539051	0.0738929	0.0885482	0.117063	0.148353	0.0240187	0.0839933	0.141783	0.221042	0.269779	0.332593	0.0194288	0.0796598	0.149029	0.240673	0.30282	0.385157	0	0.0275655	0.0492702	0.0738729	0.114064	0.179584	0	0.00695305	0.0508157	0.159656	0.26492	0.385095	0	0.0209144	0.0822702	0.173679	0.24393	0.337244	0.037884	0.112871	0.197131	0.29133	0.356866	0.422512	0.00788261
'ENO'	0.0450917	0.0906832	0.114642	0.0906832	0.0450917	0	0.0397293	0.10263	0.213155	0.374216	0.48272	0.567333	0.0597591	0.119509	0.174051	0.222195	0.245117	0.233225	0.0424813	0.0944863	0.132754	0.127499	0.114066	0.0882709	0.0145904	0.0441332	0.0636698	0.121486	0.188378	0.280695	0.0256874	0.0637134	0.10705	0.210686	0.334989	0.472636	0.0345213	0.0793422	0.107024	0.136021	0.190714	0.26197	0.0362112	0.103708	0.240573	0.40515	0.49022	0.568725	0.0600568
'ETOHt2r'	0	0.0380306	0.10365	0.0380306	0	0	0	0.0494924	0.0834675	0	0	0.0538842	0	0.0330972	0.0735991	0	0	0	0	0.0475669	0.108779	0.034976	0	0	0	0.0173247	0.0701256	0.0488527	0.0355648	0.0245615	0	0	0	0	0	0	0	0	0.0649763	0.183861	0.244236	0.323283	0	0.0806442	0.149774	0.0806478	0.062223	0.0844579	0
'F6PA'	0.10584	0.201597	0.258139	0.201597	0.10584	0	0.0911047	0.191247	0.264162	0.222519	0.172351	0.0633615	0.0990342	0.201809	0.249022	0.183584	0.111617	0	0.0958027	0.192683	0.269605	0.238047	0.195363	0.102633	0.10251	0.18709	0.240917	0.246626	0.288299	0.363585	0.0826865	0.159275	0.182949	0.179655	0.216207	0.306873	0.0316994	0.10959	0.187712	0.239477	0.265925	0.286487	0.0960074	0.20502	0.299336	0.26294	0.232722	0.180036	0.0810791
'FBA'	0.0765163	0.148918	0.19877	0.148918	0.0765163	0	0.0654783	0.147303	0.212275	0.232669	0.280108	0.380856	0.0731231	0.157611	0.204797	0.175502	0.173192	0.220987	0.0805313	0.163747	0.227417	0.210592	0.177992	0.132531	0.0549613	0.120718	0.157015	0.102055	0.115786	0.161954	0.0406212	0.100001	0.121807	0.0864124	0.0987755	0.163161	0.0164532	0.0904795	0.193916	0.324529	0.413189	0.525835	0.0813764	0.182497	0.294137	0.377073	0.44202	0.511593	0.067293
'FBP'	0	0.0332497	0.0391858	0.0332497	0	0	0.010426	0.0543733	0.0545273	0.0292395	0	0	0.00742337	0.0535383	0.0638699	0.0653081	0.0519065	0	0	0.041244	0.0492582	0.0312477	0.00701324	0	0	0	0.0126476	0.0684271	0.101625	0.122828	0	0	0	0	0	0	0	0.0109509	0.0238221	0.0346328	0.041441	0.0933581	0.014484	0.0661761	0.0772153	0.062271	0.0458444	0.0176881	0.0259344
'FDH2'	0	0	0	0	0	0	0	0	0	0	0	0	0	0	0	0	0	0	0	0	0	0	0	0	0	0	0	0	0	0	0	0	0	0	0	0	0	0	0	0	0	0	0	0	0	0	0	0	0
'FDH3'	0	0	0	0	0	0	0	0	0	0	0	0	0	0	0	0	0	0	0	0	0	0	0	0	0	0	0	0	0	0	0	0	0	0	0	0	0	0	0	0	0	0	0	0	0	0	0	0	0
'FHL'	0	0	0	0	0	0	0	0	0	0	0	0	0	0	0	0	0	0	0	0	0	0	0	0	0	0	0	0	0	0	0	0	0	0	0	0	0	0	0	0	0	0	0	0	0	0	0	0	0
'FORt'	0.108368	0.20356	0.267999	0.20356	0.108368	0	0.0917314	0.188974	0.253749	0.202192	0.140692	0.021627	0.100362	0.200646	0.243366	0.164324	0.0788194	0	0.109327	0.20735	0.264317	0.1767	0.0854149	0	0.124317	0.215584	0.281184	0.359037	0.465741	0.542083	0.0622398	0.129863	0.147293	0.100629	0.0811697	0.138944	0.0135763	0.0899093	0.193153	0.29688	0.342838	0.401934	0.0945923	0.19813	0.271844	0.225234	0.174029	0.0923681	0.0708459
'FRD2'	0	0	0	0	0	0	0	0	0	0	0	0	0	0	0	0	0	0	0	0	0	0	0	0	0	0	0	0	0	0	0	0	0	0	0	0	0	0	0	0	0	0	0	0	0	0	0	0	0
'FRD3'	0	0	0	0	0	0	0	0	0	0	0	0	0	0	0	0	0	0	0	0	0	0	0	0	0	0	0	0	0	0	0	0	0	0	0	0	0	0	0	0	0	0	0	0	0	0	0	0	0
'FTHFD'	0	0.036642	0.0682246	0.036642	0	0	0	0.0338111	0.0720394	0.0517261	0.0262434	0.00709861	0.000287731	0.0518766	0.0807274	0.0568531	0.0547308	0.0856488	0	0.0392594	0.0692381	0.0259105	0	0	0	0.0190922	0.0524813	0.0895286	0.105523	0.130671	0	0.0363493	0.0778181	0.128263	0.196178	0.282544	0	0.0410037	0.151005	0.359422	0.467635	0.614893	0	0.0503592	0.092834	0.0663104	0.0567266	0.0666721	0
'rFUM'	0.171104	0.261471	0.321443	0.261471	0.171104	0	0.153743	0.251958	0.365565	0.405812	0.418395	0.379497	0.193217	0.298271	0.355366	0.313187	0.249128	0.105828	0.174167	0.270578	0.332182	0.266066	0.186101	0.0389768	0.165428	0.243364	0.293899	0.328716	0.410151	0.511973	0.11942	0.183986	0.199653	0.215498	0.282324	0.403447	0.084213	0.15347	0.223953	0.268982	0.294464	0.333568	0.153743	0.256852	0.367397	0.386905	0.377488	0.350933	0.150955
'FUMt22'	0	0	0	0	0	0	0	0	0	0	0	0	0	0	0	0	0	0	0	0	0	0	0	0	0	0	0	0	0	0	0	0	0	0	0	0	0	0	0	0	0	0	0	0	0	0	0	0	0
'FUMt23'	0	0	0	0	0	0	0	0	0	0	0	0	0	0	0	0	0	0	0	0	0	0	0	0	0	0	0	0	0	0	0	0	0	0	0	0	0	0	0	0	0	0	0	0	0	0	0	0	0
'G1PP'	0	0	0	0	0	0	0	0	0	0	0	0	0	0	0	0	0	0	0	0	0	0	0	0	0	0	0	0	0	0	0	0	0	0	0	0	0	0	0	0	0	0	0	0	0	0	0	0	0
'G3PD2'	0	0	0	0	0	0	0	0	0	0.117443	0.211129	0.295858	0	0	0	0	0	0	0	0	0	0	0	0	0	0	0	0	0	0.116544	0	0	0	0	0.0043731	0.0929996	0	0	0	0	0	0	0	0	0.0148761	0.130593	0.179313	0.243753	0
'G3PD5'	0	0	0	0	0	0	0	0	0	0	0	0	0	0	0	0	0	0	0	0	0	0	0	0	0	0	0	0	0	0	0	0	0	0	0	0	0	0	0	0	0	0	0	0	0	0	0	0.0745699	0
'G3PD6'	0	0	0	0	0	0	0	0	0	0	0.0317232	0.0800484	0	0	0	0	0	0	0	0	0	0	0	0	0	0	0	0	0	0	0	0	0	0	0	0	0	0	0	0	0	0	0	0	0	0	0	0.024489	0
'G3PD7'	0	0	0.0800072	0	0	0	0	0	0.0773829	0.0829058	0.0483502	0	0	0	0.0415339	0	0	0	0	0	0.0576461	0	0	0	0	0	0	0	0	0	0	0	0	0	0	0	0	0	0	0	0	0	0	0	0.0572852	0.0665836	0.0478927	0.0113755	0
'G5SADs'	0	0	0	0	0	0	0	0	0	0	0.0695183	0.12679	0	0	0	0	0	0	0	0	0	0	0	0	0	0	0	0	0	0	0	0	0	0	0	0	0	0	0	0	0	0	0	0	0	0	0.0161087	0.0766931	0
'COMBO34'	0	0	0	0	0	0	0	0	0	0	0	0	0	0	0	0	0	0	0	0	0	0	0	0	0	0	0	0	0	0	0	0	0	0	0	0	0	0	0	0	0	0	0	0	0	0	0	0	0
'G6PDH2r'	0.0652727	0.111028	0.137096	0.111028	0.0652727	0	0.0546314	0.115343	0.235062	0.408243	0.526501	0.623931	0.0939056	0.155868	0.211486	0.262998	0.281644	0.26113	0.0638597	0.114894	0.14781	0.132447	0.109036	0.0563214	0.0533375	0.0863945	0.11313	0.146035	0.203067	0.301436	0.0379911	0.0707631	0.100376	0.18167	0.28592	0.410049	0.0406648	0.0770155	0.0930824	0.114263	0.164791	0.256413	0.0497563	0.116856	0.254263	0.423166	0.50933	0.597541	0.081351
'GAPD'	0.0409858	0.07728	0.0914731	0.07728	0.0409858	0	0.0371497	0.0901198	0.189307	0.354085	0.463059	0.552831	0.0607555	0.112566	0.167292	0.240648	0.278393	0.28432	0.0352998	0.0755595	0.100207	0.105914	0.104968	0.102342	0.0222172	0.0455754	0.0614912	0.0911986	0.146896	0.242195	0.0164151	0.0432505	0.0729074	0.15837	0.259008	0.376421	0.0317949	0.0651338	0.0828626	0.123225	0.190906	0.290871	0.0286456	0.089136	0.227335	0.401457	0.495148	0.586978	0.0600968
'GHMT2'	0	0.0425813	0.0786487	0.0425813	0	0	0	0.0460603	0.0965604	0.0855924	0.0763756	0.0885343	0.00616594	0.0646055	0.10251	0.0753348	0.0662572	0.103002	0	0.0470289	0.083705	0.038147	0	0	0	0.00332515	0.0315768	0.0640432	0.0924748	0.118275	0	0.0382576	0.0830169	0.130474	0.200855	0.276193	0	0.0572482	0.174587	0.381394	0.487774	0.620192	0.00246535	0.0649767	0.12312	0.115226	0.115575	0.122913	0
'GK1'	0	0	0	0	0	0	0	0	0	0	0	0	0	0	0	0	0	0	0	0	0	0	0	0	0	0	0	0	0	0	0	0	0	0	0	0	0	0	0	0	0	0	0	0	0	0	0	0	0
'GLCP'	0	0	0	0	0	0	0	0	0	0	0	0	0	0	0	0	0	0	0	0	0	0	0	0	0	0	0	0	0	0	0	0	0	0	0	0	0	0	0	0	0	0	0	0	0	0	0	0	0
'COMBO36'	0	0	0	0	0	0	0	0	0	0	0	0	0	0	0	0	0	0	0	0	0	0	0	0	0	0	0	0	0	0	0	0	0	0	0	0	0	0	0	0	0	0	0	0	0	0	0	0	0
'GLCpts'	0	0	0	0	0	0	0	0	0	0	0	0	0	0	0	0	0	0	0	0	0	0	0	0	0	0	0	0	0	0	0	0	0	0	0	0	0	0	0	0	0	0	0	0	0	0	0	0	0
'GLNS'	0	0	0	0	0	0	0	0	0	0	0	0	0	0	0	0	0	0	0	0	0	0	0	0	0	0	0	0	0	0	0	0	0	0	0	0	0	0	0	0	0	0	0	0	0	0	0	0	0
'GLUDC'	0	0	0.00827471	0	0	0	0	0	0.0676545	0.195456	0.293899	0.41722	0	0	0.0228236	0.0383801	0.0583402	0.111862	0	0	0.0122863	0	0	0	0	0	0.00456658	0.0465608	0.0922206	0.16084	0	0	0	0	0.0364101	0.103145	0	0	0.0110657	0.0506487	0.109646	0.204252	0	0.0116436	0.131482	0.290905	0.37107	0.439555	0
'GLUDy'	0	0.0747455	0.105427	0.0747455	0	0	0	0.0816873	0.115472	0.0704517	0	0	0	0.0886885	0.118726	0.048359	0	0	0	0.0851114	0.110512	0.0335968	0	0	0	0.0318843	0.0851096	0.18312	0.173596	0.0349839	0	0	0.0338611	0.0974787	0.16998	0.214166	0	0	0.0747505	0.2075	0.236129	0.306235	0	0.0999984	0.136131	0.0497082	0	0	0
'GLUN'	0	0	0	0	0	0	0	0	0	0	0	0	0	0	0	0	0	0	0	0	0	0	0	0	0	0	0	0	0	0	0	0	0	0	0	0	0	0	0	0	0	0	0	0	0	0	0	0	0
'GLUSy'	0	0	0	0	0	0	0	0	0	0	0	0	0	0	0	0	0	0	0	0	0	0	0	0	0	0	0	0	0	0	0	0	0	0	0	0	0	0	0	0	0	0	0	0	0	0	0	0	0
'GLXCL'	0.140158	0.248799	0.29951	0.248799	0.140158	0	0.131519	0.251677	0.277376	0.177402	0.0612415	0	0.1379	0.260569	0.276059	0.150861	0.0188322	0	0.145661	0.270025	0.306159	0.194596	0.0822931	0	0.0956466	0.194469	0.236688	0.196647	0.103092	0	0.01183	0.0820766	0.0750014	0	0	0	0.022672	0.112713	0.134265	0.073787	0.0386926	0.0376821	0.147478	0.290308	0.32679	0.20892	0.129902	0	0.1146
'COMBO37'	0	0	0	0	0	0	0	0	0	0.00215005	0	0	0	0	0.0125159	0	0	0	0	0	0	0	0	0	0	0	0	0	0.0781584	0.148497	0	0	0	0.0644352	0.160014	0.267206	0	0	0.0434021	0.177227	0.232133	0.296689	0	0	0	0	0	0	0
'GLYCDx'	0	0	0	0	0	0	0	0	0	0	0	0	0	0	0	0	0	0	0	0	0	0	0	0	0	0	0	0.0446686	0.107198	0.165152	0	0	0	0	0	0	0	0	0	0.0024011	0.0207648	0.0568238	0	0.00846199	0.0154195	0	0	0	0
'GLYCK'	0.140158	0.248799	0.29951	0.248799	0.140158	0	0.131519	0.251677	0.277376	0.177402	0.0612415	0	0.1379	0.260569	0.276059	0.150861	0.0188322	0	0.145661	0.270025	0.306159	0.194596	0.0822931	0	0.0956466	0.194469	0.236688	0.196647	0.103092	0	0.01183	0.0820766	0.0750014	0	0	0	0.022672	0.112713	0.134265	0.073787	0.0386926	0.0376821	0.147478	0.290308	0.32679	0.20892	0.129902	0	0.1146
'GLYCL'	0	0.0350782	0.0686148	0.0350782	0	0	0	0.031434	0.0679543	0.047871	0.0269213	0	0	0.0457557	0.0725886	0.0424694	0.0234999	0.0366725	0	0.037242	0.0670792	0.0208701	0	0	0	0.0231863	0.058049	0.0874386	0.102491	0.134629	0	0.048368	0.0849268	0.152011	0.23147	0.34112	0	0.0301507	0.137225	0.324419	0.427897	0.578897	0	0.0372209	0.0748244	0.0404347	0.0123988	0	0
'GLYCLTDx'	0	0	0	0	0	0	0	0	0	0	0	0	0	0	0	0	0	0	0	0	0	0	0	0	0	0	0	0	0	0	0	0	0	0	0	0	0	0	0	0	0	0	0	0	0	0	0	0	0
'GLYCLTDy'	0	0.0728888	0.125363	0.0728888	0	0	0	0.0812731	0.213827	0.306807	0.358066	0.35304	0	0.122386	0.190155	0.166869	0.115312	0	0	0.0517493	0.117145	0.0669985	0	0	0	0.00354489	0.0398693	0	0.00581827	0.057734	0	0	0	0.00737855	0.112548	0.277777	0	0	0	0	0	0	0	0.0518413	0.176027	0.22852	0.272766	0.310177	0
'GLYCTO2'	0	0	0	0	0	0	0	0	0	0	0	0	0	0	0	0	0	0	0	0	0	0	0	0	0	0	0	0	0	0	0	0	0	0	0	0	0	0	0	0	0	0	0	0	0	0	0	0	0
'GLYCTO3'	0	0	0	0	0	0	0	0	0	0	0	0	0	0	0	0	0	0	0	0	0	0	0	0	0	0	0	0	0	0	0	0	0	0	0	0	0	0	0	0	0	0	0	0	0	0	0	0	0
'GLYCTO4'	0	0	0	0	0	0	0	0	0	0	0	0	0	0	0	0	0	0	0	0	0	0	0	0	0	0	0	0	0	0	0	0	0	0	0	0	0	0	0	0	0	0	0	0	0	0	0	0	0
'GLYCt'	0	0	0	0	0	0	0	0	0	0	0	0	0	0	0	0	0	0	0	0	0	0	0	0	0	0	0	0	0	0	0	0	0	0	0	0	0	0	0	0	0	0	0	0	0	0	0	0	0
'GLYK'	0	0	0	0	0	0	0	0	0	0	0	0	0	0	0	0	0	0	0	0	0	0	0	0	0	0	0	0.102131	0.232799	0.362889	0	0	0	0	0	0	0	0	0	0.0225014	0.111928	0.222492	0	0	0	0	0	0	0
'COMBO38'	0	0	0	0	0	0	0	0	0	0	0	0	0	0	0	0	0	0	0	0	0	0	0	0	0	0	0	0	0	0	0	0	0	0	0	0	0	0	0	0	0	0	0	0	0	0	0	0	0
'GMPS2'	0	0	0	0	0	0	0	0	0	0	0	0	0	0	0	0	0	0	0	0	0	0	0	0	0	0	0	0	0	0	0	0	0	0	0	0	0	0	0	0	0	0	0	0	0	0	0	0	0
'GND'	0.0623701	0.111073	0.143991	0.111073	0.0623701	0	0.0532281	0.117633	0.247536	0.423153	0.542172	0.639802	0.0993374	0.166861	0.224957	0.269559	0.28413	0.255676	0.0665877	0.122046	0.162566	0.147697	0.124112	0.068737	0.0560223	0.0941421	0.13315	0.173554	0.232432	0.324188	0.0343644	0.0705029	0.106529	0.190505	0.294057	0.415953	0.0280295	0.0651201	0.09159	0.124292	0.171	0.259244	0.0571886	0.129367	0.267614	0.427962	0.508776	0.595035	0.0832326
'H2Ot'	0.126687	0.215049	0.277898	0.215049	0.126687	0	0.114199	0.204998	0.253023	0.168349	0.0770639	0	0.120067	0.213901	0.255065	0.170235	0.0836762	0	0.130626	0.223138	0.281816	0.200438	0.112694	0	0.133076	0.217892	0.274249	0.331769	0.415551	0.46933	0.0789579	0.142771	0.155784	0.105995	0.0822187	0.133854	0.0296508	0.103192	0.208852	0.32797	0.386291	0.46174	0.126104	0.225868	0.28982	0.219886	0.159253	0.0730016	0.100595
'HCO3E'	0	0	0	0	0	0	0	0	0	0	0	0	0	0	0	0	0	0	0	0	0	0	0	0	0	0	0	0	0	0	0	0	0	0	0	0	0	0	0	0	0	0	0	0	0	0	0	0	0
'HEX1'	0	0	0	0	0	0	0	0	0	0	0	0	0	0	0	0	0	0	0	0	0	0	0	0	0	0	0	0	0	0	0	0	0	0	0	0	0	0	0	0	0	0	0	0	0	0	0	0	0
'HSDy'	0	0.00293035	0.0303283	0.00293035	0	0	0	0.015185	0.0751441	0.10452	0.114482	0.118729	0	0.0383981	0.0968474	0.0893994	0.0868479	0.107552	0	0.0100522	0.0478823	0.0154871	0	0	0	0	0	0.0994075	0.172042	0.216134	0	0.00713965	0.0715089	0.183609	0.276368	0.372298	0	0.0591199	0.146247	0.275901	0.328788	0.395909	0	0.0227913	0.0839933	0.0905244	0.0862363	0.0724372	0
'COMBO41'	0	0.00293035	0.0303283	0.00293035	0	0	0	0.015185	0.0751441	0.10452	0.114482	0.118729	0	0.0383981	0.0968474	0.0893994	0.0868479	0.107552	0	0.0100522	0.0478823	0.0154871	0	0	0	0	0	0.0994075	0.172042	0.216134	0	0.00713965	0.0715089	0.183609	0.276368	0.372298	0	0.0591199	0.146247	0.275901	0.328788	0.395909	0	0.0227913	0.0839933	0.0905244	0.0862363	0.0724372	0
'HYD1'	0	0	0	0	0	0	0	0	0	0	0	0	0	0	0	0	0	0	0	0	0	0	0	0	0	0	0	0	0	0	0	0	0	0	0	0	0	0	0	0	0	0	0	0	0	0	0	0	0
'HYD2'	0	0	0	0	0	0	0	0	0	0	0	0	0	0	0	0	0	0	0	0	0	0	0	0	0	0	0	0	0	0	0	0	0	0	0	0	0	0	0	0	0	0	0	0	0	0	0	0	0
'HYD3'	0	0	0	0	0	0	0	0	0	0	0	0	0	0	0	0	0	0	0	0	0	0	0	0	0	0	0	0	0	0	0	0	0	0	0	0	0	0	0	0	0	0	0	0	0	0	0	0	0
'ICDHyr'	0.0776991	0.140873	0.188737	0.140873	0.0776991	0	0.0741631	0.14957	0.236942	0.30356	0.346802	0.460195	0.0850888	0.158849	0.206119	0.19562	0.192138	0.258141	0.084306	0.154643	0.201353	0.153592	0.0957658	0	0.0577426	0.114939	0.183146	0.217348	0.22587	0.212852	0.0626798	0.119858	0.159018	0.165873	0.194148	0.245423	0.0369599	0.102549	0.179714	0.241501	0.29636	0.354491	0.0999304	0.192932	0.317459	0.426774	0.4879	0.537455	0.101877
'ICL'	0.270808	0.40102	0.481999	0.40102	0.270808	0	0.252936	0.38544	0.457966	0.369238	0.249643	0.0336795	0.271541	0.412526	0.457356	0.32915	0.188537	0.0710193	0.270288	0.403727	0.480264	0.38343	0.255978	0.0228132	0.237507	0.343758	0.395418	0.263996	0.175437	0.170082	0.208156	0.305612	0.308686	0.213405	0.20492	0.308521	0.153772	0.260634	0.34978	0.39588	0.409525	0.397336	0.267517	0.413151	0.49746	0.395299	0.305557	0.173434	0.228741
'ILETA'	0	0	0	0	0	0	0	0	0	0	0	0	0	0	0	0	0	0	0	0	0	0	0	0	0	0	0	0	0	0	0	0	0	0	0	0	0	0	0	0	0	0	0	0	0	0	0	0	0
'IMPD'	0	0	0	0	0	0	0	0	0	0	0	0	0	0	0	0	0	0	0	0	0	0	0	0	0	0	0	0	0	0	0	0	0	0	0	0	0	0	0	0	0	0	0	0	0	0	0	0	0
'IPMD'	0	0	0	0	0	0	0	0	0	0	0	0	0	0	0	0	0	0	0	0	0	0	0	0	0	0	0	0	0	0	0	0	0	0	0	0	0	0	0	0	0	0	0	0	0	0	0	0	0
'IPPMIa'	0	0	0	0	0	0	0	0	0	0	0	0	0	0	0	0	0	0	0	0	0	0	0	0	0	0	0	0	0	0	0	0	0	0	0	0	0	0	0	0	0	0	0	0	0	0	0	0	0
'IPPMIb'	0	0	0	0	0	0	0	0	0	0	0	0	0	0	0	0	0	0	0	0	0	0	0	0	0	0	0	0	0	0	0	0	0	0	0	0	0	0	0	0	0	0	0	0	0	0	0	0	0
'IPPS'	0	0	0	0	0	0	0	0	0	0	0	0	0	0	0	0	0	0	0	0	0	0	0	0	0	0	0	0	0	0	0	0	0	0	0	0	0	0	0	0	0	0	0	0	0	0	0	0	0
'LLACD2'	0	0	0	0	0	0	0	0	0	0	0	0	0	0	0	0	0	0	0	0	0	0	0	0	0	0	0	0	0	0	0	0	0	0	0	0	0	0	0	0	0	0	0	0	0	0	0	0	0
'LLACD3'	0	0	0	0	0	0	0	0	0	0	0	0	0	0	0	0	0	0	0	0	0	0	0	0	0	0	0	0	0	0	0	0	0	0	0	0	0	0	0	0	0	0	0	0	0	0	0	0	0
'LLACt2r'	0	0	0	0	0	0	0	0	0	0	0	0	0	0	0	0	0	0	0	0	0	0	0	0	0	0	0	0	0	0	0	0	0	0	0	0	0	0	0	0	0	0	0	0	0	0	0	0	0
'LDHD'	0	0	0	0	0	0	0	0	0	0	0	0	0	0	0	0	0	0	0	0	0	0	0	0	0	0	0	0	0	0	0	0	0	0	0	0	0	0	0	0	0	0	0	0	0	0	0	0	0
'LDHD2'	0	0	0	0	0	0	0	0	0	0	0	0	0	0	0	0	0	0	0	0	0	0	0	0	0	0	0	0	0	0	0	0	0	0	0	0	0	0	0	0	0	0	0	0	0	0	0	0	0
'LEUTAi'	0	0	0	0	0	0	0	0	0	0	0	0	0	0	0	0	0	0	0	0	0	0	0	0	0	0	0	0	0	0	0	0	0	0	0	0	0	0	0	0	0	0	0	0	0	0	0	0	0
'MALS'	0.245276	0.373394	0.452328	0.373394	0.245276	0	0.227399	0.3572	0.430654	0.33737	0.222458	0.0222066	0.243382	0.380835	0.432019	0.311007	0.181803	0.0809007	0.242684	0.373069	0.453875	0.357947	0.238116	0.0225347	0.218526	0.324346	0.37849	0.262231	0.221344	0.222983	0.193696	0.290702	0.296428	0.213148	0.213536	0.306738	0.13038	0.23308	0.332949	0.404165	0.429619	0.44044	0.239155	0.381379	0.472593	0.373979	0.287172	0.162272	0.206662
'MDH'	0.199852	0.30603	0.371722	0.30603	0.199852	0	0.182645	0.292507	0.382972	0.353513	0.304356	0.193359	0.209403	0.325725	0.3726	0.284129	0.186497	0.0569252	0.200638	0.309886	0.37915	0.300098	0.205401	0.0394533	0.190916	0.281186	0.333118	0.324159	0.372873	0.426032	0.151806	0.230259	0.243161	0.216372	0.25165	0.341504	0.0966271	0.175796	0.266605	0.34259	0.375488	0.411956	0.191655	0.308771	0.401881	0.344412	0.291064	0.201127	0.171592
'MDH2'	0	0	0	0	0	0	0	0	0	0	0	0	0	0	0	0	0	0	0	0	0	0	0	0	0	0	0	0	0	0	0	0	0	0	0	0	0	0	0	0	0	0	0	0	0	0	0	0	0
'MDH3'	0	0	0	0	0	0	0	0	0	0	0	0	0	0	0	0	0	0	0	0	0	0	0	0	0	0	0	0	0	0	0	0	0	0	0	0	0	0	0	0	0	0	0	0	0	0	0	0	0
'ME1'	0	0.0630788	0.147467	0.0630788	0	0	0	0.0522358	0.139136	0.0580513	0	0	0	0.0729038	0.137076	0.0135218	0	0	0	0.0659904	0.151002	0.0461919	0	0	0	0.044917	0.13605	0.178781	0.190764	0.167227	0	0	0.00311466	0	0	0.0265372	0	0	0.0675995	0.163713	0.212392	0.294646	0	0.0760848	0.177057	0.0843921	0.0198581	0	0
'ME2'	0.00119243	0.0773817	0.14177	0.0773817	0.00119243	0	0	0.0845782	0.176386	0.205838	0.236691	0.270601	0.0131902	0.104521	0.163765	0.120236	0.101034	0.0536697	0	0.0807577	0.149141	0.0827073	0.0193206	0	0	0.0511275	0.123411	0.158476	0.190754	0.192991	0	0.00121139	0.0329394	0.0284821	0.0743337	0.177059	0	0.0127176	0.12114	0.22363	0.293688	0.413577	0	0.100837	0.214724	0.246067	0.273028	0.306415	0.00270023
'MTHFC'	0	0.0260558	0.0573984	0.0260558	0	0	0	0.0239412	0.0624756	0.0446245	0.0248127	0.0174226	0	0.0397025	0.0694655	0.0516418	0.0503246	0.0782319	0	0.0285217	0.05771	0.0155251	0	0	0	0.0102439	0.0439733	0.0817576	0.0974293	0.130523	0	0.0292081	0.0714815	0.125432	0.192071	0.276518	0	0.0392375	0.148187	0.356634	0.467165	0.617513	0	0.0383837	0.0822247	0.0611903	0.0590537	0.0720335	0
'MTHFD'	0	0.0260558	0.0573984	0.0260558	0	0	0	0.0239412	0.0624756	0.0446245	0.0248127	0.0174226	0	0.0397025	0.0694655	0.0516418	0.0503246	0.0782319	0	0.0285217	0.05771	0.0155251	0	0	0	0.0102439	0.0439733	0.0817576	0.0974293	0.130523	0	0.0292081	0.0714815	0.125432	0.192071	0.276518	0	0.0392375	0.148187	0.356634	0.467165	0.617513	0	0.0383837	0.0822247	0.0611903	0.0590537	0.0720335	0
'MTHFR2'	0	0	0	0	0	0	0	0	0	0	0	0	0	0	0	0	0	0	0	0	0	0	0	0	0	0	0	0	0	0	0	0	0	0	0	0	0	0	0	0	0	0	0	0	0	0	0	0	0
'NACODA'	0	0	0	0	0	0	0	0	0	0	0	0	0	0	0	0	0	0	0	0	0	0	0	0	0	0	0	0	0	0	0	0	0	0	0	0	0	0	0	0	0	0	0	0	0	0	0	0	0
'NADH10'	0	0	0	0	0	0	0	0	0	0	0	0	0	0	0	0	0	0	0	0	0	0	0	0	0	0	0	0	0	0	0	0	0	0	0	0	0	0	0	0	0	0	0	0	0	0	0	0	0
'NADH5'	0	0	0	0	0	0	0	0	0	0	0	0	0	0	0	0	0	0	0	0	0	0	0	0	0	0	0	0	0	0	0	0	0	0	0	0	0	0	0	0	0	0	0	0	0	0	0	0	0
'NADH6'	0	0.0160919	0.082311	0.0160919	0	0	0	0.0197437	0.0882774	0.0359667	0	0	0	0.0267032	0.0708967	0	0	0	0	0.0199917	0.0832004	0	0	0	0	0	0.0643484	0.133405	0.200396	0.286195	0	0	0	0	0.0196046	0.0795992	0	0	0.00786765	0.131948	0.186378	0.268323	0	0.0419203	0.116482	0.0422913	0	0	0
'NADH7'	0	0	0	0	0	0	0	0	0	0	0	0	0	0	0	0	0	0	0	0	0	0	0	0	0	0	0	0	0	0	0	0	0	0	0	0	0	0	0	0	0	0	0	0	0	0	0	0	0
'NADH8'	0	0	0	0	0	0	0	0	0	0	0	0	0	0	0	0	0	0	0	0	0	0	0	0	0	0	0	0	0	0	0	0	0	0	0	0	0	0	0	0	0	0	0	0	0	0	0	0	0
'NADH9'	0	0	0	0	0	0	0	0	0	0	0	0	0	0	0	0	0	0	0	0	0	0	0	0	0	0	0	0	0	0	0	0	0	0	0	0	0	0	0	0	0	0	0	0	0	0	0	0	0
'NADK'	0	0	0	0	0	0	0	0	0	0	0	0	0	0	0	0	0	0	0	0	0	0	0	0	0	0	0	0	0	0	0	0	0	0	0	0	0	0	0	0	0	0	0	0	0	0	0	0	0
'NAt31'	0	0	0	0	0	0	0	0	0	0	0	0	0	0	0	0	0	0	0	0	0	0	0	0	0	0	0	0	0	0	0	0	0	0	0	0	0	0	0	0	0	0	0	0	0	0	0	0	0
'NAt315'	0	0	0	0	0	0	0	0	0	0	0	0	0	0	0	0	0	0	0	0	0	0	0	0	0	0	0	0	0	0	0	0	0	0	0	0	0	0	0	0	0	0	0	0	0	0	0	0	0
'NAt32'	0	0	0	0	0	0	0	0	0	0	0	0	0	0	0	0	0	0	0	0	0	0	0	0	0	0	0	0	0	0	0	0	0	0	0	0	0	0	0	0	0	0	0	0	0	0	0	0	0
'NDPK1'	0	0	0	0	0	0	0	0	0	0	0	0	0	0	0	0	0	0	0	0	0	0	0	0	0	0	0	0	0	0	0	0	0	0	0	0	0	0	0	0	0	0	0	0	0	0	0	0	0
'NDPK2'	0	0	0	0	0	0	0	0	0	0	0	0	0	0	0	0	0	0	0	0	0	0	0	0	0	0	0	0	0	0	0	0	0	0	0	0	0	0	0	0	0	0	0	0	0	0	0	0	0
'NDPK3'	0	0	0	0	0	0	0	0	0	0	0	0	0	0	0	0	0	0	0	0	0	0	0	0	0	0	0	0	0	0	0	0	0	0	0	0	0	0	0	0	0	0	0	0	0	0	0	0	0
'NH4t'	0.13168	0.212565	0.242358	0.212565	0.13168	0	0.108741	0.193611	0.225628	0.157937	0.100505	0.106804	0.115399	0.208016	0.247592	0.159778	0.0919422	0.0589865	0.131602	0.228472	0.28108	0.300766	0.307464	0.297536	0.0913702	0.158809	0.216632	0.305521	0.347467	0.375996	0.068391	0.124101	0.138985	0.124926	0.11103	0.170018	0.0988347	0.164739	0.233987	0.278661	0.272851	0.38361	0.140563	0.248588	0.296504	0.246651	0.232806	0.210804	0.0847828
'NO3R1'	0	0	0	0	0	0	0	0	0	0	0	0	0	0	0	0	0	0	0	0	0	0	0	0	0	0	0	0	0	0	0	0	0	0	0	0	0	0	0	0	0	0	0	0	0	0	0	0	0
'NO3R2'	0	0	0	0	0	0	0	0	0	0	0	0	0	0	0	0	0	0	0	0	0	0	0	0	0	0	0	0	0	0	0	0	0	0	0	0	0	0	0	0	0	0	0	0	0	0	0	0	0
'NO2t2r'	0	0	0	0	0	0	0	0	0	0	0	0	0	0	0	0	0	0	0	0	0	0	0	0	0	0	0	0	0	0	0	0	0	0	0	0	0	0	0	0	0	0	0	0	0	0	0	0	0
'NO3t7'	0	0	0	0	0	0	0	0	0	0	0	0	0	0	0	0	0	0	0	0	0	0	0	0	0	0	0	0	0	0	0	0	0	0	0	0	0	0	0	0	0	0	0	0	0	0	0	0	0
'NTPP6'	0	0	0	0	0	0	0	0	0	0	0	0	0	0	0	0	0	0	0	0	0	0	0	0	0	0	0	0	0	0	0	0	0	0	0	0	0	0	0	0	0	0	0	0	0	0	0	0	0
'NTRIR2x'	0	0	0	0	0	0	0	0	0	0	0	0	0	0	0	0	0	0	0	0	0	0	0	0	0	0	0	0	0	0	0	0	0	0	0	0	0	0	0	0	0	0	0	0	0	0	0	0	0
'O2t'	0	0	0	0	0	0	0	0	0	0	0	0	0	0	0	0	0	0	0	0	0	0	0	0	0	0	0	0	0	0	0	0	0	0	0	0	0	0	0	0	0	0	0	0	0	0	0	0	0
'OCBT'	0	0	0	0	0	0	0	0	0	0	0	0	0	0	0	0	0	0	0	0	0	0	0	0	0	0	0	0	0	0	0	0	0	0	0	0	0	0	0	0	0	0	0	0	0	0	0	0	0
'OMCDC'	0	0	0	0	0	0	0	0	0	0	0	0	0	0	0	0	0	0	0	0	0	0	0	0	0	0	0	0	0	0	0	0	0	0	0	0	0	0	0	0	0	0	0	0	0	0	0	0	0
'ORNDC'	0	0	0	0	0	0	0	0	0	0	0	0	0	0	0	0	0	0	0	0	0	0	0	0	0	0	0	0	0	0	0	0	0	0	0	0	0	0	0	0	0	0	0	0	0	0	0	0	0
'P5CD'	0	0	0	0	0	0	0	0	0	0	0.0695183	0.12679	0	0	0	0	0	0	0	0	0	0	0	0	0	0	0	0	0	0	0	0	0	0	0	0	0	0	0	0	0	0	0	0	0	0	0.0161087	0.0766931	0
'P5CR'	0	0	0	0	0	0	0	0	0.0190831	0.0253497	0.0098589	0	0	0	0.0462575	0.0645471	0.0427098	0	0	0	0	0	0	0	0	0	0	0	0	0	0	0	0	0	0	0.0333406	0	0	0	0	0	0	0	0	0.0351342	0.0406961	0.0329388	0.0165408	0
'PDH'	0	0.016192	0.0560904	0.016192	0	0	0	0.016951	0.103808	0.167563	0.188841	0.16218	0	0.0447337	0.0798292	0.0485965	0.00721882	0	0	0.0127902	0.0481924	0	0	0	0	0	0.0219118	0.148886	0.172799	0.149997	0	0	0	0	0	0.145871	0	0	0	0	0.0120199	0.174928	0	0	0.067325	0.0872107	0.102344	0.117347	0
'PFK'	0.0797444	0.148149	0.191409	0.148149	0.0797444	0	0.0726954	0.149633	0.202901	0.215005	0.258953	0.331338	0.0787914	0.159212	0.203106	0.185635	0.194775	0.241766	0.0832396	0.161401	0.213781	0.19263	0.156411	0.102763	0.0554643	0.115258	0.147611	0.0935474	0.104794	0.172838	0.0422302	0.0935331	0.115677	0.0822402	0.0958819	0.152366	0.0271534	0.0946222	0.195991	0.317054	0.408845	0.527377	0.0869145	0.181964	0.281491	0.355842	0.41513	0.473973	0.0727094
'PFL'	0.0728833	0.172928	0.240409	0.172928	0.0728833	0	0.0640539	0.166162	0.222749	0.143579	0.0573075	0	0.0698064	0.173408	0.22014	0.137666	0.0504312	0	0.071781	0.175318	0.241625	0.164023	0.0835533	0	0.0806046	0.171319	0.245796	0.335349	0.42443	0.489616	0.0326873	0.109483	0.137274	0.109981	0.118057	0.166336	0	0.0623822	0.187267	0.331814	0.395973	0.486197	0.0693741	0.178574	0.247846	0.177935	0.11673	0.0259937	0.0565649
'COMBO47'	0.134695	0.246863	0.287115	0.246863	0.134695	0	0.127052	0.251093	0.295239	0.225264	0.127214	0	0.125205	0.257983	0.308684	0.221752	0.119232	0	0.141964	0.266767	0.302084	0.203126	0.0823297	0	0.0897076	0.180087	0.227463	0.301595	0.270893	0.113753	0.0189792	0.107027	0.171888	0.198995	0.238372	0.27746	0.0598274	0.171029	0.267742	0.370476	0.379421	0.440605	0.126301	0.267663	0.321748	0.221369	0.147986	0.0396242	0.113851
'PGI'	0.0652727	0.111028	0.137096	0.111028	0.0652727	0	0.0546314	0.115343	0.235062	0.408243	0.526501	0.623931	0.0939056	0.155868	0.211486	0.262998	0.281644	0.26113	0.0638597	0.114894	0.14781	0.132447	0.109036	0.0563214	0.0533375	0.0863945	0.11313	0.146035	0.203067	0.301436	0.0379911	0.0707631	0.100376	0.18167	0.28592	0.410049	0.0406648	0.0770155	0.0930824	0.114263	0.164791	0.256413	0.0497563	0.116856	0.254263	0.423166	0.50933	0.597541	0.081351
'PGK'	0.0409858	0.07728	0.0914731	0.07728	0.0409858	0	0.0371497	0.0901198	0.189307	0.354085	0.463059	0.552831	0.0607555	0.112566	0.167292	0.240648	0.278393	0.28432	0.0352998	0.0755595	0.100207	0.105914	0.104968	0.102342	0.0222172	0.0455754	0.0614912	0.0911986	0.146896	0.242195	0.0164151	0.0432505	0.0729074	0.15837	0.259008	0.376421	0.0317949	0.0651338	0.0828626	0.123225	0.190906	0.290871	0.0286456	0.089136	0.227335	0.401457	0.495148	0.586978	0.0600968
'PGL'	0.0652727	0.111028	0.137096	0.111028	0.0652727	0	0.0546314	0.115343	0.235062	0.408243	0.526501	0.623931	0.0939056	0.155868	0.211486	0.262998	0.281644	0.26113	0.0638597	0.114894	0.14781	0.132447	0.109036	0.0563214	0.0533375	0.0863945	0.11313	0.146035	0.203067	0.301436	0.0379911	0.0707631	0.100376	0.18167	0.28592	0.410049	0.0406648	0.0770155	0.0930824	0.114263	0.164791	0.256413	0.0497563	0.116856	0.254263	0.423166	0.50933	0.597541	0.081351
'PGM'	0.0450917	0.0906832	0.114642	0.0906832	0.0450917	0	0.0397293	0.10263	0.213155	0.374216	0.48272	0.567333	0.0597591	0.119509	0.174051	0.222195	0.245117	0.233225	0.0424813	0.0944863	0.132754	0.127499	0.114066	0.0882709	0.0145904	0.0441332	0.0636698	0.121486	0.188378	0.280695	0.0256874	0.0637134	0.10705	0.210686	0.334989	0.472636	0.0345213	0.0793422	0.107024	0.136021	0.190714	0.26197	0.0362112	0.103708	0.240573	0.40515	0.49022	0.568725	0.0600568
'PGMT'	0	0	0	0	0	0	0	0	0	0	0	0	0	0	0	0	0	0	0	0	0	0	0	0	0	0	0	0	0	0	0	0	0	0	0	0	0	0	0	0	0	0	0	0	0	0	0	0	0
'PHETA1'	0	0	0	0	0	0	0	0	0	0	0	0	0	0	0	0	0	0	0	0	0	0	0	0	0	0	0	0	0	0	0	0	0	0	0	0	0	0	0	0	0	0	0	0	0	0	0	0	0
'PIabc'	0	0	0	0	0	0	0	0	0	0	0	0	0	0	0	0	0	0	0	0	0	0	0	0	0	0	0	0	0	0	0	0	0	0	0	0	0	0	0	0	0	0	0	0	0	0	0	0	0
'PIt2r'	0	0	0	0	0	0	0	0	0	0	0	0	0	0	0	0	0	0	0	0	0	0	0	0	0	0	0	0	0	0	0	0	0	0	0	0	0	0	0	0	0	0	0	0	0	0	0	0	0
'POX'	0	0	0	0	0	0	0	0	0	0	0	0	0	0	0	0	0	0	0	0	0	0	0	0	0	0	0	0	0	0	0	0	0	0	0	0	0	0	0	0	0	0	0	0	0	0	0	0	0
'rPPA'	0	0	0	0	0	0	0	0	0	0	0	0	0	0	0	0	0	0	0	0	0	0	0	0	0	0	0	0	0	0	0	0	0	0	0	0	0	0	0	0	0.0300067	0.141374	0	0	0	0	0	0	0
'PPC'	0.200843	0.307299	0.377106	0.307299	0.200843	0	0.18975	0.299316	0.362877	0.280119	0.182911	0.0429229	0.202511	0.317341	0.364383	0.259569	0.159042	0.0939118	0.201272	0.311169	0.381459	0.294406	0.198551	0.034493	0.182771	0.27103	0.319449	0.290977	0.323879	0.351701	0.148802	0.226391	0.235082	0.179388	0.190033	0.249449	0.0890476	0.168477	0.27112	0.379308	0.436418	0.506567	0.200442	0.322115	0.404965	0.331451	0.26618	0.174221	0.175655
'PPCK'	0.069085	0.16259	0.228861	0.16259	0.069085	0	0.0632086	0.162046	0.216597	0.137234	0.0593874	0	0.0739317	0.176313	0.215736	0.0964079	0.0127446	0	0.0674932	0.168031	0.229511	0.13166	0.0421989	0	0.0474746	0.127287	0.193014	0.235244	0.249495	0.240877	0.00657226	0.0689984	0.0756485	0.0395771	0.051	0.126349	0	0.0420787	0.142073	0.220444	0.249454	0.309656	0.0718855	0.183246	0.249403	0.144701	0.0818171	0.00275405	0.0536113
'PPND'	0	0	0	0	0	0	0	0	0	0	0	0	0	0	0	0	0	0	0	0	0	0	0	0	0	0	0	0	0	0	0	0	0	0	0	0	0	0	0	0	0	0	0	0	0	0	0	0	0
'PPNDH'	0	0	0	0	0	0	0	0	0	0	0	0	0	0	0	0	0	0	0	0	0	0	0	0	0	0	0	0	0	0	0	0	0	0	0	0	0	0	0	0	0	0	0	0	0	0	0	0	0
'PPS'	0	0	0.0136896	0	0	0	0	0	0.0226246	0.0454175	0.043303	0.00600498	0	0	0.00604378	0	0	0	0	0	0.0246165	0	0	0	0	0	0	0	0.00880519	0	0	0	0	0	0	0	0	0	0	0	0	0	0	0	0.0497618	0.0211935	0	0	0
'PROD2'	0	0	0	0	0	0	0	0	0.0190831	0.0253497	0.0098589	0	0	0	0.0462575	0.0645471	0.0427098	0	0	0	0	0	0	0	0	0	0	0	0	0	0	0	0	0	0	0.0333406	0	0	0	0	0	0	0	0	0.0351342	0.0406961	0.0329388	0.0165408	0
'PRPPS'	0	0	0	0	0	0	0	0	0	0	0	0	0	0	0	0	0	0	0	0	0	0	0	0	0	0	0	0	0	0	0	0	0	0	0	0	0	0	0	0	0	0	0	0	0	0	0	0	0
'PSCVT'	0	0	0	0	0	0	0	0	0	0	0	0	0	0	0	0	0	0	0	0	0	0	0	0	0	0	0	0	0	0	0	0	0	0	0	0	0	0	0	0	0	0	0	0	0	0	0	0	0
'PTAr'	0	0	0	0	0	0	0	0	0	0	0	0	0	0	0	0	0	0	0	0	0	0	0	0	0	0	0	0	0	0	0	0	0	0	0	0	0	0	0	0	0	0	0	0	0	0	0	0	0
'PYK'	0.129447	0.234188	0.297358	0.234188	0.129447	0	0.109191	0.216833	0.328985	0.357918	0.383358	0.360658	0.133045	0.245376	0.297336	0.224895	0.142432	0.0174165	0.128155	0.239446	0.301369	0.218148	0.112914	0	0.103661	0.185322	0.232526	0.222975	0.264069	0.317866	0.0789897	0.15877	0.175901	0.150283	0.213504	0.312704	0.0468383	0.128719	0.211298	0.236895	0.238876	0.244336	0.103607	0.218347	0.335303	0.33116	0.31972	0.297747	0.0961837
'PYRt2r'	0	0	0.0611967	0	0	0	0	0.00949956	0.046968	0	0	0	0	0.00571557	0.0486491	0	0	0	0	0.00832155	0.0655066	0	0	0	0	0	0.0347832	0.0351094	0.0483624	0.0649711	0	0	0	0	0	0	0	0	0.00322847	0.12405	0.176562	0.251805	0	0.0335149	0.0907534	0.000192641	0	0	0
'RNTR1'	0	0	0	0	0	0	0	0	0	0	0	0	0	0	0	0	0	0	0	0	0	0	0	0	0	0	0	0	0	0	0	0	0	0	0	0	0	0	0	0	0	0	0	0	0	0	0	0	0
'RNTR2'	0	0	0	0	0	0	0	0	0	0	0	0	0	0	0	0	0	0	0	0	0	0	0	0	0	0	0	0	0	0	0	0	0	0	0	0	0	0	0	0	0	0	0	0	0	0	0	0	0
'RNTR3'	0	0	0	0	0	0	0	0	0	0	0	0	0	0	0	0	0	0	0	0	0	0	0	0	0	0	0	0	0	0	0	0	0	0	0	0	0	0	0	0	0	0	0	0	0	0	0	0	0
'RPE'	0.0623701	0.111073	0.143991	0.111073	0.0623701	0	0.0532281	0.117633	0.247536	0.423153	0.542172	0.639802	0.0993374	0.166861	0.224957	0.269559	0.28413	0.255676	0.0665877	0.122046	0.162566	0.147697	0.124112	0.068737	0.0560223	0.0941421	0.13315	0.173554	0.232432	0.324188	0.0343644	0.0705029	0.106529	0.190505	0.294057	0.415953	0.0280295	0.0651201	0.09159	0.124292	0.171	0.259244	0.0571886	0.129367	0.267614	0.427962	0.508776	0.595035	0.0832326
'RPI'	0.0623701	0.111073	0.143991	0.111073	0.0623701	0	0.0532281	0.117633	0.247536	0.423153	0.542172	0.639802	0.0993374	0.166861	0.224957	0.269559	0.28413	0.255676	0.0665877	0.122046	0.162566	0.147697	0.124112	0.068737	0.0560223	0.0941421	0.13315	0.173554	0.232432	0.324188	0.0343644	0.0705029	0.106529	0.190505	0.294057	0.415953	0.0280295	0.0651201	0.09159	0.124292	0.171	0.259244	0.0571886	0.129367	0.267614	0.427962	0.508776	0.595035	0.0832326
'SDPDS'	0	0	0	0	0	0	0	0	0	0	0	0	0	0	0	0	0	0	0	0	0	0	0	0	0	0	0	0	0	0	0	0	0	0	0	0	0	0	0	0	0	0	0	0	0	0	0	0	0
'SDPTA'	0	0	0	0	0	0	0	0	0	0	0	0	0	0	0	0	0	0	0	0	0	0	0	0	0	0	0	0	0	0	0	0	0	0	0	0	0	0	0	0	0	0	0	0	0	0	0	0	0
'SERAT'	0	0	0.0417842	0	0	0	0	0	0.0139671	0	0	0	0	0	0.00964147	0	0	0	0	0.0200612	0.0527766	0	0	0	0	0	0	0	0	0	0	0	0	0	0	0	0	0	0	0.0420309	0.0673518	0.0558241	0	0.0341393	0.0919069	0.0407674	0.00630939	0	0
'SERDL'	0.0526636	0.181088	0.24736	0.181088	0.0526636	0	0.050079	0.187731	0.234625	0.118929	0	0	0.0334293	0.171069	0.21364	0.083005	0	0	0.0509646	0.184746	0.230004	0.0855337	0	0	0.0349648	0.137309	0.185037	0.118068	0.0345409	0	0	0.0471036	0.1027	0.10473	0.108397	0.0706676	0	0.062939	0.151088	0.181553	0.199123	0.185543	0.0476569	0.200615	0.261959	0.134796	0.0574625	0	0.0410138
'SHK3Dr'	0	0	0	0	0	0	0	0	0	0	0	0	0	0	0	0	0	0	0	0	0	0	0	0	0	0	0	0	0	0	0	0	0	0	0	0	0	0	0	0	0	0	0	0	0	0	0	0	0
'SHKK'	0	0	0	0	0	0	0	0	0	0	0	0	0	0	0	0	0	0	0	0	0	0	0	0	0	0	0	0	0	0	0	0	0	0	0	0	0	0	0	0	0	0	0	0	0	0	0	0	0
'SSALx'	0	0	0	0	0	0	0	0	0	0	0	0.0399945	0	0	0	0	0	0	0	0	0	0	0	0	0	0	0	0	0	0	0	0	0	0	0	0	0	0	0	0	0	0	0	0	0	0.01829	0.0603837	0.0943387	0
'SSALy'	0	0	0	0	0	0	0	0	0.00532225	0.168341	0.28357	0.404566	0	0	0	0.0120293	0.0591347	0.107946	0	0	0	0	0	0	0	0	0	0.0323923	0.104589	0.182844	0	0	0	0	0.0558274	0.132183	0	0	0	0	0.0733835	0.169807	0	0	0.0674504	0.260435	0.338697	0.419413	0
'SUCCabc'	0	0.0918587	0.168966	0.0918587	0	0	0	0	0.0383138	0	0	0	0	0	0	0	0	0	0	0	0	0	0	0	0	0.0572842	0.11436	0	0	0	0	0.0214771	0.0288074	0	0	0	0	0.0350574	0.0527601	0	0	0	0	0	0	0	0	0	0
'SUCCt22'	0	0	0	0	0	0	0	0	0	0	0	0	0	0	0	0	0	0	0	0	0	0	0	0	0	0	0	0	0	0	0	0	0	0	0	0	0	0	0	0	0	0	0	0	0	0	0	0	0
'SUCCt23'	0	0	0	0	0	0	0	0	0	0	0	0	0	0	0	0	0	0	0	0	0	0	0	0	0	0	0	0	0	0	0	0	0	0	0	0	0	0	0	0	0	0	0	0	0	0	0	0	0
'SUCCt2b'	0	0	0	0	0	0	0	0	0	0	0	0	0	0	0	0	0	0	0	0	0	0	0	0	0	0	0	0	0	0	0	0	0	0	0	0	0	0	0	0	0	0	0	0	0	0	0	0	0
'SUCD1i'	0	0.0349751	0.0922315	0.0349751	0	0	0	0.0464767	0.136073	0.151703	0.152696	0.130152	0	0.0520253	0.0942886	0.0342067	0	0	0	0.0356873	0.089938	0.0245703	0	0	0	0.0225391	0.0837229	0.156263	0.235225	0.334731	0	0	0.0164757	0.0401795	0.09875	0.175361	0	0	0.021269	0.124618	0.16811	0.221885	0	0.0663196	0.154254	0.13923	0.117004	0.0775376	0
'SUCD4'	0	0.0389802	0.0974753	0.0389802	0	0	0	0.0467358	0.128815	0.129444	0.121695	0.0841055	0	0.0476051	0.087671	0.0134718	0	0	0	0.037644	0.0943786	0.0260711	0	0	0	0.0278476	0.0840961	0.15081	0.233462	0.337434	0	0	0.0173134	0.0313382	0.0836192	0.160153	0	0	0.0253274	0.13729	0.186614	0.249091	0	0.0647705	0.153889	0.124916	0.0923161	0.0390072	0
'SUCFUMt'	0	0	0	0	0	0	0	0	0	0	0	0	0	0	0	0	0	0	0	0	0	0	0	0	0	0	0	0	0	0	0	0	0	0	0	0	0	0	0	0	0	0	0	0	0	0	0	0	0
'SUCOAS'	0.0762715	0.156099	0.215785	0.156099	0.0762715	0	0.0814011	0.170969	0.256687	0.276563	0.294483	0.375043	0.0791895	0.168968	0.224625	0.19336	0.169151	0.23615	0.0784383	0.162332	0.218197	0.158984	0.0877681	0	0.0528322	0.125653	0.205799	0.221464	0.202168	0.137457	0.0615392	0.135032	0.176605	0.171239	0.181298	0.237596	0.0241155	0.104778	0.190577	0.255133	0.300782	0.337368	0.103324	0.213465	0.344042	0.417345	0.461508	0.494369	0.101241
'SULR'	0	0	0	0	0	0	0	0	0	0	0	0	0	0	0	0	0	0	0	0	0	0	0	0	0	0	0	0	0	0	0	0	0	0	0	0	0	0	0	0	0	0	0	0	0	0	0	0	0
'SULabc'	0	0	0	0	0	0	0	0	0	0	0	0	0	0	0	0	0	0	0	0	0	0	0	0	0	0	0	0	0	0	0	0	0	0	0	0	0	0	0	0	0	0	0	0	0	0	0	0	0
'TALA'	0.0623701	0.111073	0.143991	0.111073	0.0623701	0	0.0532281	0.117633	0.247536	0.423153	0.542172	0.639802	0.0993374	0.166861	0.224957	0.269559	0.28413	0.255676	0.0665877	0.122046	0.162566	0.147697	0.124112	0.068737	0.0560223	0.0941421	0.13315	0.173554	0.232432	0.324188	0.0343644	0.0705029	0.106529	0.190505	0.294057	0.415953	0.0280295	0.0651201	0.09159	0.124292	0.171	0.259244	0.0571886	0.129367	0.267614	0.427962	0.508776	0.595035	0.0832326
'TESTAKGDH'	0.0762715	0.156099	0.215785	0.156099	0.0762715	0	0.0814011	0.170969	0.256687	0.276563	0.294483	0.375043	0.0791895	0.168968	0.224625	0.19336	0.169151	0.23615	0.0784383	0.162332	0.218197	0.158984	0.0877681	0	0.0528322	0.125653	0.205799	0.221464	0.202168	0.137457	0.0615392	0.135032	0.176605	0.171239	0.181298	0.237596	0.0241155	0.104778	0.190577	0.255133	0.300782	0.337368	0.103324	0.213465	0.344042	0.417345	0.461508	0.494369	0.101241
'TESTNADTRHD'	0.0568198	0.132135	0.174782	0.132135	0.0568198	0	0.043143	0.13673	0.270446	0.403957	0.489059	0.530808	0.0925313	0.190328	0.256918	0.270763	0.250278	0.149957	0.0608328	0.145366	0.197125	0.155561	0.0961317	0	0.0304549	0.0886401	0.118368	0.118345	0.143739	0.202527	0	0.0482292	0.0723902	0.142815	0.25281	0.396996	0	0.0512802	0.0744506	0.0569096	0.0778117	0.157557	0.0366158	0.136426	0.27885	0.38767	0.451849	0.511155	0.0490608
'THD2'	0.103895	0.177804	0.22352	0.177804	0.103895	0	0.0917829	0.178875	0.322057	0.469161	0.567394	0.626241	0.139645	0.232108	0.299405	0.315346	0.299987	0.214446	0.104367	0.184343	0.235805	0.198955	0.147102	0.0404555	0.0897272	0.147081	0.185744	0.209692	0.265103	0.358277	0.0641251	0.118057	0.14718	0.224842	0.337067	0.478665	0.047048	0.101014	0.138772	0.133121	0.147007	0.203829	0.0921515	0.186273	0.338579	0.450753	0.512922	0.572503	0.113475
'THRAr'	0	0	0.0131628	0	0	0	0	0	0.0531115	0.0791202	0.0883406	0.0886308	0	0.015396	0.0766795	0.0735482	0.071676	0.0905175	0	0	0.0340186	0.00281227	0	0	0	0	0	0.0651256	0.13938	0.184331	0	0	0.0451146	0.151113	0.243562	0.337785	0	0.0229992	0.114184	0.234953	0.283413	0.34875	0	0.00218574	0.0655059	0.0683596	0.0637155	0.0473399	0
'THRDL'	0	0	0	0	0	0	0	0	0	0	0	0	0	0	0	0	0	0	0	0	0	0	0	0	0	0	0	0	0	0	0	0	0	0	0	0	0	0	0	0	0	0	0	0	0	0	0	0	0
'TKT1'	0.0623701	0.111073	0.143991	0.111073	0.0623701	0	0.0532281	0.117633	0.247536	0.423153	0.542172	0.639802	0.0993374	0.166861	0.224957	0.269559	0.28413	0.255676	0.0665877	0.122046	0.162566	0.147697	0.124112	0.068737	0.0560223	0.0941421	0.13315	0.173554	0.232432	0.324188	0.0343644	0.0705029	0.106529	0.190505	0.294057	0.415953	0.0280295	0.0651201	0.09159	0.124292	0.171	0.259244	0.0571886	0.129367	0.267614	0.427962	0.508776	0.595035	0.0832326
'TKT2'	0.0623701	0.111073	0.143991	0.111073	0.0623701	0	0.0532281	0.117633	0.247536	0.423153	0.542172	0.639802	0.0993374	0.166861	0.224957	0.269559	0.28413	0.255676	0.0665877	0.122046	0.162566	0.147697	0.124112	0.068737	0.0560223	0.0941421	0.13315	0.173554	0.232432	0.324188	0.0343644	0.0705029	0.106529	0.190505	0.294057	0.415953	0.0280295	0.0651201	0.09159	0.124292	0.171	0.259244	0.0571886	0.129367	0.267614	0.427962	0.508776	0.595035	0.0832326
'TPI'	0.0409858	0.07728	0.0914731	0.07728	0.0409858	0	0.0371497	0.0901198	0.189307	0.354085	0.463059	0.552831	0.0607555	0.112566	0.167292	0.240648	0.278393	0.28432	0.0352998	0.0755595	0.100207	0.105914	0.104968	0.102342	0.0222172	0.0455754	0.0614912	0.0911986	0.146896	0.242195	0.0164151	0.0432505	0.0729074	0.15837	0.259008	0.376421	0.0317949	0.0651338	0.0828626	0.123225	0.190906	0.290871	0.0286456	0.089136	0.227335	0.401457	0.495148	0.586978	0.0600968
'TRDR'	0	0	0	0	0	0	0	0	0	0	0	0	0	0	0	0	0	0	0	0	0	0	0	0	0	0	0	0	0	0	0	0	0	0	0	0	0	0	0	0	0	0	0	0	0	0	0	0	0
'TRPAS2'	0.0534664	0.169197	0.227257	0.169197	0.0534664	0	0.0521676	0.17905	0.223309	0.125381	0.000410242	0	0.0392266	0.168722	0.211017	0.11321	0	0	0.0631152	0.189409	0.235437	0.119081	0	0	0.0339926	0.131535	0.18055	0.15696	0.0792143	0	0	0.0184832	0.0780493	0.100926	0.111685	0.0818125	0	0.0638209	0.124555	0.140148	0.15427	0.136651	0.0621615	0.206811	0.27414	0.179387	0.121734	0.00763793	0.0483717
'TRPS1'	0	0	0	0	0	0	0	0	0	0	0	0	0	0	0	0	0	0	0	0	0	0	0	0	0	0	0	0	0	0	0	0	0	0	0	0	0	0	0	0	0	0	0	0	0	0	0	0	0
'TRPS2'	0.0536705	0.169821	0.226485	0.169821	0.0536705	0	0.0509851	0.177448	0.22115	0.125565	0.00530803	0	0.0368061	0.165089	0.204997	0.107342	0	0	0.0611255	0.187217	0.23216	0.115527	0	0	0.0350918	0.133786	0.184251	0.163921	0.0869935	0	0	0.0212683	0.0828289	0.112311	0.124785	0.096735	0	0.067098	0.128244	0.149949	0.167062	0.153357	0.061086	0.206237	0.275917	0.188743	0.134303	0.0277779	0.0467169
'TRPS3'	0	0	0	0	0	0	0	0	0	0	0	0	0	0	0	0	0	0	0	0	0	0	0	0	0	0	0	0	0	0	0	0	0	0	0	0	0	0	0	0	0	0	0	0	0	0	0	0	0
'TRSAR'	0.140158	0.248799	0.29951	0.248799	0.140158	0	0.131519	0.251677	0.277376	0.177402	0.0612415	0	0.1379	0.260569	0.276059	0.150861	0.0188322	0	0.145661	0.270025	0.306159	0.194596	0.0822931	0	0.0956466	0.194469	0.236688	0.196647	0.103092	0	0.01183	0.0820766	0.0750014	0	0	0	0.022672	0.112713	0.134265	0.073787	0.0386926	0.0376821	0.147478	0.290308	0.32679	0.20892	0.129902	0	0.1146
'TYRTA'	0	0	0	0	0	0	0	0	0	0	0	0	0	0	0	0	0	0	0	0	0	0	0	0	0	0	0	0	0	0	0	0	0	0	0	0	0	0	0	0	0	0	0	0	0	0	0	0	0
'UMPK'	0	0	0	0	0	0	0	0	0	0	0	0	0	0	0	0	0	0	0	0	0	0	0	0	0	0	0	0	0	0	0	0	0	0	0	0	0	0	0	0	0	0	0	0	0	0	0	0	0
'UNK3'	0	0	0	0	0	0	0	0	0	0	0	0	0	0	0	0	0	0	0	0	0	0	0	0	0	0	0	0	0	0	0	0	0	0	0	0	0	0	0	0	0	0	0	0	0	0	0	0	0
'VALTA'	0	0	0	0	0	0	0	0	0	0	0	0	0	0	0	0	0	0	0	0	0	0	0	0	0	0	0	0	0	0	0	0	0	0	0	0	0	0	0	0	0	0	0	0	0	0	0	0	0
'HISSYN'	0	0	0	0	0	0	0	0	0	0	0	0	0	0	0	0	0	0	0	0	0	0	0	0	0	0	0	0	0	0	0	0	0	0	0	0	0	0	0	0	0	0	0	0	0	0	0	0	0
'UMPSYN1'	0	0	0	0	0	0	0	0	0	0	0	0	0	0	0	0	0	0	0	0	0	0	0	0	0	0	0	0	0	0	0	0	0	0	0	0	0	0	0	0	0	0	0	0	0	0	0	0	0
'UMPSYN2'	0	0	0	0	0	0	0	0	0	0	0	0	0	0	0	0	0	0	0	0	0	0	0	0	0	0	0	0	0	0	0	0	0	0	0	0	0	0	0	0	0	0	0	0	0	0	0	0	0
'CTPSYN'	0	0	0	0	0	0	0	0	0	0	0	0	0	0	0	0	0	0	0	0	0	0	0	0	0	0	0	0	0	0	0	0	0	0	0	0	0	0	0	0	0	0	0	0	0	0	0	0	0
'IMPSYN1'	0	0	0	0	0	0	0	0	0	0	0	0	0	0	0	0	0	0	0	0	0	0	0	0	0	0	0	0	0.0022947	0.0315899	0	0	0	0	0	0	0	0	0	0.0988635	0.188131	0.356129	0	0	0	0	0	0	0
'IMPSYN2'	0	0	0	0	0	0	0	0	0	0	0	0	0	0	0	0	0	0	0	0	0	0	0	0	0	0	0	0	0.0022947	0.0315899	0	0	0	0	0	0	0	0	0	0.0988635	0.188131	0.356129	0	0	0	0	0	0	0
'dTTPSYN'	0	0	0	0	0	0	0	0	0	0	0	0	0	0	0	0	0	0	0	0	0	0	0	0	0	0	0	0	0	0	0	0	0	0	0	0	0	0	0	0	0	0	0	0	0	0	0	0	0
'COASYN'	0	0	0	0	0	0	0	0	0	0	0	0	0	0	0	0	0	0	0	0	0	0	0	0	0	0	0	0	0	0	0	0	0	0	0	0	0	0	0	0	0	0	0	0	0	0	0	0	0
'FADSYN'	0	0	0	0	0	0	0	0	0	0	0	0	0	0	0	0	0	0	0	0	0	0	0	0	0	0	0	0	0	0	0	0	0	0	0	0	0	0	0	0	0	0	0	0	0	0	0	0	0
'CDPDAGSYN'	0	0	0	0	0	0	0	0	0	0	0	0	0	0	0	0	0	0	0	0	0	0	0	0	0	0	0	0	0	0	0	0	0	0	0	0	0	0	0	0	0	0	0	0	0	0	0	0	0
'PSSYN'	0	0	0	0	0	0	0	0	0	0	0	0	0	0	0	0	0	0	0	0	0	0	0	0	0	0	0	0	0	0	0	0	0	0	0	0	0	0	0	0	0	0	0	0	0	0	0	0	0
'PESYN'	0	0	0	0	0	0	0	0	0	0	0	0	0	0	0	0	0	0	0	0	0	0	0	0	0	0	0	0	0	0	0	0	0	0	0	0	0	0	0	0	0	0	0	0	0	0	0	0	0
'PGSYN'	0	0	0	0	0	0	0	0	0	0	0	0	0	0	0	0	0	0	0	0	0	0	0	0	0	0	0	0	0	0	0	0	0	0	0	0	0	0	0	0	0	0	0	0	0	0	0	0	0
'CLPNSYN'	0	0	0	0	0	0	0	0	0	0	0	0	0	0	0	0	0	0	0	0	0	0	0	0	0	0	0	0	0	0	0	0	0	0	0	0	0	0	0	0	0	0	0	0	0	0	0	0	0
'LPSSYN'	0	0	0	0	0	0	0	0	0	0	0	0	0	0	0	0	0	0	0	0	0	0	0	0	0	0	0	0	0	0	0	0	0	0	0	0	0	0	0	0	0	0	0	0	0	0	0	0	0
'PEPTIDOSYN'	0	0	0	0	0	0	0	0	0	0	0	0	0	0	0	0	0	0	0	0	0	0	0	0	0	0	0	0	0	0	0	0	0	0	0	0	0	0	0	0	0	0	0	0	0	0	0	0	0
'NADSYN1'	0	0	0	0	0	0	0	0	0	0	0	0	0	0	0	0	0	0	0	0	0	0	0	0	0	0	0	0	0	0	0	0	0	0	0	0	0	0	0	0	0	0	0	0	0	0	0	0	0
'NADSYN2'	0	0	0	0	0	0	0	0	0	0	0	0	0	0	0	0	0	0	0	0	0	0	0	0	0	0	0	0	0	0	0	0	0	0	0	0	0	0	0	0	0	0	0	0	0	0	0	0	0
'THFSYN'	0	0	0	0	0	0	0	0	0	0	0	0	0	0	0	0	0	0	0	0	0	0	0	0	0	0	0	0	0	0	0	0	0	0	0	0	0	0	0	0	0	0	0	0	0	0	0	0	0
'G3PP'	0	0	0	0	0	0	0	0	0	0	0	0	0	0	0	0	0	0	0	0	0	0	0	0	0	0	0	0.124757	0.25679	0.396137	0	0	0	0	0	0	0	0	0	0.0547282	0.118629	0.199291	0	0	0	0	0	0	0
'PFK_FBP'	0	0.0294479	0.0365803	0.0294479	0	0	0.00790313	0.0531485	0.0507783	0.0158477	0	0	0.00296398	0.0499039	0.0595441	0.0501056	0.028626	0	0	0.0369688	0.0496507	0.0401511	0.0196069	0	0	0	0.00820692	0.0500779	0.0813261	0.102144	0	0	0	0	0	0	0	0	0.00154788	0.000208705	0	0.0288965	0.017394	0.0715381	0.0817117	0.0521825	0.0302334	0	0.0258565
'GAPD_G6PDH2r'	0.0609423	0.104675	0.128456	0.104675	0.0609423	0	0.0520792	0.111022	0.227002	0.399759	0.51731	0.615057	0.0888974	0.148962	0.204102	0.259196	0.281564	0.265849	0.0590715	0.107529	0.138208	0.125036	0.105529	0.0584183	0.0475008	0.0783453	0.103696	0.138912	0.196755	0.294435	0.0342907	0.0657457	0.0965176	0.179127	0.282612	0.403913	0.0387832	0.0735984	0.0893141	0.114591	0.168523	0.26064	0.0467074	0.112	0.249991	0.419315	0.506479	0.595756	0.079006
'PYK_PPS'	0.11862	0.219968	0.285908	0.219968	0.11862	0	0.097969	0.201564	0.318766	0.353477	0.371545	0.343478	0.122055	0.231043	0.284176	0.209099	0.127625	0.00960116	0.11771	0.223479	0.287104	0.202341	0.0973672	0	0.0958887	0.177231	0.222249	0.211615	0.260127	0.314328	0.0724545	0.150522	0.17107	0.142422	0.203192	0.297407	0.0380288	0.11929	0.206118	0.241443	0.245992	0.253508	0.0934564	0.202291	0.317943	0.319039	0.304964	0.278309	0.0930855
'PPC_PPCK'	0.0377833	0.15767	0.208094	0.15767	0.0377833	0	0.0408397	0.172339	0.205019	0.126482	0.0145402	0	0.0447994	0.177376	0.190907	0.07031	0	0	0.0181147	0.144135	0.181768	0.101988	0	0	0	0.065377	0.0914464	0.0327428	0	0	0	0.0243786	0.0111896	0	0	0.0628859	0	0.00772375	0.0762459	0.105302	0.107366	0.0663187	0.0422123	0.186906	0.216359	0.0856133	0	0	0.0401671
'rFUM_ENO'	0.177629	0.2733	0.337653	0.2733	0.177629	0	0.160819	0.263406	0.373104	0.389462	0.38017	0.317315	0.199853	0.310059	0.36633	0.311649	0.240201	0.0947093	0.184559	0.286321	0.35336	0.281807	0.197555	0.0549665	0.176427	0.261225	0.3194	0.351146	0.432041	0.524266	0.12213	0.19033	0.205068	0.207607	0.262264	0.372145	0.0786964	0.150519	0.229621	0.29462	0.328383	0.372619	0.167382	0.277191	0.384183	0.376253	0.348735	0.296429	0.157626
'PDH_rFUM'	0	0.0645128	0.118609	0.0645128	0	0	0	0.0541324	0.122119	0.117432	0.103695	0.0599999	0	0.0681516	0.109865	0.0653586	0.0190546	0	0	0.0669535	0.123989	0.07102	0.0192128	0	0.0133227	0.0841341	0.169073	0.333092	0.467457	0.575606	0	0.0210529	0.0498138	0.0630779	0.0943296	0.160206	0	0	0.0861648	0.213838	0.270722	0.347424	0	0.0651187	0.144719	0.14035	0.12245	0.0852595	0
'MALS_rACONT'	0.225589	0.346034	0.421536	0.346034	0.225589	0	0.210032	0.333112	0.39961	0.313955	0.208848	0.0198852	0.223415	0.352333	0.396875	0.287027	0.176813	0.107423	0.225098	0.347489	0.422191	0.330592	0.217113	0.0135437	0.196536	0.295127	0.346857	0.233046	0.172683	0.176796	0.174376	0.266456	0.275138	0.188918	0.184285	0.254774	0.11517	0.21404	0.314662	0.392518	0.426961	0.450904	0.224303	0.361138	0.450549	0.37731	0.307235	0.208295	0.191453
'GLUDy_GLUSy'	0	0	0	0	0	0	0	0	0	0	0	0	0	0	0	0	0	0	0	0	0	0	0	0	0	0	0	0	0	0	0	0	0	0	0	0	0	0	0	0	0	0	0	0	0	0	0	0	0
'LDHD_PDH'	0	0	0	0	0	0	0	0	0	0	0.0221384	0.0583416	0	0	0	0	0	0	0	0	0	0	0	0	0	0	0	0	0	0	0	0	0	0	0	0.0032889	0	0	0	0	0	0.00893702	0	0	0	0	0	0.0058823	0
'PYK_PDH'	0.0689825	0.165856	0.23312	0.165856	0.0689825	0	0.0518096	0.151767	0.241265	0.230491	0.222869	0.198094	0.0699057	0.173451	0.232928	0.164502	0.0924105	0	0.0707638	0.174325	0.241624	0.157057	0.0627546	0	0.0579811	0.141277	0.205152	0.281113	0.350317	0.404878	0.0236663	0.0953788	0.114497	0.0980721	0.139158	0.19088	0	0.0576634	0.159689	0.239525	0.265241	0.313525	0.0499495	0.157512	0.265409	0.253803	0.22938	0.189226	0.0349686
'FRD2_SUCD1i'	0	0	0	0	0	0	0	0	0	0	0	0	0	0	0	0	0	0	0	0	0	0	0	0	0	0	0	0	0	0	0	0	0	0	0	0	0	0	0	0	0	0	0	0	0	0	0	0	0
'random1'	0	0	0	0	0	0	0	0	0	0	0	0	0	0	0	0	0	0	0	0	0	0	0	0	0	0	0	0	0	0	0	0	0	0	0	0	0	0	0	0	0	0	0	0	0	0	0	0	0
'random2'	0	0	0	0	0	0	0	0	0	0	0	0	0	0	0	0	0	0	0	0	0	0	0	0	0	0	0	0	0	0	0	0	0	0	0	0	0	0	0	0	0	0	0	0	0	0	0	0	0
'random3'	0	0	0	0	0	0	0	0	0	0	0	0	0	0	0	0	0	0	0	0	0	0	0	0	0	0	0	0	0	0	0	0	0	0	0	0	0	0	0	0	0	0	0	0	0	0	0	0	0
'random4'	0	0	0	0	0	0	0	0	0	0	0	0	0	0	0	0	0	0	0	0	0	0	0	0	0	0	0	0	0	0	0	0	0	0	0	0	0	0	0	0	0	0	0	0	0	0	0	0	0
'random5'	0	0	0	0	0	0	0	0	0	0	0	0	0	0	0	0	0	0	0	0	0	0	0	0	0	0	0	0	0	0	0	0	0	0	0	0	0	0	0	0	0	0	0	0	0	0	0	0	0
[truncated: 169 more columns]

## Sheet: Confidence Intervals
	C1	C1	C6	C6	80% unlabeled, 20% uniformly labeled (CU_mix)	80% unlabeled, 20% uniformly labeled (CU_mix)_	C1+C6	C1+C6	C1+CU_mix	C1+CU_mix	C6+CU_mix	C6+CU_mix	C1+C6+CU_mix	C1+C6+CU_mix
	low	high	low	high	low	high	low	high	low	high	low	high	low	high
'BiomassEcoliGALUi'	0.44	0.44	0.44	0.44	0.44	0.44	0.44	0.44	0.44	0.44	0.44	0.44	0.44	0.44
'EX_ac'	3.5	3.5	3.5	3.5	3.5	3.5	3.5	3.5	3.5	3.5	3.5	3.5	3.5	3.5
'EX_co2'	9.33295	19.7095	7.98022	19.7095	5.86136	19.7095	9.29205	19.7095	9.85416	19.4644	9.20424	19.6638	9.9415	19.44
'EX_etoh'	0.0001	3.92515	0.0001	3.92515	0.0001	3.92515	0.0001	3.92515	0.0001	3.74685	0.0001	3.8941	0.0001	3.67296
'EX_for'	0	11.5355	0	13.5456	0	19.1671	-1.24749e-15	10.2659	0	9.10385	0	10.6366	0	8.85039
'EX_fum'	0	3.92505	8.66556e-18	3.92505	8.66556e-18	3.92505	0	3.92505	8.66556e-18	3.92505	8.66556e-18	3.92505	0	3.92505
'EX_glc'	-9	-9	-9	-9	-9	-9	-9	-9	-9	-9	-9	-9	-9	-9
'EX_glyc'	-4.33681e-19	3.36433	0	2.81533	-2.44638e-15	3.36433	-4.33681e-19	3.11718	0	2.74638	-2.44638e-15	2.67352	0	2.38586
'EX_h'	7.92255	22.9032	7.92255	23.57	7.92255	28.0815	7.92255	22.1386	8.21596	21.1753	7.97577	22.2297	8.30558	21.01
'EX_h2o'	19.1224	29.022	18.3221	29.022	15.5448	29.022	20.8361	29.022	21.5344	29.022	20.6623	29.022	21.7584	29.022
'EX_lacD'	0.4	0.4	0.4	0.4	0.4	0.4	0.4	0.4	0.4	0.4	0.4	0.4	0.4	0.4
'EX_lacL'	1.47689e-09	9.9834e-14	0	1.67863e-09	0	1.67863e-09	1.47689e-09	9.9834e-14	0	1.67863e-09	0	1.67863e-09	1.47689e-09	9.9834e-14
'EX_nh4'	-4.70116	-4.70116	-4.70116	-4.70116	-4.70116	-4.70116	-4.70116	-4.70116	-4.70116	-4.70116	-4.70116	-4.70116	-4.70116	-4.70116
'EX_no2'	1.47689e-09	9.9834e-14	0	1.67863e-09	0	1.67863e-09	1.47689e-09	9.9834e-14	0	1.67863e-09	0	1.67863e-09	1.47689e-09	9.9834e-14
'EX_no3'	1.47689e-09	9.9834e-14	0	1.67863e-09	0	1.67863e-09	1.47689e-09	9.9834e-14	0	1.67863e-09	0	1.67863e-09	1.47689e-09	9.9834e-14
'EX_o2'	-14.9	-14.9	-14.9	-14.9	-14.9	-14.9	-14.9	-14.9	-14.9	-14.9	-14.9	-14.9	-14.9	-14.9
'EX_pi'	-0.40112	-0.40112	-0.4	-0.4	-0.4	-0.4	-0.40112	-0.40112	-0.4	-0.4	-0.4	-0.4	-0.40112	-0.40112
'EX_pyr'	0.0001	4.71016	0.0001	4.71016	0.0001	4.71016	0.0001	4.71016	0.0001	4.71016	0.0001	4.71016	0.0001	4.71016
'EX_so4'	-0.102546	-0.102546	-0.102546	-0.102546	-0.102546	-0.102546	-0.102546	-0.102546	-0.102546	-0.102546	-0.102546	-0.102546	-0.102546	-0.102546
'EX_succ'	-3.73263e-14	3.36433	0	3.36433	0	3.36433	-2.62466e-14	3.36433	0	3.36433	0	3.36433	-9.69507e-15	3.36433
'ABTA'	-2.77352e-14	4.79197	0	5.16513	0	6.57458	-1.53904e-13	4.62652	0	4.76229	2.91989e-14	5.15825	-1.23507e-13	4.39626
'COMBO2'	2.05056e-15	5.02606	-7.56192e-14	5.16676	-7.56192e-14	5.92722	0	4.73464	-5.42101e-20	4.75814	0	5.15787	-1.06154e-13	4.52487
'ACALDi'	-3.87758e-25	1.27659	-8.67362e-19	0.872577	-2.10792e-14	3.43727	0	0.806468	-2.10792e-14	0.249984	-2.10792e-14	0.237538	8.5608e-17	0.14353
'COMBO3'	0.14212	9.91786	0.14212	9.70445	0.14212	10.4818	0.14212	9.79891	0.14212	9.83439	0.14212	9.81372	0.14212	9.61741
'COMBO4'	0.12144	0.12144	0.12144	0.12144	0.12144	0.12144	0.12144	0.12144	0.12144	0.12144	0.12144	0.12144	0.12144	0.12144
'ACKr'	-27.4305	9.43337	-27.0148	9.03893	-27.3692	9.41386	-27.194	9.16548	-27.2587	9.22202	-27.1455	9.15887	-26.9742	9.08328
'COMBO5'	0.365226	0.365226	0.365226	0.365226	0.365226	0.365226	0.365226	0.365226	0.365226	0.365226	0.365226	0.365226	0.365226	0.365226
'ACODA'	0.14212	5.17883	0.14212	5.30793	0.14212	6.06955	0.14212	4.87717	0.14212	4.9	0.14212	5.29998	0.14212	4.65971
'rACONT'	0.704472	6.41842	0.834029	6.33936	0.815753	7.08865	1.73144	5.96781	2.19071	5.36559	1.73432	5.96719	2.27091	5.34114
'ACOTA'	-5.17883	-0.14212	-5.30793	-0.14212	-6.06955	-0.14212	-4.87717	-0.14212	-4.9	-0.14212	-5.29998	-0.14212	-4.65971	-0.14212
'ACS'	-1.12447e-15	24.1281	0	23.7668	0	24.1213	-6.38062e-14	23.952	-1.73472e-18	24.0109	0	23.8933	-1.70271e-13	23.7189
'ACt2r'	-3.5	-3.5	-3.5	-3.5	-3.5	-3.5	-3.5	-3.5	-3.5	-3.5	-3.5	-3.5	-3.5	-3.5
'ADHEr'	0.0001	3.92515	0.0001	3.92515	0.0001	3.92515	0.0001	3.92515	0.0001	3.74685	0.0001	3.8941	0.0001	3.67296
'ADK1'	-98.6283	100	-98.6283	100	-98.6283	100	-98.6283	100	-98.6283	100	-98.6283	100	-98.6283	100
'ADK3'	-98.9807	99.6476	-98.9807	99.6476	-98.9807	99.6476	-98.9807	99.6476	-98.9807	99.6476	-98.9807	99.6476	-98.9807	99.6476
'COMBOSPMD'	0.00308	0.00308	0	1.67863e-09	0	1.67863e-09	0.00308	0.00308	0	1.67863e-09	0	1.67863e-09	0.00308	0.00308
'COMBO9'	0.102546	0.102546	0.102546	0.102546	0.102546	0.102546	0.102546	0.102546	0.102546	0.102546	0.102546	0.102546	0.102546	0.102546
'COMBO10'	0.12738	0.12738	0.12144	0.12144	0.12144	0.12144	0.12738	0.12738	0.12144	0.12144	0.12144	0.12144	0.12738	0.12738
'AGPR'	-9.91786	-0.14212	-9.70445	-0.14212	-10.4818	-0.14212	-9.79891	-0.14212	-9.83439	-0.14212	-9.81372	-0.14212	-9.61741	-0.14212
'ALAR'	0.024288	0.024288	0.024288	0.024288	0.024288	0.024288	0.024288	0.024288	0.024288	0.024288	0.024288	0.024288	0.024288	0.024288
'ALATAL'	-0.251152	-0.251152	-0.251152	-0.251152	-0.251152	-0.251152	-0.251152	-0.251152	-0.251152	-0.251152	-0.251152	-0.251152	-0.251152	-0.251152
'ALDD2x'	-2.53371e-15	1.2275	-3.1996e-15	0.863248	0	4.68983	-2.53371e-15	0.880453	0	0.2507	0	0.248649	0	0.106199
'COMBO15'	0.02376	0.02376	0.024288	0.024288	0.024288	0.024288	0.02376	0.02376	0.024288	0.024288	0.024288	0.024288	0.02376	0.02376
'ARGSL'	0.12364	0.12364	0.12144	0.12144	0.12144	0.12144	0.12364	0.12364	0.12144	0.12144	0.12144	0.12144	0.12364	0.12364
'ARGSS'	0.12364	0.12364	0.12144	0.12144	0.12144	0.12144	0.12364	0.12364	0.12144	0.12144	0.12144	0.12144	0.12364	0.12364
'ASAD'	-1.72358	-0.447304	-1.31977	-0.447304	-5.31938	-0.447304	-1.22353	-0.447304	-0.698107	-0.447304	-0.695956	-0.447304	-0.551889	-0.447304
'ASNN'	-3.02832e-14	12.0826	-3.85239e-14	11.8834	-3.85239e-14	12.0606	0	11.976	0	12.0052	0	11.9513	-5.67859e-15	11.8875
'ASNS1'	6.22196e-15	8.12351	8.61936e-15	7.98927	8.61936e-15	8.10751	6.22196e-15	8.0267	0	8.07057	0	8.0315	6.22196e-15	7.96539
'ASNS2'	0.0001	12.1823	0.0001	11.984	0.0001	12.1613	0.0001	12.0767	0.0001	12.1059	0.0001	12.0474	0.0001	11.989
'ASPK'	0.447304	1.72358	0.447304	1.31977	0.447304	5.31938	0.447304	1.22353	0.447304	0.698107	0.447304	0.695956	0.447304	0.551889
'ASPTA'	-2.52577	-1.24999	-2.1297	-1.24999	-6.12202	-1.24999	-1.99329	-1.24999	-1.50041	-1.24999	-1.49864	-1.24999	-1.38006	-1.24999
'ATPM'	7.6	7.6	7.6	7.6	7.6	7.6	7.6	7.6	7.6	7.6	7.6	7.6	7.6	7.6
'ATPS4r'	17.8159	50.2691	17.5853	50.2017	16.3828	50.7301	17.9324	50.2247	17.9559	50.2637	17.3888	50.2467	18.1548	50.1622
'CBPS'	0.262284	0.262284	0.251152	0.251152	0.251152	0.251152	0.262284	0.262284	0.251152	0.251152	0.251152	0.251152	0.262284	0.262284
'CHORM'	0.13508	0.13508	0.12144	0.12144	0.12144	0.12144	0.13508	0.13508	0.12144	0.12144	0.12144	0.12144	0.13508	0.13508
'CHORS'	0.18084	0.18084	0.18084	0.18084	0.18084	0.18084	0.18084	0.18084	0.18084	0.18084	0.18084	0.18084	0.18084	0.18084
'CO2t'	-19.7095	-9.33295	-19.7095	-7.98022	-19.7095	-5.86136	-19.7095	-9.29205	-19.4644	-9.85416	-19.6638	-9.20424	-19.44	-9.9415
'CS'	0.704472	6.41842	0.834029	6.33936	0.815753	7.08865	1.73144	5.96781	2.19071	5.36559	1.73432	5.96719	2.27091	5.34114
'CYSDS'	0	7.94669	-4.52087e-15	7.66726	-4.52087e-15	4.65777	0	7.75421	-4.52087e-15	3.55365	0	3.716	0	2.72394
'CYSS'	0.102546	8.10104	0.102546	7.76982	0.102546	4.73747	0.102546	7.8583	0.102546	3.67026	0.102546	3.89302	0.102546	2.28859
'COMBO22'	0.06424	0.06424	0.06424	0.06424	0.06424	0.06424	0.06424	0.06424	0.06424	0.06424	0.06424	0.06424	0.06424	0.06424
'CYTBD'	0.0001	29.8	0.0001	29.8	0.0001	29.8	0.0001	29.8	0.0001	29.8	0.0001	29.8	0.0001	29.8
'CYTBO3'	-2.30471e-14	29.7999	0	29.7999	0	29.7999	-5.6419e-14	29.7999	0	29.7999	0	29.7999	-1.12103e-15	29.7999
'CYTK1'	0.078104	0.078104	0.078104	0.078104	0.078104	0.078104	0.078104	0.078104	0.078104	0.078104	0.078104	0.078104	0.078104	0.078104
'DLACt2'	-0.4	-0.4	-0.4	-0.4	-0.4	-0.4	-0.4	-0.4	-0.4	-0.4	-0.4	-0.4	-0.4	-0.4
'DAPDC'	0.14344	0.14344	0.12144	0.12144	0.12144	0.12144	0.14344	0.14344	0.12144	0.12144	0.12144	0.12144	0.14344	0.14344
'DAPE'	0.155584	0.155584	0.155584	0.155584	0.155584	0.155584	0.155584	0.155584	0.155584	0.155584	0.155584	0.155584	0.155584	0.155584
'COMBO25'	0.18084	0.18084	0.18084	0.18084	0.18084	0.18084	0.18084	0.18084	0.18084	0.18084	0.18084	0.18084	0.18084	0.18084
'DHAD1'	0.365226	0.365226	0.365226	0.365226	0.365226	0.365226	0.365226	0.365226	0.365226	0.365226	0.365226	0.365226	0.365226	0.365226
'DHAPT'	0.0001	2.1294	0.0001	17.5129	0.0001	17.6616	0.0001	1.74842	0.0001	2.25661	0.0001	17.3726	0.0001	1.32793
'COMBO26'	0.155584	0.155584	0.155584	0.155584	0.155584	0.155584	0.155584	0.155584	0.155584	0.155584	0.155584	0.155584	0.155584	0.155584
'DHQD'	0.18084	0.18084	0.18084	0.18084	0.18084	0.18084	0.18084	0.18084	0.18084	0.18084	0.18084	0.18084	0.18084	0.18084
'DKMPPD'	0	0.00297998	1.09075e-18	0.00298	1.09075e-18	0.00298	-1.91085e-15	0.00297998	0	0.00298	0	0.00298	-6.41846e-15	0.00297998
'DKMPPD2'	0.0001	0.00308	-0.00298	-1.09075e-18	-0.00298	-1.09075e-18	0.0001	0.00308	-0.00298	0	-0.00298	0	0.0001	0.00308
'EDA'	0.0001	1.01395	0.0001	1.75929	0.0001	12.2248	0.0001	0.768496	0.0001	1.14676	0.0001	1.40475	0.0001	1.09718
'EDD'	0.0001	1.01395	0.0001	1.75929	0.0001	12.2248	0.0001	0.768496	0.0001	1.14676	0.0001	1.40475	0.0001	1.09718
'ENO'	3.99477	16.8719	2.14335	16.8419	1.8122	17.873	4.21516	16.2823	5.79523	15.8707	5.75139	16.4836	7.20265	16.182
'ETOHt2r'	-3.92515	-0.0001	-3.92515	-0.0001	-3.92515	-0.0001	-3.92515	-0.0001	-3.74685	-0.0001	-3.8941	-0.0001	-3.67296	-0.0001
'F6PA'	-2.25555	1.39494	-15.6431	17.5122	-16.9958	17.6604	-1.87243	1.36826	-2.66691	1.5476	-15.3463	17.4171	-1.60954	1.22484
'FBA'	6.19658	10.0953	-1.64473	23.5946	-9.79691	23.8961	6.51215	9.79855	6.38114	10.5168	-9.50867	23.1186	6.69049	9.50496
'FBP'	-1.89044e-14	24.1154	4.71841e-17	23.4681	0	24.0177	-6.80618e-14	23.9966	4.71841e-17	24.0372	0	23.8601	-1.27377e-14	23.7924
'FDH2'	-2.04983e-14	14.4359	-1.05823e-14	13.6424	-1.05823e-14	15.9133	-2.04983e-14	13.8479	0	11.9277	-1.05823e-14	12.1554	-2.04983e-14	12.0681
'FDH3'	-2.58222e-14	14.3643	1.33232e-14	13.609	1.33232e-14	15.9404	-2.58222e-14	13.6626	1.33232e-14	11.7114	1.33232e-14	11.9897	-2.58222e-14	11.6187
'FHL'	0.0002	14.3235	0.0002	13.6365	0.0002	15.9178	0.0002	13.8143	0.0002	11.9281	0.0002	12.1553	0.0002	12.0312
'FORt'	-11.5355	0	-13.5456	0	-19.1671	0	-10.2659	1.24749e-15	-9.10385	0	-10.6366	0	-8.85039	0
'FRD2'	0.0004	30.5059	0.0004	31.2907	0.0004	32.4274	0.0004	30.3241	0.0004	30.2095	0.0004	30.4693	0.0004	30.0401
'FRD3'	-5.31619e-14	30.9531	0	31.2785	0	32.2698	-5.31619e-14	30.3112	0	30.0713	0	30.3289	-5.31619e-14	29.9344
'FTHFD'	-3.46945e-18	3.48147	-8.13152e-19	5.39986	-3.66111e-14	14.6972	-5.72341e-15	2.69328	0	1.12058	-8.67362e-19	0.833902	0	0.710705
'rFUM'	-1.68582	5.08278	-1.52784	4.37073	-2.68249	5.61652	-1.21984	4.35536	-0.975692	3.3672	-1.28522	3.75052	-0.933092	3.03437
'FUMt22'	4.48577e-12	96.4727	-2.19954e-15	95.0662	-2.19954e-15	96.4733	-7.78867e-16	95.7967	0	96.0413	-1.38778e-17	95.5742	4.48577e-12	92.8296
'FUMt23'	0	48.3658	6.66148e-16	47.5335	-1.38778e-17	48.2425	-3.69409e-14	47.9043	0	48.0213	0	47.7864	-2.46449e-14	46.5776
'G1PP'	-1.64905e-13	24.1692	1.58797e-14	23.7665	1.58797e-14	24.1212	-1.07301e-13	23.9682	0	24.0103	-6.2176e-14	23.8981	-3.44117e-13	23.7598
'G3PD2'	-17.7168	-0.072644	-17.5594	-0.072644	-18.7741	-0.072644	-17.544	-0.072644	-17.5967	-0.072644	-17.7124	-0.072644	-17.3951	-0.072644
'G3PD5'	-2.75913e-15	17.6324	1.99826e-15	17.2855	1.99826e-15	18.6953	-2.60209e-18	17.4645	0	17.5221	0	17.4841	-2.75913e-15	17.2979
'G3PD6'	-1.29126e-15	17.5904	2.76055e-14	16.8264	2.76055e-14	18.3157	-1.29126e-15	17.1493	2.76055e-14	17.1732	2.76055e-14	17.1131	-1.29126e-15	16.913
'G3PD7'	3.82492e-15	17.6473	0	16.8267	0	18.3148	3.82492e-15	17.0994	0	17.1667	0	17.1179	3.82492e-15	16.7332
'G5SADs'	0.0924	16.2542	0.0924	15.9372	0.0924	17.232	0.0924	16.0977	0.0924	16.1543	0.0924	16.1194	0.0924	15.8034
'COMBO34'	0.0001	16.2651	0.0001	15.9371	0.0001	17.2323	0.0001	16.0988	0.0001	16.155	0.0001	16.1224	0.0001	15.9611
'G6PDH2r'	0.0002	4.18297	0.0002	12.0317	0.0002	15.6254	0.680032	3.22752	1.21628	3.18396	0.0273767	4.41302	1.38493	2.81671
'GAPD'	6.64191	16.5421	7.17274	16.7414	4.17345	16.7414	7.28885	16.2347	6.85258	16.2275	7.26038	16.6981	10.3448	16.2465
'GHMT2'	-0.207676	2.90851	0.20473	3.12331	-1.11245	6.67313	0.21858	1.56931	0.290078	0.927793	0.347909	0.82266	0.470407	0.749289
'GK1'	0.1225	0.1225	0.12144	0.12144	0.12144	0.12144	0.1225	0.1225	0.12144	0.12144	0.12144	0.12144	0.1225	0.1225
'GLCP'	5.96873e-13	24.1164	-2.07615e-14	23.7665	-2.07615e-14	24.1213	-3.46945e-18	23.977	-8.67362e-19	24.0109	0	23.8932	-1.48237e-15	23.2973
'COMBO36'	0.06776	24.2367	0.06776	23.8342	0.06776	24.1891	0.06776	24.0194	0.06776	24.0785	0.06776	23.9609	0.06776	23.8291
'GLCpts'	9	9	9	9	9	9	9	9	9	9	9	9	9	9
'GLNS'	1.099	25.2686	1.099	24.8655	1.099	25.2202	1.099	25.0816	1.099	25.1094	1.099	25.0047	1.099	24.8398
'GLUDC'	9.39541e-12	5.43774	-8.88313e-15	5.16445	-8.88313e-15	6.57102	-3.32317e-15	4.73569	-8.45678e-16	4.75957	0	5.19462	9.39541e-12	4.28424
'GLUDy'	-15.2073	20.4618	-15.5872	20.0269	-12.8486	20.4207	-14.7667	20.2222	-7.37698	20.305	-7.60881	20.169	-6.04082	19.5496
'GLUN'	-4.46307e-16	24.1693	5.15719e-16	23.7665	5.15719e-16	24.1212	-4.46307e-16	23.9515	0	24.0104	-2.77556e-16	23.8932	0	23.6522
'GLUSy'	-2.77556e-17	24.1694	7.98162e-14	23.7668	7.98162e-14	24.1203	0	23.9521	-3.46945e-18	24.0104	0	23.9025	-5.54405e-14	23.7583
'GLXCL'	-5.73172e-14	1.56038	-1.28074e-14	1.17699	1.88431e-14	1.79154	-1.11976e-14	1.15765	1.88431e-14	0.972024	1.88431e-14	1.03244	-5.73172e-14	0.793933
'COMBO37'	-3.11475e-13	1.27574	-8.9023e-15	0.872173	-8.9023e-15	3.4401	-3.11475e-13	0.810546	-8.9023e-15	0.250356	-8.9023e-15	0.236544	-3.11475e-13	0.116129
'GLYCDx'	3.79832e-16	2.25518	-5.67866e-14	15.899	0	16.9916	3.79832e-16	1.71186	-5.67866e-14	2.66669	-5.67866e-14	15.566	3.79832e-16	1.18772
'GLYCK'	-5.73172e-14	1.56038	-1.28074e-14	1.17699	1.88431e-14	1.79154	-1.11976e-14	1.15765	1.88431e-14	0.972024	1.88431e-14	1.03244	-5.73172e-14	0.793933
'GLYCL'	0.0001	2.97959	0.00591113	2.72241	0.0001	8.44792	0.000444668	1.28929	0.0001	0.476389	0.00311373	0.442603	0.0122583	0.319553
'GLYCLTDx'	1.55336e-14	27.5745	-3.06975e-15	27.162	-3.06975e-15	27.5638	0	27.4044	0	27.4404	-2.21177e-17	27.3065	0	27.1291
'GLYCLTDy'	8.25103e-16	17.5737	4.21112e-14	17.2854	4.21112e-14	18.6957	8.25103e-16	17.4633	0	17.5216	0	17.488	8.25103e-16	17.2998
'GLYCTO2'	0.0001	27.6426	0.0001	27.184	0.0001	27.589	0.0001	27.4308	0.0001	27.4623	0.0001	27.3284	0.0001	26.6464
'GLYCTO3'	0.0001	27.2611	0.0001	26.347	0.0001	26.9739	0.0001	26.7516	0.0001	26.6536	0.0001	26.4251	0.0001	25.7846
'GLYCTO4'	-1.06503e-14	27.3034	-1.85253e-16	26.3463	-1.85253e-16	26.9681	-1.06503e-14	26.744	-1.85253e-16	26.6542	-1.85253e-16	26.4063	-1.06503e-14	25.7083
'GLYCt'	-4.33681e-19	3.36433	0	2.81533	-2.44638e-15	3.36433	-4.33681e-19	3.11718	0	2.74638	-2.44638e-15	2.67352	0	2.38586
'GLYK'	0.0001	24.119	0.0001	23.1798	0.0001	24.1022	0.0001	23.9614	0.0001	24.0137	0.0001	23.9044	0.0001	23.7427
'COMBO38'	-1.3263e-15	9.3191	7.69992e-16	8.91342	7.69992e-16	9.26976	3.19177e-16	8.91355	0	9.15645	7.69992e-16	8.89875	3.19177e-16	6.86222
'GMPS2'	0.1225	0.1225	0.12144	0.12144	0.12144	0.12144	0.1225	0.1225	0.12144	0.12144	0.12144	0.12144	0.1225	0.1225
'GND'	0.0001	4.1897	0.0001	13.2892	0.0001	13.0374	0.672459	3.05487	0.272845	3.11882	0.0534212	4.23416	1.28223	2.81423
'H2Ot'	-29.022	-19.1224	-29.022	-18.3221	-29.022	-15.5448	-29.022	-20.8361	-29.022	-21.5344	-29.022	-20.6623	-29.022	-21.7584
'HCO3E'	1.48755	1.48755	1.48755	1.48755	1.48755	1.48755	1.48755	1.48755	1.48755	1.48755	1.48755	1.48755	1.48755	1.48755
'HEX1'	-1.64905e-13	24.1692	1.58797e-14	23.7665	1.58797e-14	24.1212	-1.07301e-13	23.9682	0	24.0103	-6.2176e-14	23.8981	-3.44117e-13	23.7598
'HSDy'	-1.5677	-0.29172	-1.16372	-0.29172	-5.16237	-0.29172	-1.18639	-0.29172	-0.542997	-0.29172	-0.540373	-0.29172	-0.400737	-0.29172
'COMBO41'	0.22748	1.50309	0.22748	1.10718	0.22748	5.09963	0.22748	0.906226	0.22748	0.477699	0.22748	0.476125	0.22748	0.356737
'HYD1'	0.0001	14.2871	0.0001	13.6392	0.0001	15.9133	0.0001	13.8289	0.0001	11.928	0.0001	12.1554	0.0001	11.9852
'HYD2'	0.0001	14.3009	0.0001	13.6106	0.0001	15.9763	0.0001	13.6015	0.0001	11.7113	0.0001	11.9898	0.0001	11.618
'HYD3'	1.17273e-13	14.3933	3.42388e-14	13.6106	3.42388e-14	15.9607	1.17273e-13	13.8198	3.42388e-14	11.7105	3.42388e-14	11.9897	1.17273e-13	11.6875
'ICDHyr'	0.488764	5.91173	0.488764	5.65388	0.488764	7.09269	0.488764	5.20652	1.44575	5.24801	1.69503	5.6475	1.66662	5.09538
'ICL'	0.0001	4.64383	0.0001	3.36717	0.0001	4.65021	0.0001	3.87958	0.0001	2.38817	0.0001	2.36714	0.0001	1.77333
'ILETA'	-0.12144	-0.12144	-0.12144	-0.12144	-0.12144	-0.12144	-0.12144	-0.12144	-0.12144	-0.12144	-0.12144	-0.12144	-0.12144	-0.12144
'IMPD'	0.1225	0.1225	0.12144	0.12144	0.12144	0.12144	0.1225	0.1225	0.12144	0.12144	0.12144	0.12144	0.1225	0.1225
'IPMD'	0.18832	0.18832	0.18084	0.18084	0.18084	0.18084	0.18832	0.18832	0.18084	0.18084	0.18084	0.18084	0.18832	0.18832
'IPPMIa'	-0.18832	-0.18832	-0.18084	-0.18084	-0.18084	-0.18084	-0.18832	-0.18832	-0.18084	-0.18084	-0.18084	-0.18084	-0.18832	-0.18832
'IPPMIb'	-0.18832	-0.18832	-0.18084	-0.18084	-0.18084	-0.18084	-0.18832	-0.18832	-0.18084	-0.18084	-0.18084	-0.18084	-0.18832	-0.18832
'IPPS'	0.18832	0.18832	0.18084	0.18084	0.18084	0.18084	0.18832	0.18832	0.18084	0.18084	0.18084	0.18084	0.18832	0.18832
'LLACD2'	1.47689e-09	9.9834e-14	0	1.67863e-09	0	1.67863e-09	1.47689e-09	9.9834e-14	0	1.67863e-09	0	1.67863e-09	1.47689e-09	9.9834e-14
'LLACD3'	1.47689e-09	9.9834e-14	0	1.67863e-09	0	1.67863e-09	1.47689e-09	9.9834e-14	0	1.67863e-09	0	1.67863e-09	1.47689e-09	9.9834e-14
'LLACt2r'	1.47689e-09	9.9834e-14	0	1.67863e-09	0	1.67863e-09	1.47689e-09	9.9834e-14	0	1.67863e-09	0	1.67863e-09	1.47689e-09	9.9834e-14
'LDHD'	-28.0207	8.92836	-27.5621	8.51418	-27.9671	8.86786	-27.8002	8.56848	-27.8408	8.75631	-27.7067	8.49867	-27.5475	7.53631
'LDHD2'	-3.99301e-15	27.6207	0	27.1616	0	27.5672	-3.99301e-15	27.3968	0	27.4404	-6.93889e-18	27.3065	-3.99301e-15	26.4939
'LEUTAi'	0.18832	0.18832	0.18084	0.18084	0.18084	0.18084	0.18832	0.18832	0.18084	0.18084	0.18084	0.18084	0.18832	0.18832
'MALS'	0.0001	3.90649	0.0001	3.11222	0.0001	3.96752	0.0001	3.52767	0.0001	2.41105	0.0001	1.71854	0.0001	1.74345
'MDH'	-25.3807	4.31307	-25.2614	3.70145	-25.3807	5.50196	-25.3765	3.31811	-25.3807	2.99922	-25.3784	3.46252	-25.1947	3.02652
'MDH2'	-1.0136e-14	27.6138	2.53157e-14	27.1619	2.53157e-14	27.5671	-2.70775e-17	27.4087	0	27.4404	0	27.3072	0	27.0954
'MDH3'	9.11764e-15	27.2507	-4.17858e-15	26.3227	-4.17858e-15	26.9521	9.11764e-15	26.733	-4.17858e-15	26.6339	-4.17858e-15	26.3898	9.11764e-15	25.2306
'ME1'	0	7.07268	-5.57658e-15	5.4358	-5.57658e-15	5.16211	0	5.74031	0	3.08788	-1.45717e-16	3.40921	-1.64859e-16	3.14483
'ME2'	0.0001	7.15084	0.0001	5.43463	0.0001	5.57276	0.0001	5.82849	0.0001	3.0881	0.0001	3.40906	0.0001	3.23834
'MTHFC'	0.24998	6.84714	0.2941	5.68532	0.24998	15.0418	0.24998	2.94636	0.24998	1.2922	0.309611	1.08245	0.359103	0.775891
'MTHFD'	0.24998	6.84714	0.2941	5.68532	0.24998	15.0418	0.24998	2.94636	0.24998	1.2922	0.309611	1.08245	0.359103	0.775891
'MTHFR2'	0.08624	0.08624	0.078104	0.078104	0.078104	0.078104	0.08624	0.08624	0.078104	0.078104	0.078104	0.078104	0.08624	0.08624
'NACODA'	3.0077e-16	9.75259	1.08206e-14	9.56233	1.08206e-14	10.3368	3.0077e-16	9.57152	0	9.69379	-1.73472e-18	9.67166	3.0077e-16	9.57158
'NADH10'	2.43449e-15	27.2514	-3.5991e-14	26.3245	-3.5991e-14	26.9521	2.43449e-15	26.7364	-3.5991e-14	26.6341	-3.5991e-14	26.3849	2.43449e-15	26.089
'NADH5'	-1.82641e-15	27.6097	4.13569e-14	27.1621	4.13569e-14	27.5672	-2.84969e-12	27.4089	0	27.4408	0	27.3183	-6.92274e-14	27.1321
'NADH6'	0.0001	29.7997	0.0001	29.6753	0.0001	29.7997	0.0001	29.7997	0.0001	29.7175	0.0001	28.8808	0.0001	28.8375
'NADH7'	3.1692e-14	30.1505	-3.9011e-14	31.0639	-3.9011e-14	31.5498	3.1692e-14	30.0259	-3.9011e-14	30.0494	-3.9011e-14	30.252	3.1692e-14	29.8784
'NADH8'	-4.0694e-14	30.2471	-6.31375e-14	31.0029	-6.31375e-14	31.5578	-4.0694e-14	30.0312	-6.31375e-14	30.0552	-6.31375e-14	30.2509	-4.0694e-14	29.9041
'NADH9'	-6.42807e-14	27.2734	-1.94874e-15	26.325	-1.94874e-15	26.9483	-6.42807e-14	26.7614	-1.94874e-15	26.6349	-1.94874e-15	26.4008	-6.42807e-14	26.0857
'NADK'	0.000233202	0.0002332	0	1.67863e-09	0	1.67863e-09	0.000233202	0.0002332	0	1.67863e-09	0	1.67863e-09	0.000233202	0.0002332
'NAt31'	-100	-0.0002	-100	-0.0002	-100	-0.0002	-100	-0.0002	-100	-0.0002	-100	-0.0002	-100	-0.0002
'NAt315'	0.0001	50	0.0001	50	0.0001	50	0.0001	50	0.0001	50	0.0001	50	0.0001	50
'NAt32'	-4.0961e-12	96.6423	5.60305e-17	95.0673	5.60305e-17	96.4849	-4.15994e-15	95.9306	-1.0842e-19	96.0427	0	95.6131	-4.0961e-12	94.9671
'NDPK1'	-98.6283	100	-98.6283	100	-98.6283	100	-98.6283	100	-98.6283	100	-98.6283	100	-98.6283	100
'NDPK2'	0.177716	0.177716	0.18084	0.18084	0.18084	0.18084	0.177716	0.177716	0.18084	0.18084	0.18084	0.18084	0.177716	0.177716
'NDPK3'	0.085496	0.085496	0.078104	0.078104	0.078104	0.078104	0.085496	0.085496	0.078104	0.078104	0.078104	0.078104	0.085496	0.085496
'NH4t'	4.70116	4.70116	4.70116	4.70116	4.70116	4.70116	4.70116	4.70116	4.70116	4.70116	4.70116	4.70116	4.70116	4.70116
'NO3R1'	1.47689e-09	9.9834e-14	0	1.67863e-09	0	1.67863e-09	1.47689e-09	9.9834e-14	0	1.67863e-09	0	1.67863e-09	1.47689e-09	9.9834e-14
'NO3R2'	1.47689e-09	9.9834e-14	0	1.67863e-09	0	1.67863e-09	1.47689e-09	9.9834e-14	0	1.67863e-09	0	1.67863e-09	1.47689e-09	9.9834e-14
'NO2t2r'	1.47689e-09	9.9834e-14	0	1.67863e-09	0	1.67863e-09	1.47689e-09	9.9834e-14	0	1.67863e-09	0	1.67863e-09	1.47689e-09	9.9834e-14
'NO3t7'	1.47689e-09	9.9834e-14	0	1.67863e-09	0	1.67863e-09	1.47689e-09	9.9834e-14	0	1.67863e-09	0	1.67863e-09	1.47689e-09	9.9834e-14
'NTPP6'	-6.77451e-16	12.0846	1.03431e-15	11.8834	1.03431e-15	12.0603	-8.67362e-19	11.9914	0	12.0055	1.03431e-15	11.9466	-3.08709e-16	11.8877
'NTRIR2x'	1.47689e-09	9.9834e-14	0	1.67863e-09	0	1.67863e-09	1.47689e-09	9.9834e-14	0	1.67863e-09	0	1.67863e-09	1.47689e-09	9.9834e-14
'O2t'	14.9	14.9	14.9	14.9	14.9	14.9	14.9	14.9	14.9	14.9	14.9	14.9	14.9	14.9
'OCBT'	0.12364	0.12364	0.12144	0.12144	0.12144	0.12144	0.12364	0.12364	0.12144	0.12144	0.12144	0.12144	0.12364	0.12364
'OMCDC'	0.18832	0.18832	0.18084	0.18084	0.18084	0.18084	0.18832	0.18832	0.18084	0.18084	0.18084	0.18084	0.18832	0.18832
'ORNDC'	0.01848	5.09294	0.01848	5.18397	0.01848	5.94588	0.01848	4.7504	0.01848	4.76786	0.01848	5.17687	0.01848	4.54063
'P5CD'	1.83942e-15	16.163	-1.54688e-14	15.8447	-1.46034e-12	17.1415	-5.57475e-20	15.9799	-1.38778e-17	16.0626	0	16.027	-4.58526e-14	15.7836
'P5CR'	0.0924	17.7108	0.0924	17.3778	0.0924	18.7907	0.0924	17.5221	0.0924	17.6147	0.0924	17.5863	0.0924	17.386
'PDH'	0.0001	14.3514	0.0001	13.5982	0.0001	12.6032	0.0001	13.5519	0.0001	11.9189	0.0001	12.2736	0.0001	11.8887
'PFK'	6.92102	31.9551	0.0001	31.6999	0.0001	31.8432	6.92666	31.8386	7.00496	31.8483	0.0001	31.7448	7.13512	31.2146
'PFL'	0.0001	14.3733	0.0001	13.5645	0.0001	12.646	0.0001	13.522	0.0001	11.9138	0.0001	12.1496	0.0001	11.9
'COMBO47'	0.609061	12.3105	0.671085	12.6361	0.133486	9.51713	0.665884	11.8378	0.604046	4.41461	0.650863	4.55106	0.68133	3.06263
'PGI'	4.74708	8.92333	-4.67708	8.92333	-6.70127	8.92333	5.83489	8.17316	5.73546	8.64457	4.51009	8.90872	6.11563	7.53925
'PGK'	-16.5421	-6.64191	-16.7414	-7.17274	-16.7414	-4.17345	-16.2347	-7.28885	-16.2275	-6.85258	-16.6981	-7.26038	-16.2465	-10.3448
'PGL'	0.0002	4.18297	0.0002	12.0317	0.0002	15.6254	0.680032	3.22752	1.21628	3.18396	0.0273767	4.41302	1.38493	2.81671
'PGM'	-16.8719	-3.99477	-16.8419	-2.14335	-17.873	-1.8122	-16.2823	-4.21516	-15.8707	-5.79523	-16.4836	-5.75139	-16.182	-7.20265
'PGMT'	-24.2456	-0.076472	-23.8429	-0.076472	-24.1977	-0.076472	-24.058	-0.076472	-24.0868	-0.076472	-23.9694	-0.076472	-23.4156	-0.076472
'PHETA1'	-0.07744	-0.07744	-0.078104	-0.078104	-0.078104	-0.078104	-0.07744	-0.07744	-0.078104	-0.078104	-0.078104	-0.078104	-0.07744	-0.07744
'PIabc'	3.01658e-12	32.2255	-1.78618e-14	31.6886	-1.78618e-14	32.1617	-7.71931e-15	31.977	0	32.014	-2.73761e-18	31.8699	3.01658e-12	31.6087
'PIt2r'	-31.8391	0.40112	-31.2875	0.40112	-31.7605	0.40112	-31.5758	0.40112	-31.6127	0.40112	-31.472	0.40112	-31.2138	0.40112
'POX'	0	12.3968	1.06209e-14	12.1078	1.06209e-14	12.2164	-1.44731e-14	11.9973	0	11.9519	0	11.9727	9.7963e-16	11.6712
'rPPA'	1.48118	25.6505	1.48118	25.2479	1.48118	25.6024	1.48118	25.4524	1.48118	25.4919	1.48118	25.3744	1.48118	24.8078
'PPC'	1.57684	8.67536	0.888196	7.49434	0.990841	11.0935	1.71426	7.66155	1.9433	6.68834	1.66878	6.96535	2.08467	6.43681
'PPCK'	0.0001	2.34226	0.0001	1.89427	0.0001	5.88588	0.0001	1.83992	0.0001	2.10116	0.0001	1.98272	0.0001	1.38856
'PPND'	0.05764	0.05764	0.06424	0.06424	0.06424	0.06424	0.05764	0.05764	0.06424	0.06424	0.06424	0.06424	0.05764	0.05764
'PPNDH'	0.07744	0.07744	0.078104	0.078104	0.078104	0.078104	0.07744	0.07744	0.078104	0.078104	0.078104	0.078104	0.07744	0.07744
'PPS'	-2.5181e-11	24.1692	9.04526e-14	23.7675	9.04526e-14	24.1189	-2.5181e-11	23.9825	9.04526e-14	24.0089	9.04526e-14	23.9017	-2.5181e-11	23.653
'PROD2'	-2.56645e-17	17.6598	5.26521e-15	17.2853	5.26521e-15	18.6987	-1.13151e-15	17.4328	0	17.5221	5.26521e-15	17.4926	-2.56645e-17	17.2955
'PRPPS'	0.416565	0.416565	0.416565	0.416565	0.416565	0.416565	0.416565	0.416565	0.416565	0.416565	0.416565	0.416565	0.416565	0.416565
'PSCVT'	0.18084	0.18084	0.18084	0.18084	0.18084	0.18084	0.18084	0.18084	0.18084	0.18084	0.18084	0.18084	0.18084	0.18084
'PTAr'	-9.43337	27.4305	-9.03893	27.0148	-9.41386	27.3692	-9.16548	27.194	-9.22202	27.2587	-9.15887	27.1455	-9.08328	26.9742
'PYK'	-5.07955e-14	27.8144	3.96222e-14	27.1064	3.96222e-14	27.7892	-5.07955e-14	27.4036	3.96222e-14	27.4969	0	27.2274	-9.08824e-15	25.0476
'PYRt2r'	-4.71016	-0.0001	-4.71016	-0.0001	-4.71016	-0.0001	-4.71016	-0.0001	-4.71016	-0.0001	-4.71016	-0.0001	-4.71016	-0.0001
'RNTR1'	0.010868	0.010868	0	1.67863e-09	0	1.67863e-09	0.010868	0.010868	0	1.67863e-09	0	1.67863e-09	0.010868	0.010868
'RNTR2'	0.011176	0.011176	0	1.67863e-09	0	1.67863e-09	0.011176	0.011176	0	1.67863e-09	0	1.67863e-09	0.011176	0.011176
'RNTR3'	0.011176	0.011176	0	1.67863e-09	0	1.67863e-09	0.011176	0.011176	0	1.67863e-09	0	1.67863e-09	0.011176	0.011176
'RPE'	-0.353945	2.43343	-0.353945	7.80784	-0.353945	7.75206	0.0960562	1.79578	-0.177295	1.72726	-0.316884	2.46857	0.504406	1.52676
'RPI'	-1.72819	-0.335557	-4.81686	-0.335557	-4.35495	-0.335557	-1.41019	-0.560088	-1.37569	-0.423067	-1.74645	-0.344389	-1.27469	-0.765932
'SDPDS'	0.155584	0.155584	0.155584	0.155584	0.155584	0.155584	0.155584	0.155584	0.155584	0.155584	0.155584	0.155584	0.155584	0.155584
'SDPTA'	-0.155584	-0.155584	-0.155584	-0.155584	-0.155584	-0.155584	-0.155584	-0.155584	-0.155584	-0.155584	-0.155584	-0.155584	-0.155584	-0.155584
'SERAT'	0.102546	8.10104	0.102546	7.76982	0.102546	4.73747	0.102546	7.8583	0.102546	3.67026	0.102546	3.89302	0.102546	2.28859
'SERDL'	3.48273e-14	11.1209	0	10.7364	-2.84092e-14	4.82255	-2.07644e-14	10.8533	0	3.55869	0	3.79576	3.48273e-14	2.80436
'SHK3Dr'	0.18084	0.18084	0.18084	0.18084	0.18084	0.18084	0.18084	0.18084	0.18084	0.18084	0.18084	0.18084	0.18084	0.18084
'SHKK'	0.18084	0.18084	0.18084	0.18084	0.18084	0.18084	0.18084	0.18084	0.18084	0.18084	0.18084	0.18084	0.18084	0.18084
'SSALx'	-3.90513e-13	4.73534	-7.37391e-17	5.16524	-7.37391e-17	6.46589	-3.90513e-13	4.71639	0	4.75473	0	5.2292	-1.38222e-15	4.176
'SSALy'	0	5.35693	2.85235e-14	5.16526	2.85235e-14	6.57142	-1.0979e-13	4.59311	-1.73472e-18	4.75984	0	5.15751	-2.30236e-14	4.65197
'SUCCabc'	4.0836e-16	32.2436	-2.15372e-17	31.6887	-2.15372e-17	32.1616	0	31.9742	-6.93889e-18	32.0137	-5.55112e-17	31.8576	4.0836e-16	31.0629
'SUCCt22'	-2.1684e-19	96.6757	1.18396e-14	95.0662	1.18396e-14	96.4847	-1.17854e-17	95.9048	0	96.0415	0	95.5725	-1.97818e-17	93.1518
'SUCCt23'	-4.24922e-26	48.3664	-4.48396e-14	47.5332	-4.48396e-14	48.2425	0	47.9657	0	48.022	0	47.7889	-5.76448e-14	47.4824
'SUCCt2b'	-1.38122e-13	97.4178	-1.70338e-10	96.3941	-4.06553e-14	97.4429	-2.49784e-13	96.9931	0	97.1883	-1.17567e-13	96.8693	3.26979e-16	94.4636
'SUCD1i'	0.0001	29.7997	0.0001	29.7997	0.0001	29.7997	0.0001	29.7997	0.0001	29.7997	0.96194	29.7997	0.96194	29.7997
'SUCD4'	0.0001	29.7997	0.0001	29.7997	0.0001	29.7997	0.0001	29.7997	0.0001	29.7997	0.794844	29.7997	0.794844	29.7997
'SUCFUMt'	-96.6759	-8.44438e-14	-95.0659	-1.57187e-14	-96.4849	-7.57049e-14	-95.8078	-3.57154e-14	-96.0448	-1.26268e-13	-95.5727	-2.79742e-14	-92.4284	-9.09196e-14
'SUCOAS'	-5.01486	0.219725	-4.94553	0.219725	-6.38385	0.219725	-4.22843	0.219725	-4.53866	0.219725	-5.02463	0.219725	-4.24012	0.219725
'SULR'	-0.102546	-0.102546	-0.102546	-0.102546	-0.102546	-0.102546	-0.102546	-0.102546	-0.102546	-0.102546	-0.102546	-0.102546	-0.102546	-0.102546
'SULabc'	0.102546	0.102546	0.102546	0.102546	0.102546	0.102546	0.102546	0.102546	0.102546	0.102546	0.102546	0.102546	0.102546	0.102546
'TALA'	-0.0920967	1.29912	-0.0920967	3.78247	-0.0920967	3.84806	0.133266	0.977457	-0.00413025	0.948433	-0.07366	1.31904	0.334129	0.863723
'TESTAKGDH'	0.0001	5.16487	0.0001	5.16406	0.0001	6.5998	0.0001	4.7624	0.0001	4.75719	0.0001	5.23857	0.0001	4.32448
'TESTNADTRHD'	0.0001	48.4866	0.0001	47.5471	0.0001	51.3963	0.0001	48.0097	0.0001	48.1876	0.0001	48.0802	0.0001	47.6029
'THD2'	0.0001	48.3875	0.0001	48.078	0.0001	49.2286	0.0001	48.2164	0.0001	48.0472	0.0001	48.2007	0.0001	47.3567
'THRAr'	-2.38082e-14	1.27582	-6.15969e-14	0.872584	-3.39434e-14	4.87267	-1.36327e-13	0.888832	2.17381e-14	0.250353	-2.27979e-14	0.248647	-3.81796e-16	0.176516
'THRDL'	0.12144	0.12144	0.12144	0.12144	0.12144	0.12144	0.12144	0.12144	0.12144	0.12144	0.12144	0.12144	0.12144	0.12144
'TKT1'	-0.0810087	1.31087	-0.0920967	3.78247	-0.0920967	3.84806	0.144002	0.936246	-0.00413025	0.948433	-0.07366	1.31904	0.348008	0.857868
'TKT2'	-0.272937	1.11841	-0.272937	4.18095	-0.272937	3.63745	-0.0483008	0.744497	-0.184542	0.767223	-0.266182	1.13785	0.159713	0.666233
'TPI'	-1.64665	8.25345	-1.14408	8.45277	-4.11545	8.45277	1.48738	7.95972	-1.43621	7.93876	-1.04019	8.42465	0.489931	7.88307
'TRDR'	0.146634	0.146634	0.12144	0.12144	0.12144	0.12144	0.146634	0.146634	0.12144	0.12144	0.12144	0.12144	0.146634	0.146634
'TRPAS2'	-0.02376	11.0979	-0.02376	10.7104	-0.02376	4.80976	-0.02376	10.8274	-0.02376	3.55249	-0.02376	3.69377	-0.02376	1.77697
'TRPS1'	1.29202e-13	0.02366	2.26525e-17	0.02366	2.26525e-17	0.02366	0	0.02366	-1.04083e-17	0.02366	0	0.02366	1.29202e-13	0.02366
'TRPS2'	-2.59078e-15	11.1198	0	10.7363	1.13639e-16	4.84738	0	10.8543	0	3.57123	0	3.73701	-5.86374e-14	2.78097
'TRPS3'	0.0001	0.02376	0.0001	0.02376	0.0001	0.02376	0.0001	0.02376	0.0001	0.02376	0.0001	0.02376	0.0001	0.02376
'TRSAR'	-5.73172e-14	1.56038	-1.28074e-14	1.17699	1.88431e-14	1.79154	-1.11976e-14	1.15765	1.88431e-14	0.972024	1.88431e-14	1.03244	-5.73172e-14	0.793933
'TYRTA'	-0.05764	-0.05764	-0.06424	-0.06424	-0.06424	-0.06424	-0.05764	-0.05764	-0.06424	-0.06424	-0.06424	-0.06424	-0.05764	-0.05764
'UMPK'	0.154484	0.154484	0.12144	0.12144	0.12144	0.12144	0.154484	0.154484	0.12144	0.12144	0.12144	0.12144	0.154484	0.154484
'UNK3'	0.00308	0.00308	0	1.67863e-09	0	1.67863e-09	0.00308	0.00308	0	1.67863e-09	0	1.67863e-09	0.00308	0.00308
'VALTA'	-0.17688	-0.17688	-0.18084	-0.18084	-0.18084	-0.18084	-0.17688	-0.17688	-0.18084	-0.18084	-0.18084	-0.18084	-0.17688	-0.17688
'HISSYN'	0.0396	0.0396	0.0396	0.0396	0.0396	0.0396	0.0396	0.0396	0.0396	0.0396	0.0396	0.0396	0.0396	0.0396
'UMPSYN1'	-8.51662e-16	0.138544	9.96268e-16	0.138544	9.96268e-16	0.138544	-4.91239e-16	0.138544	-3.25261e-18	0.138544	0	0.138544	-5.2525e-16	0.138544
'UMPSYN2'	0.0001	0.138644	0.0001	0.138644	0.0001	0.138644	0.0001	0.138644	0.0001	0.138644	0.0001	0.138644	0.0001	0.138644
'CTPSYN'	0.066616	0.066616	0.06424	0.06424	0.06424	0.06424	0.066616	0.066616	0.06424	0.06424	0.06424	0.06424	0.066616	0.066616
'IMPSYN1'	0.0001	0.21028	0.0001	0.21028	0.0001	0.21028	0.0001	0.21028	0.0001	0.21028	0.0001	0.21028	0.0001	0.21028
'IMPSYN2'	0	0.21018	-5.55654e-19	0.21018	3.1406e-17	0.21018	-8.88349e-17	0.21018	-3.1225e-17	0.21018	0	0.21018	-4.78585e-14	0.21018
'dTTPSYN'	0.010868	0.010868	0	1.67863e-09	0	1.67863e-09	0.010868	0.010868	0	1.67863e-09	0	1.67863e-09	0.010868	0.010868
'COASYN'	2.596e-05	2.59603e-05	0	1.67863e-09	0	1.67863e-09	2.596e-05	2.59603e-05	0	1.67863e-09	0	1.67863e-09	2.596e-05	2.59603e-05
'FADSYN'	4.4e-06	4.39797e-06	0	1.67863e-09	0	1.67863e-09	4.4e-06	4.39797e-06	0	1.67863e-09	0	1.67863e-09	4.4e-06	4.39797e-06
'CDPDAGSYN'	0.059598	0.059598	0.06424	0.06424	0.06424	0.06424	0.059598	0.059598	0.06424	0.06424	0.06424	0.06424	0.059598	0.059598
'PSSYN'	0.001144	0.001144	0	1.67863e-09	0	1.67863e-09	0.001144	0.001144	0	1.67863e-09	0	1.67863e-09	0.001144	0.001144
'PESYN'	0.049962	0.049962	0.06424	0.06424	0.06424	0.06424	0.049962	0.049962	0.06424	0.06424	0.06424	0.06424	0.049962	0.049962
'PGSYN'	0.010208	0.010208	0	1.67863e-09	0	1.67863e-09	0.010208	0.010208	0	1.67863e-09	0	1.67863e-09	0.010208	0.010208
'CLPNSYN'	0.002838	0.002838	0	1.67863e-09	0	1.67863e-09	0.002838	0.002838	0	1.67863e-09	0	1.67863e-09	0.002838	0.002838
'LPSSYN'	0.003696	0.003696	0	1.67863e-09	0	1.67863e-09	0.003696	0.003696	0	1.67863e-09	0	1.67863e-09	0.003696	0.003696
'PEPTIDOSYN'	0.012144	0.012144	0	1.67863e-09	0	1.67863e-09	0.012144	0.012144	0	1.67863e-09	0	1.67863e-09	0.012144	0.012144
'NADSYN1'	-2.71051e-20	0.00110121	7.06228e-20	0.0011012	7.06228e-20	0.0011012	2.03288e-18	0.00110121	-2.71051e-17	0.0011012	-2.1684e-19	0.0011012	-3.38813e-21	0.00110121
'NADSYN2'	0.0001	0.0012012	-0.0011012	-7.06228e-20	-0.0011012	-7.06228e-20	0.0001	0.0012012	-0.0011012	2.71051e-17	-0.0011012	2.1684e-19	0.0001	0.0012012
'THFSYN'	0.022	0.022	0.024288	0.024288	0.024288	0.024288	0.022	0.022	0.024288	0.024288	0.024288	0.024288	0.022	0.022
'G3PP'	1.44742e-14	24.1684	-4.28982e-14	23.6617	-4.28982e-14	24.1212	1.44742e-14	23.9614	0	24.0106	-4.28982e-14	23.9011	1.44742e-14	23.2813
'EX_co2_r'	-19.7095	-9.33295	-19.7095	-7.98022	-19.7095	-5.86136	-19.7095	-9.29205	-19.4644	-9.85416	-19.6638	-9.20424	-19.44	-9.9415
'ACKr_r'	-9.43337	27.4305	-9.03893	27.0148	-9.41386	27.3692	-9.16548	27.194	-9.22202	27.2587	-9.15887	27.1455	-9.08328	26.9742
'rACONT_r'	-6.41842	-0.704472	-6.33936	-0.834029	-7.08865	-0.815753	-5.96781	-1.73144	-5.36559	-2.19071	-5.96719	-1.73432	-5.34114	-2.27091
'ACOTA_r'	0.14212	5.17883	0.14212	5.30793	0.14212	6.06955	0.14212	4.87717	0.14212	4.9	0.14212	5.29998	0.14212	4.65971
'ACt2r_r'	3.5	3.5	3.5	3.5	3.5	3.5	3.5	3.5	3.5	3.5	3.5	3.5	3.5	3.5
'ADHEr_r'	-3.92515	-0.0001	-3.92515	-0.0001	-3.92515	-0.0001	-3.92515	-0.0001	-3.74685	-0.0001	-3.8941	-0.0001	-3.67296	-0.0001
'AGPR_r'	0.14212	9.91786	0.14212	9.70445	0.14212	10.4818	0.14212	9.79891	0.14212	9.83439	0.14212	9.81372	0.14212	9.61741
'ALAR_r'	-0.024288	-0.024288	-0.024288	-0.024288	-0.024288	-0.024288	-0.024288	-0.024288	-0.024288	-0.024288	-0.024288	-0.024288	-0.024288	-0.024288
'ALATAL_r'	0.251152	0.251152	0.251152	0.251152	0.251152	0.251152	0.251152	0.251152	0.251152	0.251152	0.251152	0.251152	0.251152	0.251152
'ARGSL_r'	-0.12364	-0.12364	-0.12144	-0.12144	-0.12144	-0.12144	-0.12364	-0.12364	-0.12144	-0.12144	-0.12144	-0.12144	-0.12364	-0.12364
'ASAD_r'	0.447304	1.72358	0.447304	1.31977	0.447304	5.31938	0.447304	1.22353	0.447304	0.698107	0.447304	0.695956	0.447304	0.551889
'ASPK_r'	-1.72358	-0.447304	-1.31977	-0.447304	-5.31938	-0.447304	-1.22353	-0.447304	-0.698107	-0.447304	-0.695956	-0.447304	-0.551889	-0.447304
'ASPTA_r'	1.24999	2.52577	1.24999	2.1297	1.24999	6.12202	1.24999	1.99329	1.24999	1.50041	1.24999	1.49864	1.24999	1.38006
'CO2t_r'	9.33295	19.7095	7.98022	19.7095	5.86136	19.7095	9.29205	19.7095	9.85416	19.4644	9.20424	19.6638	9.9415	19.44
'DLACt2_r'	0.4	0.4	0.4	0.4	0.4	0.4	0.4	0.4	0.4	0.4	0.4	0.4	0.4	0.4
'DAPE_r'	-0.155584	-0.155584	-0.155584	-0.155584	-0.155584	-0.155584	-0.155584	-0.155584	-0.155584	-0.155584	-0.155584	-0.155584	-0.155584	-0.155584
'DHQD_r'	-0.18084	-0.18084	-0.18084	-0.18084	-0.18084	-0.18084	-0.18084	-0.18084	-0.18084	-0.18084	-0.18084	-0.18084	-0.18084	-0.18084
'ENO_r'	-16.8719	-3.99477	-16.8419	-2.14335	-17.873	-1.8122	-16.2823	-4.21516	-15.8707	-5.79523	-16.4836	-5.75139	-16.182	-7.20265
'ETOHt2r_r'	0.0001	3.92515	0.0001	3.92515	0.0001	3.92515	0.0001	3.92515	0.0001	3.74685	0.0001	3.8941	0.0001	3.67296
'F6PA_r'	-1.39494	2.25555	-17.5122	15.6431	-17.6604	16.9958	-1.36826	1.87243	-1.5476	2.66691	-17.4171	15.3463	-1.22484	1.60954
'FBA_r'	-10.0953	-6.19658	-23.5946	1.64473	-23.8961	9.79691	-9.79855	-6.51215	-10.5168	-6.38114	-23.1186	9.50867	-9.50496	-6.69049
'FORt_r'	0	11.5355	0	13.5456	0	19.1671	-1.24749e-15	10.2659	0	9.10385	0	10.6366	0	8.85039
'rFUM_r'	-5.08278	1.68582	-4.37073	1.52784	-5.61652	2.68249	-4.35536	1.21984	-3.3672	0.975692	-3.75052	1.28522	-3.03437	0.933092
'G3PD2_r'	0.072644	17.7168	0.072644	17.5594	0.072644	18.7741	0.072644	17.544	0.072644	17.5967	0.072644	17.7124	0.072644	17.3951
'G6PDH2r_r'	-4.18297	-0.0002	-12.0317	-0.0002	-15.6254	-0.0002	-3.22752	-0.680032	-3.18396	-1.21628	-4.41302	-0.0273767	-2.81671	-1.38493
'GAPD_r'	-16.5421	-6.64191	-16.7414	-7.17274	-16.7414	-4.17345	-16.2347	-7.28885	-16.2275	-6.85258	-16.6981	-7.26038	-16.2465	-10.3448
'GLUDy_r'	-20.4618	15.2073	-20.0269	15.5872	-20.4207	12.8486	-20.2222	14.7667	-20.305	7.37698	-20.169	7.60881	-19.5496	6.04082
'GLYCt_r'	-3.36433	4.33681e-19	-2.81533	0	-3.36433	2.44638e-15	-3.11718	4.33681e-19	-2.74638	0	-2.67352	2.44638e-15	-2.38586	0
'HCO3E_r'	-1.48755	-1.48755	-1.48755	-1.48755	-1.48755	-1.48755	-1.48755	-1.48755	-1.48755	-1.48755	-1.48755	-1.48755	-1.48755	-1.48755
'HSDy_r'	0.29172	1.5677	0.29172	1.16372	0.29172	5.16237	0.29172	1.18639	0.29172	0.542997	0.29172	0.540373	0.29172	0.400737
'ICDHyr_r'	-5.91173	-0.488764	-5.65388	-0.488764	-7.09269	-0.488764	-5.20652	-0.488764	-5.24801	-1.44575	-5.6475	-1.69503	-5.09538	-1.66662
'ILETA_r'	0.12144	0.12144	0.12144	0.12144	0.12144	0.12144	0.12144	0.12144	0.12144	0.12144	0.12144	0.12144	0.12144	0.12144
'IPPMIa_r'	0.18832	0.18832	0.18084	0.18084	0.18084	0.18084	0.18832	0.18832	0.18084	0.18084	0.18084	0.18084	0.18832	0.18832
'IPPMIb_r'	0.18832	0.18832	0.18084	0.18084	0.18084	0.18084	0.18832	0.18832	0.18084	0.18084	0.18084	0.18084	0.18832	0.18832
'LLACt2r_r'	1.47689e-09	9.9834e-14	0	1.67863e-09	0	1.67863e-09	1.47689e-09	9.9834e-14	0	1.67863e-09	0	1.67863e-09	1.47689e-09	9.9834e-14
'LDHD_r'	-8.92836	28.0207	-8.51418	27.5621	-8.86786	27.9671	-8.56848	27.8002	-8.75631	27.8408	-8.49867	27.7067	-7.53631	27.5475
'MDH_r'	-4.31307	25.3807	-3.70145	25.2614	-5.50196	25.3807	-3.31811	25.3765	-2.99922	25.3807	-3.46252	25.3784	-3.02652	25.1947
'MTHFC_r'	-6.84714	-0.24998	-5.68532	-0.2941	-15.0418	-0.24998	-2.94636	-0.24998	-1.2922	-0.24998	-1.08245	-0.309611	-0.775891	-0.359103
'MTHFD_r'	-6.84714	-0.24998	-5.68532	-0.2941	-15.0418	-0.24998	-2.94636	-0.24998	-1.2922	-0.24998	-1.08245	-0.309611	-0.775891	-0.359103
'OCBT_r'	-0.12364	-0.12364	-0.12144	-0.12144	-0.12144	-0.12144	-0.12364	-0.12364	-0.12144	-0.12144	-0.12144	-0.12144	-0.12364	-0.12364
'PGI_r'	-8.92333	-4.74708	-8.92333	4.67708	-8.92333	6.70127	-8.17316	-5.83489	-8.64457	-5.73546	-8.90872	-4.51009	-7.53925	-6.11563
'PGK_r'	6.64191	16.5421	7.17274	16.7414	4.17345	16.7414	7.28885	16.2347	6.85258	16.2275	7.26038	16.6981	10.3448	16.2465
'PGM_r'	3.99477	16.8719	2.14335	16.8419	1.8122	17.873	4.21516	16.2823	5.79523	15.8707	5.75139	16.4836	7.20265	16.182
'PGMT_r'	0.076472	24.2456	0.076472	23.8429	0.076472	24.1977	0.076472	24.058	0.076472	24.0868	0.076472	23.9694	0.076472	23.4156
'PHETA1_r'	0.07744	0.07744	0.078104	0.078104	0.078104	0.078104	0.07744	0.07744	0.078104	0.078104	0.078104	0.078104	0.07744	0.07744
'PRPPS_r'	-0.416565	-0.416565	-0.416565	-0.416565	-0.416565	-0.416565	-0.416565	-0.416565	-0.416565	-0.416565	-0.416565	-0.416565	-0.416565	-0.416565
'PSCVT_r'	-0.18084	-0.18084	-0.18084	-0.18084	-0.18084	-0.18084	-0.18084	-0.18084	-0.18084	-0.18084	-0.18084	-0.18084	-0.18084	-0.18084
'PTAr_r'	-27.4305	9.43337	-27.0148	9.03893	-27.3692	9.41386	-27.194	9.16548	-27.2587	9.22202	-27.1455	9.15887	-26.9742	9.08328
'PYRt2r_r'	0.0001	4.71016	0.0001	4.71016	0.0001	4.71016	0.0001	4.71016	0.0001	4.71016	0.0001	4.71016	0.0001	4.71016
'RPE_r'	-2.43343	0.353945	-7.80784	0.353945	-7.75206	0.353945	-1.79578	-0.0960562	-1.72726	0.177295	-2.46857	0.316884	-1.52676	-0.504406
'RPI_r'	0.335557	1.72819	0.335557	4.81686	0.335557	4.35495	0.560088	1.41019	0.423067	1.37569	0.344389	1.74645	0.765932	1.27469
'SDPTA_r'	0.155584	0.155584	0.155584	0.155584	0.155584	0.155584	0.155584	0.155584	0.155584	0.155584	0.155584	0.155584	0.155584	0.155584
'SERAT_r'	-8.10104	-0.102546	-7.76982	-0.102546	-4.73747	-0.102546	-7.8583	-0.102546	-3.67026	-0.102546	-3.89302	-0.102546	-2.28859	-0.102546
'SHK3Dr_r'	-0.18084	-0.18084	-0.18084	-0.18084	-0.18084	-0.18084	-0.18084	-0.18084	-0.18084	-0.18084	-0.18084	-0.18084	-0.18084	-0.18084
'SUCFUMt_r'	8.44438e-14	96.6759	1.57187e-14	95.0659	7.57049e-14	96.4849	3.57154e-14	95.8078	1.26268e-13	96.0448	2.79742e-14	95.5727	9.09196e-14	92.4284
'SUCOAS_r'	-0.219725	5.01486	-0.219725	4.94553	-0.219725	6.38385	-0.219725	4.22843	-0.219725	4.53866	-0.219725	5.02463	-0.219725	4.24012
'TALA_r'	-1.29912	0.0920967	-3.78247	0.0920967	-3.84806	0.0920967	-0.977457	-0.133266	-0.948433	0.00413025	-1.31904	0.07366	-0.863723	-0.334129
'THRAr_r'	-1.27582	2.38082e-14	-0.872584	6.15969e-14	-4.87267	3.39434e-14	-0.888832	1.36327e-13	-0.250353	-2.17381e-14	-0.248647	2.27979e-14	-0.176516	3.81796e-16
'TKT1_r'	-1.31087	0.0810087	-3.78247	0.0920967	-3.84806	0.0920967	-0.936246	-0.144002	-0.948433	0.00413025	-1.31904	0.07366	-0.857868	-0.348008
'TKT2_r'	-1.11841	0.272937	-4.18095	0.272937	-3.63745	0.272937	-0.744497	0.0483008	-0.767223	0.184542	-1.13785	0.266182	-0.666233	-0.159713
'TPI_r'	-8.25345	1.64665	-8.45277	1.14408	-8.45277	4.11545	-7.95972	-1.48738	-7.93876	1.43621	-8.42465	1.04019	-7.88307	-0.489931
'TRPAS2_r'	-11.0979	0.02376	-10.7104	0.02376	-4.80976	0.02376	-10.8274	0.02376	-3.55249	0.02376	-3.69377	0.02376	-1.77697	0.02376
'TYRTA_r'	0.05764	0.05764	0.06424	0.06424	0.06424	0.06424	0.05764	0.05764	0.06424	0.06424	0.06424	0.06424	0.05764	0.05764
'VALTA_r'	0.17688	0.17688	0.18084	0.18084	0.18084	0.18084	0.17688	0.17688	0.18084	0.18084	0.18084	0.18084	0.17688	0.17688
'GHMT2_r'	-2.90851	0.207676	-3.12331	-0.20473	-6.67313	1.11245	-1.56931	-0.21858	-0.927793	-0.290078	-0.82266	-0.347909	-0.749289	-0.470407

## Sheet: Isotopomer Model
Reaction Name	Formula	lb	ub	Isotopomer Formula
'BiomassEcoliGALUi'	'0.05 5mthf + 5e-005 accoa + 0.488 alaL + 0.001 amp + 0.281 argL + 0.229 asnL + 0.229 aspL + 45.7318 atp + 0.00645 clpnEC + 6e-006 coa + 0.126 ctp + 0.087 cysL + 0.0247 datp + 0.0254 dctp + 0.0254 dgtp + 0.0247 dttp + 1e-005 fad + 0.003 g1p + 0.25 glnL + 0.25 gluL + 0.582 gly + 0.154 glycogen + 0.203 gtp + 45.5608 h2o + 0.09 hisL + 0.276 ileL + 0.428 leuL + 0.0084 lpsEC + 0.326 lysL + 0.146 metL …	0.44	0.44	'BiomassEcoliGALUi 0.05 x5mthf 0.00005 xaccoa 0.488 xalaL 0.281 xargL 0.229 xasnL 0.229 xaspL 0.087 xcysL 0.003 xg1p 0.25 xglnL 0.25 xgluL 0.582 xgly 0.154 xglycogen 0.09 xhisL 0.276 xileL 0.428 xleuL 0.326 xlysL 0.146 xmetL 0.176 xpheL 0.21 xproL 0.035 xptrc 0.205 xserL 0.007 xspmd 3e-006 xsuccoa 0.241 xthrL 0.054 xtrpL 0.131 xtyrL 0.402 xvalL >!#a #bc #def #ghijkl #mnop #qrst #uvw #xyzABC #DEFG…
'EX_ac'	'ace -> '	3.5	3.5	'EX_ac 1 xace >!#ab >'
'EX_co2'	'co2e -> '	0	100	'EX_co2 1 xco2e >!#a >'
'EX_etoh'	'etohe -> '	0	100	'EX_etoh 1 xetohe >!#ab >'
'EX_for'	'fore -> '	0	100	'EX_for 1 xfore >!#a >'
'EX_fum'	'fume -> '	0	100	'EX_fum 1 xfume >!#abcd >!#dcba >'
'EX_glc'	'glcDe -> '	-9	-9	'EX_glc 1 xglcDe >!#abcdef >'
'EX_glyc'	'glyce -> '	0	100	'EX_glyc 1 xglyce >!#abc >!#cba >'
'EX_h'	'he -> '	-100	100	''
'EX_h2o'	'h2oe -> '	-100	100	''
'EX_lacD'	'lacDe -> '	0.4	0.4	'EX_lacD 1 xlacDe >!#abc >'
'EX_lacL'	'lacLe -> '	0	100	'EX_lacL 1 xlacLe >!#abc >'
'EX_nh4'	'nh4e -> '	-100	0	''
'EX_no2'	'no2e -> '	0	100	''
'EX_no3'	'no3e -> '	0	100	''
'EX_o2'	'o2e -> '	-14.9	-14.9	''
'EX_pi'	'pie -> '	-100	0	''
'EX_pyr'	'pyre -> '	0	100	'EX_pyr 1 xpyre >!#abc >'
'EX_so4'	'so4e -> '	-100	0	''
'EX_succ'	'succe -> '	0	100	'EX_succ 1 xsucce >!#abcd >!#dcba >'
'ABTA'	'4abut + akg -> gluL + sucsal '	0	100	'ABTA 1 x4abut 1 xakg > 1 xgluL 1 xsucsal!#abcd #efghi > #efghi #abcd'
'COMBO2'	'akg + h2o + nad + ptrc -> 4abut + gluL + 2 h + nadh '	0	100	'COMBO2 1 xakg 1 xptrc > 1 x4abut 1 xgluL!#abcde #fghi > #fghi #abcde!#abcde #ihgf > #fghi #abcde'
'ACALDi'	'acald + coa + nad -> accoa + h + nadh '	0	100	'ACALDi 1 xacald > 1 xaccoa!#ab > #ab'
'COMBO3'	'accoa + atp + gluL -> acg5p + adp + coa + h '	0	100	'COMBO3 1 xaccoa 1 xgluL > 1 xacg5p!#ab #cdefg > #cdefgab'
'COMBO4'	'2obut + 2 h + nadph + pyr -> 3mop + co2 + h2o + nadp '	0	100	'COMBO4 1 x2obut 1 xpyr > 1 x3mop 1 xco2!#abcd #efg > #abfcdg #e'
'ACKr'	'ac + atp -> actp + adp '	0	100	'ACKr 1 xac > 1 xactp!#ab > #ab'
'COMBO5'	'2 h + nadph + 2 pyr -> 23dhmb + co2 + nadp '	0	100	'COMBO5 1 xpyr 1 xpyr > 1 x23dhmb 1 xco2!#abc #def > #debcf #a'
'ACODA'	'acorn + h2o -> ac + orn '	0	100	'ACODA 1 xacorn > 1 xac 1 xorn!#abcdefg > #fg #abcde'
'rACONT'	'cit -> icit '	0	100	'rACONT 1 xcit > 1 xicit!#abcdef > #abcdef'
'ACOTA'	'acorn + akg -> acg5sa + gluL '	0	100	'ACOTA 1 xacorn 1 xakg > 1 xacg5sa 1 xgluL!#abcdefg #hijkl > #abcdefg #hijkl'
'ACS'	'ac + atp + coa -> accoa + amp + ppi '	0	100	'ACS 1 xac > 1 xaccoa!#ab > #ab'
'ACt2r'	'ace + he -> ac + h '	0	100	'ACt2r 1 xace > 1 xac!#ab > #ab'
'ADHEr'	'accoa + 2 h + 2 nadh -> coa + etoh + 2 nad '	0	100	'ADHEr 1 xaccoa > 1 xetoh!#ab > #ab'
'ADK1'	'amp + atp -> 2 adp '	0	100	''
'ADK3'	'amp + gtp -> adp + gdp '	0	100	''
'COMBOSPMD'	'2 atp + h2o + metL + prpp + ptrc -> adp + amp + co2 + dkmpp + h + pi + 2 ppi + spmd '	0	100	'COMBOSPMD 1 xmetL 1 xprpp 1 xptrc > 1 xco2 1 xdkmpp 1 xspmd!#abcde #fghij #klmn > #a #fghije #klmndcb!#abcde #fghij #nmlk > #a #fghije #klmndcb'
'COMBO9'	'2 atp + gtp + 2 h2o + so4 + trdrd -> adp + amp + gdp + 3 h + 2 pi + ppi + so3 + trdox '	0	100	''
'COMBO10'	'aspL + gtp + imp -> amp + fum + gdp + 2 h + pi '	0	100	'COMBO10 1 xaspL > 1 xfum!#abcd > #abcd!#abcd > #dcba'
'AGPR'	'acg5sa + nadp + pi -> acg5p + h + nadph '	0	100	'AGPR 1 xacg5sa > 1 xacg5p!#abcdefg > #abcdefg'
'ALAR'	'alaL -> alaD '	0	100	'ALAR 1 xalaL > 1 xalaD!#abc > #abc'
'ALATAL'	'akg + alaL -> gluL + pyr '	0	100	'ALATAL 1 xakg 1 xalaL > 1 xgluL 1 xpyr!#abcde #fgh > #abcde #fgh'
'ALDD2x'	'acald + h2o + nad -> ac + 2 h + nadh '	0	100	'ALDD2x 1 xacald > 1 xac!#ab > #ab'
'COMBO15'	'chor + glnL + prpp -> 3ig3p + co2 + gluL + h2o + ppi + pyr '	0	100	'COMBO15 1 xchor 1 xglnL 1 xprpp > 1 x3ig3p 1 xco2 1 xgluL 1 xpyr!#abcdefghij #klmno #pqrst > #tsrqbgfedcp #a #klmno #ihj'
'ARGSL'	'argsuc -> argL + fum '	0	100	'ARGSL 1 xargsuc > 1 xargL 1 xfum!#abcdefghij > #abcdef #jghi!#abcdefghij > #abcdef #ihgj'
'ARGSS'	'aspL + atp + citrL -> amp + argsuc + h + ppi '	0	100	'ARGSS 1 xaspL 1 xcitrL > 1 xargsuc!#abcd #efghij > #efghijbcda'
'ASAD'	'aspsa + nadp + pi -> 4pasp + h + nadph '	0	100	'ASAD 1 xaspsa > 1 x4pasp!#abcd > #abcd'
'ASNN'	'asnL + h2o -> aspL + nh4 '	0	100	'ASNN 1 xasnL > 1 xaspL!#abcd > #abcd'
'ASNS1'	'aspL + atp + glnL + h2o -> amp + asnL + gluL + h + ppi '	0	100	'ASNS1 1 xaspL 1 xglnL > 1 xasnL 1 xgluL!#abcd #efghi > #abcd #efghi'
'ASNS2'	'aspL + atp + nh4 -> amp + asnL + h + ppi '	0	0	'ASNS2 1 xaspL > 1 xasnL!#abcd > #abcd'
'ASPK'	'aspL + atp -> 4pasp + adp '	0	100	'ASPK 1 xaspL > 1 x4pasp!#abcd > #abcd'
'ASPTA'	'akg + aspL -> gluL + oaa '	0	100	'ASPTA 1 xakg 1 xaspL > 1 xgluL 1 xoaa!#abcde #fghi > #abcde #fghi'
'ATPM'	'atp + h2o -> adp + h + pi '	7.6	7.6	''
'ATPS4r'	'adp + pi + 4 he -> atp + 3 h + h2o '	-100	100	''
'CBPS'	'2 atp + glnL + h2o + hco3 -> 2 adp + cbp + gluL + 2 h + pi '	0	100	'CBPS 1 xglnL 1 xhco3 > 1 xcbp 1 xgluL!#abcde #f > #f #abcde'
'CHORM'	'chor -> pphn '	0	100	'CHORM 1 xchor > 1 xpphn!#abcdefghij > #ihjbcdefga'
'CHORS'	'3psme -> chor + pi '	0	100	'CHORS 1 x3psme > 1 xchor!#abcdefghij > #abgfedchij'
'CO2t'	'co2e -> co2 '	0	100	'CO2t 1 xco2e > 1 xco2!#a > #a'
'CS'	'accoa + h2o + oaa -> cit + coa + h '	0	100	'CS 1 xaccoa 1 xoaa > 1 xcit!#ab #cdef > #fedbac'
'CYSDS'	'cysL + h2o -> h2s + nh4 + pyr '	0	100	'CYSDS 1 xcysL > 1 xpyr!#abc > #abc'
'CYSS'	'acser + h2s -> ac + cysL + h '	0	100	'CYSS 1 xacser > 1 xac 1 xcysL!#abcde > #de #abc'
'COMBO22'	'5mthf + cysL + h2o + homL + succoa -> coa + h + metL + nh4 + pyr + succ + thf '	0	100	'COMBO22 1 x5mthf 1 xcysL 1 xhomL 1 xsuccoa > 1 xmetL 1 xpyr 1 xsucc!#a #bcd #efgh #ijkl > #efgha #bcd #ijkl!#a #bcd #efgh #ijkl > #efgha #bcd #lkji'
'CYTBD'	'2 h + 0.5 o2 + q8h2 -> h2o + q8 + 2 he '	0	100	''
'CYTBO3'	'2.5 h + 0.5 o2 + q8h2 -> h2o + q8 + 2.5 he '	0	100	''
'CYTK1'	'atp + cmp -> adp + cdp '	-100	100	''
'DLACt2'	'he + lacDe -> h + lacD '	0	100	'DLACt2 1 xlacDe > 1 xlacD!#abc > #abc'
'DAPDC'	'26dapM + h -> co2 + lysL '	0	100	'DAPDC 1 x26dapM > 1 xco2 1 xlysL!#abcdefg > #g #abcdef!#gfedcba > #g #abcdef'
'DAPE'	'26dapLL -> 26dapM '	0	100	'DAPE 1 x26dapLL > 1 x26dapM!#abcdefg > #abcdefg!#gfedcba > #abcdefg!#abcdefg > #gfedcba!#gfedcba > #gfedcba'
'COMBO25'	'e4p + h2o + pep -> 3dhq + 2 pi '	0	100	'COMBO25 1 xe4p 1 xpep > 1 x3dhq!#abcd #efg > #efdcbag'
'DHAD1'	'23dhmb -> 3mob + h2o '	0	100	'DHAD1 1 x23dhmb > 1 x3mob!#abcde > #abcde'
'DHAPT'	'dha + pep -> dhap + pyr '	0	100	'DHAPT 1 xdha 1 xpep > 1 xdhap 1 xpyr!#abc #def > #abc #def!#cba #def > #abc #def'
'COMBO26'	'aspsa + nadph + pyr + succoa -> coa + h2o + nadp + sl2a6o '	0	100	'COMBO26 1 xaspsa 1 xpyr 1 xsuccoa > 1 xsl2a6o!#abcd #efg #hijk > #abcdgfehijk'
'DHQD'	'3dhq -> 3dhsk + h2o '	0	100	'DHQD 1 x3dhq > 1 x3dhsk!#abcdefg > #abcdefg'
'DKMPPD'	'dkmpp + h2o + o2 -> 2kmb + formate + 2 h + pi '	0	100	'DKMPPD 1 xdkmpp > 1 x2kmb 1 xformate!#abcdef > #bcdef #a'
'DKMPPD2'	'dkmpp + 3 h2o -> 2kmb + formate + 6 h + pi '	0	100	'DKMPPD2 1 xdkmpp > 1 x2kmb 1 xformate!#abcdef > #bcdef #a'
'EDA'	'2ddg6p -> g3p + pyr '	0	100	'EDA 1 x2ddg6p > 1 xg3p 1 xpyr!#abcdef > #def #abc'
'EDD'	'6pgc -> 2ddg6p + h2o '	0	100	'EDD 1 x6pgc > 1 x2ddg6p!#abcdef > #abcdef'
'ENO'	'2pg -> h2o + pep '	0	100	'ENO 1 x2pg > 1 xpep!#abc > #abc'
'ETOHt2r'	'etohe + he -> etoh + h '	0	100	'ETOHt2r 1 xetohe > 1 xetoh!#ab > #ab'
'F6PA'	'f6p -> dha + g3p '	0	100	'F6PA 1 xf6p > 1 xdha 1 xg3p!#abcdef > #abc #def!#abcdef > #cba #def'
'FBA'	'fdp -> dhap + g3p '	0	100	'FBA 1 xfdp > 1 xdhap 1 xg3p!#abcdef > #abc #def'
'FBP'	'fdp + h2o -> f6p + pi '	0	100	'FBP 1 xfdp > 1 xf6p!#abcdef > #abcdef'
'FDH2'	'formate + 3 h + q8 -> co2 + q8h2 + 2 he '	0	100	'FDH2 1 xformate > 1 xco2!#a > #a'
'FDH3'	'formate + 3 h + mqn8 -> co2 + mql8 + 2 he '	0	100	'FDH3 1 xformate > 1 xco2!#a > #a'
'FHL'	'formate + h -> co2 + h2 '	0	100	'FHL 1 xformate > 1 xco2!#a > #a'
'FORt'	'fore -> formate '	0	100	'FORt 1 xfore > 1 xformate!#a > #a'
'FRD2'	'fum + mql8 -> mqn8 + succ '	0	100	'FRD2 1 xfum > 1 xsucc!#abcd > #dcba!#dcba > #dcba!#abcd > #abcd!#dcba > #abcd'
'FRD3'	'2dmmql8 + fum -> 2dmmq8 + succ '	0	100	'FRD3 1 xfum > 1 xsucc!#abcd > #dcba!#dcba > #dcba!#abcd > #abcd!#dcba > #abcd'
'FTHFD'	'10fthf + h2o -> formate + h + thf '	0	100	'FTHFD 1 x10fthf > 1 xformate!#a > #a'
'rFUM'	'fum + h2o -> malL '	0	100	'rFUM 1 xfum > 1 xmalL!#abcd > #abcd!#dcba > #abcd'
'FUMt22'	'fume + 2 he -> fum + 2 h '	0	100	'FUMt22 1 xfume > 1 xfum!#abcd > #abcd!#dcba > #abcd!#abcd > #dcba!#dcba > #dcba'
'FUMt23'	'fume + 3 he -> fum + 3 h '	0	100	'FUMt23 1 xfume > 1 xfum!#abcd > #abcd!#dcba > #abcd!#abcd > #dcba!#dcba > #dcba'
'G1PP'	'g1p + h2o -> glcD + pi '	0	100	'G1PP 1 xg1p > 1 xglcD!#abcdef > #abcdef'
'G3PD2'	'glyc3p + nadp -> dhap + h + nadph '	0	100	'G3PD2 1 xglyc3p > 1 xdhap!#abc > #abc'
'G3PD5'	'glyc3p + q8 -> dhap + q8h2 '	0	100	'G3PD5 1 xglyc3p > 1 xdhap!#abc > #abc'
'G3PD6'	'glyc3p + mqn8 -> dhap + mql8 '	0	100	'G3PD6 1 xglyc3p > 1 xdhap!#abc > #abc'
'G3PD7'	'2dmmq8 + glyc3p -> 2dmmql8 + dhap '	0	100	'G3PD7 1 xglyc3p > 1 xdhap!#abc > #abc'
'G5SADs'	'glu5sa -> 1pyr5c + h + h2o '	0	100	'G5SADs 1 xglu5sa > 1 x1pyr5c!#abcde > #abcde'
'COMBO34'	'atp + gluL + h + nadph -> adp + glu5sa + nadp + pi '	0	100	'COMBO34 1 xgluL > 1 xglu5sa!#abcde > #abcde'
'G6PDH2r'	'g6p + nadp -> 6pgl + h + nadph '	0	100	'G6PDH2r 1 xg6p > 1 x6pgl!#abcdef > #abcdef'
'GAPD'	'g3p + nad + pi -> 13dpg + h + nadh '	0	100	'GAPD 1 xg3p > 1 x13dpg!#abc > #abc'
'GHMT2'	'serL + thf -> gly + h2o + mlthf '	0	100	'GHMT2 1 xserL > 1 xgly 1 xmlthf!#abc > #ab #c'
'GK1'	'atp + gmp -> adp + gdp '	-100	100	''
'GLCP'	'glycogen + pi -> g1p '	0	100	'GLCP 1 xglycogen > 1 xg1p!#abcdef > #abcdef'
'COMBO36'	'atp + g1p -> adp + glycogen + ppi '	0	100	'COMBO36 1 xg1p > 1 xglycogen!#abcdef > #abcdef'
'GLCpts'	'pep + glcDe -> g6p + pyr '	0	100	'GLCpts 1 xglcDe 1 xpep > 1 xg6p 1 xpyr!#abcdef #ghi > #abcdef #ghi'
'GLNS'	'atp + gluL + nh4 -> adp + glnL + h + pi '	0	100	'GLNS 1 xgluL > 1 xglnL!#abcde > #abcde'
'GLUDC'	'gluL + h -> 4abut + co2 '	0	100	'GLUDC 1 xgluL > 1 x4abut 1 xco2!#abcde > #edcb #a'
'GLUDy'	'gluL + h2o + nadp -> akg + h + nadph + nh4 '	0	100	'GLUDy 1 xgluL > 1 xakg!#abcde > #abcde'
'GLUN'	'glnL + h2o -> gluL + nh4 '	0	100	'GLUN 1 xglnL > 1 xgluL!#abcde > #abcde'
'GLUSy'	'akg + glnL + h + nadph -> 2 gluL + nadp '	0	100	'GLUSy 1 xakg 1 xglnL > 2 xgluL!#abcde #fghij > #fghij!#abcde #fghij > #abcde'
'GLXCL'	'2 glx + h -> 2h3oppan + co2 '	0	100	'GLXCL 1 xglx 1 xglx > 1 x2h3oppan 1 xco2!#ab #cd > #abd #c'
'COMBO37'	'coa + nad + thrL -> accoa + gly + h + nadh '	0	100	'COMBO37 1 xthrL > 1 xaccoa 1 xgly!#abcd > #cd #ab'
'GLYCDx'	'glyc + nad -> dha + h + nadh '	0	100	'GLYCDx 1 xglyc > 1 xdha!#abc > #abc!#abc > #cba!#cba > #abc!#cba > #cba'
'GLYCK'	'atp + glycR -> 3pg + adp + h '	0	100	'GLYCK 1 xglycR > 1 x3pg!#abc > #abc'
'GLYCL'	'gly + nad + thf -> co2 + mlthf + nadh + nh4 '	0	100	'GLYCL 1 xgly > 1 xco2 1 xmlthf!#ab > #a #b'
'GLYCLTDx'	'glx + h + nadh -> glyclt + nad '	0	100	'GLYCLTDx 1 xglx > 1 xglyclt!#ab > #ab'
'GLYCLTDy'	'glx + h + nadph -> glyclt + nadp '	0	100	'GLYCLTDy 1 xglx > 1 xglyclt!#ab > #ab'
'GLYCTO2'	'glyclt + q8 -> glx + q8h2 '	0	100	'GLYCTO2 1 xglyclt > 1 xglx!#ab > #ab'
'GLYCTO3'	'glyclt + mqn8 -> glx + mql8 '	0	100	'GLYCTO3 1 xglyclt > 1 xglx!#ab > #ab'
'GLYCTO4'	'2dmmq8 + glyclt -> 2dmmql8 + glx '	0	100	'GLYCTO4 1 xglyclt > 1 xglx!#ab > #ab'
'GLYCt'	'glyc -> glyce '	0	100	'GLYCt 1 xglyc > 1 xglyce!#abc > #abc!#abc > #cba!#cba > #abc!#cba > #cba'
'GLYK'	'atp + glyc -> adp + glyc3p + h '	0	100	'GLYK 1 xglyc > 1 xglyc3p!#abc > #abc!#cba > #abc'
'COMBO38'	'dhap + h2o -> h + lacD + pi '	0	100	'COMBO38 1 xdhap > 1 xlacD!#abc > #cba'
'GMPS2'	'atp + glnL + h2o + xmp -> amp + gluL + gmp + 2 h + ppi '	0	100	'GMPS2 1 xglnL > 1 xgluL!#abcde > #abcde'
'GND'	'6pgc + nadp -> co2 + nadph + ru5pD '	0	100	'GND 1 x6pgc > 1 xco2 1 xru5pD!#abcdef > #a #bcdef'
'H2Ot'	'h2oe -> h2o '	-100	100	''
'HCO3E'	'co2 + h2o -> h + hco3 '	0	100	'HCO3E 1 xco2 > 1 xhco3!#a > #a'
'HEX1'	'atp + glcD -> adp + g6p + h '	0	100	'HEX1 1 xglcD > 1 xg6p!#abcdef > #abcdef'
'HSDy'	'homL + nadp -> aspsa + h + nadph '	0	100	'HSDy 1 xhomL > 1 xaspsa!#abcd > #abcd'
'COMBO41'	'atp + h2o + homL -> adp + h + pi + thrL '	0	100	'COMBO41 1 xhomL > 1 xthrL!#abcd > #abcd'
'HYD1'	'2 h + h2 + q8 -> q8h2 + 2 he '	0	100	''
'HYD2'	'2 h + h2 + mqn8 -> mql8 + 2 he '	0	100	''
'HYD3'	'2dmmq8 + 2 h + h2 -> 2dmmql8 + 2 he '	0	100	''
'ICDHyr'	'icit + nadp -> akg + co2 + nadph '	0	100	'ICDHyr 1 xicit > 1 xakg 1 xco2!#abcdef > #abcde #f'
'ICL'	'icit -> glx + succ '	0	100	'ICL 1 xicit > 1 xglx 1 xsucc!#abcdef > #ab #fcde!#abcdef > #ab #edcf'
'ILETA'	'akg + ileL -> 3mop + gluL '	0	100	'ILETA 1 xakg 1 xileL > 1 x3mop 1 xgluL!#abcde #fghijk > #fghijk #abcde'
'IMPD'	'h2o + imp + nad -> h + nadh + xmp '	0	100	''
'IPMD'	'3c2hmp + nad -> 3c4mop + h + nadh '	0	100	'IPMD 1 x3c2hmp > 1 x3c4mop!#abcdefg > #abcdefg'
'IPPMIa'	'3c2hmp -> 2ippm + h2o '	0	100	'IPPMIa 1 x3c2hmp > 1 x2ippm!#abcdefg > #abcdefg'
'IPPMIb'	'2ippm + h2o -> 3c3hmp '	0	100	'IPPMIb 1 x2ippm > 1 x3c3hmp!#abcdefg > #abcdefg'
'IPPS'	'3mob + accoa + h2o -> 3c3hmp + coa + h '	0	100	'IPPS 1 x3mob 1 xaccoa > 1 x3c3hmp!#abcde #fg > #fgbcdae'
'LLACD2'	'lacL + q8 -> pyr + q8h2 '	0	100	'LLACD2 1 xlacL > 1 xpyr!#abc > #abc'
'LLACD3'	'lacL + mqn8 -> mql8 + pyr '	0	100	'LLACD3 1 xlacL > 1 xpyr!#abc > #abc'
'LLACt2r'	'he + lacLe -> h + lacL '	0	100	'LLACt2r 1 xlacLe > 1 xlacL!#abc > #abc'
'LDHD'	'lacD + nad -> h + nadh + pyr '	0	100	'LDHD 1 xlacD > 1 xpyr!#abc > #abc'
'LDHD2'	'lacD + q8 -> pyr + q8h2 '	0	100	'LDHD2 1 xlacD > 1 xpyr!#abc > #abc'
'LEUTAi'	'4mop + gluL -> akg + leuL '	0	100	'LEUTAi 1 x4mop 1 xgluL > 1 xakg 1 xleuL!#abcdef #ghijk > #ghijk #abcdef'
'MALS'	'accoa + glx + h2o -> coa + h + malL '	0	100	'MALS 1 xaccoa 1 xglx > 1 xmalL!#ab #cd > #cdba'
'MDH'	'malL + nad -> h + nadh + oaa '	0	100	'MDH 1 xmalL > 1 xoaa!#abcd > #abcd'
'MDH2'	'malL + q8 -> oaa + q8h2 '	0	100	'MDH2 1 xmalL > 1 xoaa!#abcd > #abcd'
'MDH3'	'malL + mqn8 -> mql8 + oaa '	0	100	'MDH3 1 xmalL > 1 xoaa!#abcd > #abcd'
'ME1'	'malL + nad -> co2 + nadh + pyr '	0	100	'ME1 1 xmalL > 1 xco2 1 xpyr!#abcd > #d #abc'
'ME2'	'malL + nadp -> co2 + nadph + pyr '	0	100	'ME2 1 xmalL > 1 xco2 1 xpyr!#abcd > #d #abc'
'MTHFC'	'h2o + methf -> 10fthf '	0	100	'MTHFC 1 xmethf > 1 x10fthf!#a > #a'
'MTHFD'	'mlthf + nadp -> h + methf + nadph '	0	100	'MTHFD 1 xmlthf > 1 xmethf!#a > #a'
'MTHFR2'	'h + mlthf + nadh -> 5mthf + nad '	0	100	'MTHFR2 1 xmlthf > 1 x5mthf!#a > #a'
'NACODA'	'acg5sa + h2o -> ac + glu5sa '	0	100	'NACODA 1 xacg5sa > 1 xac 1 xglu5sa!#abcdefg > #fg #abcde'
'NADH10'	'h + mqn8 + nadh -> mql8 + nad '	0	100	''
'NADH5'	'h + nadh + q8 -> nad + q8h2 '	0	100	''
'NADH6'	'4.5 h + nadh + q8 -> nad + q8h2 + 3.5 he '	0	100	''
'NADH7'	'3 h + mqn8 + nadh -> mql8 + nad + 2 he '	0	100	''
'NADH8'	'2dmmq8 + 3.8 h + nadh -> 2dmmql8 + nad + 2.8 he '	0	100	''
'NADH9'	'2dmmq8 + h + nadh -> 2dmmql8 + nad '	0	100	''
'NADK'	'atp + nad -> adp + h + nadp '	0	100	''
'NAt31'	'na1 + he -> h + na1e '	-100	100	''
'NAt315'	'2 na1 + 3 he -> 3 h + 2 na1e '	0	100	''
'NAt32'	'na1 + 2 he -> 2 h + na1e '	0	100	''
'NDPK1'	'atp + gdp -> adp + gtp '	0	100	''
'NDPK2'	'atp + udp -> adp + utp '	-100	100	''
'NDPK3'	'atp + cdp -> adp + ctp '	-100	100	''
'NH4t'	'nh4e -> nh4 '	-100	100	''
'NO3R1'	'2 h + no3 + q8h2 -> h2o + no2 + q8 + 2 he '	0	100	''
'NO3R2'	'2 h + mql8 + no3 -> h2o + mqn8 + no2 + 2 he '	0	100	''
'NO2t2r'	'he + no2e -> h + no2 '	-100	100	''
'NO3t7'	'no2 + no3e -> no3 + no2e '	0	100	''
'NTPP6'	'atp + h2o -> amp + h + ppi '	0	100	''
'NTRIR2x'	'5 h + 3 nadh + no2 -> 2 h2o + 3 nad + nh4 '	0	100	''
'O2t'	'o2e -> o2 '	-100	100	''
'OCBT'	'cbp + orn -> citrL + h + pi '	0	100	'OCBT 1 xcbp 1 xorn > 1 xcitrL!#a #bcdef > #bcdefa'
'OMCDC'	'3c4mop + h -> 4mop + co2 '	0	100	'OMCDC 1 x3c4mop > 1 x4mop 1 xco2!#abcdefg > #abcdeg #f'
'ORNDC'	'h + orn -> co2 + ptrc '	0	100	'ORNDC 1 xorn > 1 xco2 1 xptrc!#abcde > #a #bcde!#abcde > #a #edcb'
'P5CD'	'1pyr5c + 2 h2o + nad -> gluL + h + nadh '	0	100	'P5CD 1 x1pyr5c > 1 xgluL!#abcde > #abcde'
'P5CR'	'1pyr5c + 2 h + nadph -> nadp + proL '	0	100	'P5CR 1 x1pyr5c > 1 xproL!#abcde > #abcde'
'PDH'	'coa + nad + pyr -> accoa + co2 + nadh '	0	100	'PDH 1 xpyr > 1 xaccoa 1 xco2!#abc > #bc #a'
'PFK'	'atp + f6p -> adp + fdp + h '	0	100	'PFK 1 xf6p > 1 xfdp!#abcdef > #abcdef'
'PFL'	'coa + pyr -> accoa + formate '	0	100	'PFL 1 xpyr > 1 xaccoa 1 xformate!#abc > #bc #a'
'COMBO47'	'3pg + gluL + h2o + nad -> akg + h + nadh + pi + serL '	0	100	'COMBO47 1 x3pg 1 xgluL > 1 xakg 1 xserL!#abc #defgh > #defgh #abc'
'PGI'	'g6p -> f6p '	0	100	'PGI 1 xg6p > 1 xf6p!#abcdef > #abcdef'
'PGK'	'3pg + atp -> 13dpg + adp '	0	100	'PGK 1 x3pg > 1 x13dpg!#abc > #abc'
'PGL'	'6pgl + h2o -> 6pgc + h '	0	100	'PGL 1 x6pgl > 1 x6pgc!#abcdef > #abcdef'
'PGM'	'2pg -> 3pg '	0	100	'PGM 1 x2pg > 1 x3pg!#abc > #abc'
'PGMT'	'g1p -> g6p '	0	100	'PGMT 1 xg1p > 1 xg6p!#abcdef > #abcdef'
'PHETA1'	'akg + pheL -> gluL + phpyr '	0	100	'PHETA1 1 xakg 1 xpheL > 1 xgluL 1 xphpyr!#abcde #fghijklmn > #abcde #fghijklmn!#abcde #fghinmlkj > #abcde #fghijklmn!#abcde #fghijklmn > #abcde #fghinmlkj!#abcde #fghinmlkj > #abcde #fghinmlkj'
'PIabc'	'atp + h2o + pie -> adp + h + 2 pi '	0	100	''
'PIt2r'	'he + pie -> h + pi '	-100	100	''
'POX'	'h2o + pyr + q8 -> ac + co2 + q8h2 '	0	100	'POX 1 xpyr > 1 xac 1 xco2!#abc > #bc #a'
'rPPA'	'h2o + ppi -> h + 2 pi '	0	100	''
'PPC'	'co2 + h2o + pep -> h + oaa + pi '	0	100	'PPC 1 xco2 1 xpep > 1 xoaa!#a #bcd > #bcda'
'PPCK'	'atp + oaa -> adp + co2 + pep '	0	100	'PPCK 1 xoaa > 1 xco2 1 xpep!#abcd > #d #abc'
'PPND'	'nad + pphn -> 34hpp + co2 + nadh '	0	100	'PPND 1 xpphn > 1 x34hpp 1 xco2!#abcdefghij > #abcdefghi #j!#abcdefghij > #abcdihgfe #j'
'PPNDH'	'h + pphn -> co2 + h2o + phpyr '	0	100	'PPNDH 1 xpphn > 1 xco2 1 xphpyr!#abcdefghij > #j #abcdefghi!#abcdefghij > #j #abcdihgfe'
'PPS'	'atp + h2o + pyr -> amp + 2 h + pep + pi '	0	100	'PPS 1 xpyr > 1 xpep!#abc > #abc'
'PROD2'	'fad + proL -> 1pyr5c + fadh2 + h '	0	100	'PROD2 1 xproL > 1 x1pyr5c!#abcde > #abcde'
'PRPPS'	'atp + r5p -> amp + h + prpp '	0	100	'PRPPS 1 xr5p > 1 xprpp!#abcde > #abcde'
'PSCVT'	'pep + skm5p -> 3psme + pi '	0	100	'PSCVT 1 xpep 1 xskm5p > 1 x3psme!#abc #defghij > #defghijbac'
'PTAr'	'accoa + pi -> actp + coa '	0	100	'PTAr 1 xaccoa > 1 xactp!#ab > #ab'
'PYK'	'adp + h + pep -> atp + pyr '	0	100	'PYK 1 xpep > 1 xpyr!#abc > #abc'
'PYRt2r'	'he + pyre -> h + pyr '	0	100	'PYRt2r 1 xpyre > 1 xpyr!#abc > #abc'
'RNTR1'	'atp + trdrd -> datp + h2o + trdox '	0	100	''
'RNTR2'	'gtp + trdrd -> dgtp + h2o + trdox '	0	100	''
'RNTR3'	'ctp + trdrd -> dctp + h2o + trdox '	0	100	''
'RPE'	'ru5pD -> xu5pD '	0	100	'RPE 1 xru5pD > 1 xxu5pD!#abcde > #abcde'
'RPI'	'r5p -> ru5pD '	0	100	'RPI 1 xr5p > 1 xru5pD!#abcde > #abcde'
'SDPDS'	'h2o + sl26da -> 26dapLL + succ '	0	100	'SDPDS 1 xsl26da > 1 x26dapLL 1 xsucc!#abcdefghijk > #abcdefg #hijk!#abcdefghijk > #gfedcba #hijk!#abcdefghijk > #abcdefg #kjih!#abcdefghijk > #gfedcba #kjih'
'SDPTA'	'akg + sl26da -> gluL + sl2a6o '	0	100	'SDPTA 1 xakg 1 xsl26da > 1 xgluL 1 xsl2a6o!#abcde #fghijklmnop > #abcde #fghijklmnop'
'SERAT'	'accoa + serL -> acser + coa '	0	100	'SERAT 1 xaccoa 1 xserL > 1 xacser!#ab #cde > #cdeab'
'SERDL'	'serL -> nh4 + pyr '	0	100	'SERDL 1 xserL > 1 xpyr!#abc > #abc'
'SHK3Dr'	'3dhsk + h + nadph -> nadp + skm '	0	100	'SHK3Dr 1 x3dhsk > 1 xskm!#abcdefg > #abcdefg'
'SHKK'	'atp + skm -> adp + h + skm5p '	0	100	'SHKK 1 xskm > 1 xskm5p!#abcdefg > #abcdefg'
'SSALx'	'h2o + nad + sucsal -> 2 h + nadh + succ '	0	100	'SSALx 1 xsucsal > 1 xsucc!#abcd > #abcd!#abcd > #dcba'
'SSALy'	'h2o + nadp + sucsal -> 2 h + nadph + succ '	0	100	'SSALy 1 xsucsal > 1 xsucc!#abcd > #abcd!#abcd > #dcba'
'SUCCabc'	'atp + h2o + succe -> adp + h + pi + succ '	0	100	'SUCCabc 1 xsucce > 1 xsucc!#abcd > #abcd!#dcba > #abcd!#abcd > #dcba!#dcba > #dcba'
'SUCCt22'	'2 he + succe -> 2 h + succ '	0	100	'SUCCt22 1 xsucce > 1 xsucc!#abcd > #abcd!#dcba > #abcd!#abcd > #dcba!#dcba > #dcba'
'SUCCt23'	'3 he + succe -> 3 h + succ '	0	100	'SUCCt23 1 xsucce > 1 xsucc!#abcd > #abcd!#dcba > #abcd!#abcd > #dcba!#dcba > #dcba'
'SUCCt2b'	'h + succ -> he + succe '	0	100	'SUCCt2b 1 xsucc > 1 xsucce!#abcd > #abcd!#abcd > #dcba!#dcba > #abcd!#dcba > #dcba'
'SUCD1i'	'fad + succ -> fadh2 + fum '	0	100	'SUCD1i 1 xsucc > 1 xfum!#abcd > #dcba!#abcd > #abcd!#dcba > #dcba!#dcba > #abcd'
'SUCD4'	'fadh2 + q8 -> fad + q8h2 '	-100	100	''
'SUCFUMt'	'succ + fume -> fum + succe '	0	100	'SUCFUMt 1 xfume 1 xsucc > 1 xfum 1 xsucce!#abcd #efgh > #abcd #efgh!#dcba #efgh > #abcd #efgh!#abcd #efgh > #dcba #efgh!#dcba #efgh > #dcba #efgh!#abcd #efgh > #abcd #hgfe!#dcba #efgh > #abcd #hgfe!#abcd #efgh > #dcba #hgfe!#dcba #efgh > #dcba #hgfe!#abcd #hgfe > #abcd #efgh!#dcba #hgfe > #abcd #efgh!#abcd #hgfe > #dcba #efgh!#dcba #hgfe > #dcba #efgh!#abcd #hgfe > #abcd #hgfe!#dcba #hgfe > #abc…
'SUCOAS'	'atp + coa + succ -> adp + pi + succoa '	0	100	'SUCOAS 1 xsucc > 1 xsuccoa!#abcd > #abcd!#dcba > #abcd'
'SULR'	'3 h2o + h2s + 3 nadp -> 5 h + 3 nadph + so3 '	-100	100	''
'SULabc'	'atp + h2o + so4e -> adp + h + pi + so4 '	0	100	''
'TALA'	'g3p + s7p -> e4p + f6p '	0	100	'TALA 1 xg3p 1 xs7p > 1 xe4p 1 xf6p!#abc #defghij > #ghij #defabc'
'TESTAKGDH'	'akg + coa + nad -> co2 + nadh + succoa '	0	100	'TESTAKGDH 1 xakg > 1 xco2 1 xsuccoa!#abcde > #a #bcde'
'TESTNADTRHD'	'nad + nadph -> nadh + nadp '	0	100	''
'THD2'	'nadh + nadp + 2 he -> 2 h + nad + nadph '	0	100	''
'THRAr'	'thrL -> acald + gly '	0	100	'THRAr 1 xthrL > 1 xacald 1 xgly!#abcd > #cd #ab'
'THRDL'	'thrL -> 2obut + nh4 '	0	100	'THRDL 1 xthrL > 1 x2obut!#abcd > #abcd'
'TKT1'	'r5p + xu5pD -> g3p + s7p '	0	100	'TKT1 1 xr5p 1 xxu5pD > 1 xg3p 1 xs7p!#abcde #fghij > #hij #fgabcde'
'TKT2'	'e4p + xu5pD -> f6p + g3p '	0	100	'TKT2 1 xe4p 1 xxu5pD > 1 xf6p 1 xg3p!#abcd #efghi > #efabcd #ghi'
'TPI'	'dhap -> g3p '	0	100	'TPI 1 xdhap > 1 xg3p!#abc > #cba'
'TRDR'	'h + nadph + trdox -> nadp + trdrd '	0	100	''
'TRPAS2'	'h2o + trpL -> indole + nh4 + pyr '	0	100	'TRPAS2 1 xtrpL > 1 xindole 1 xpyr!#abcdefghijk > #kdefghij #abc'
'TRPS1'	'3ig3p + serL -> g3p + h2o + trpL '	0	100	'TRPS1 1 x3ig3p 1 xserL > 1 xg3p 1 xtrpL!#abcdefghijk #lmn > #cba #lmndefghijk'
'TRPS2'	'indole + serL -> h2o + trpL '	0	100	'TRPS2 1 xindole 1 xserL > 1 xtrpL!#abcdefgh #ijk > #ijkbcdefgha'
'TRPS3'	'3ig3p -> g3p + indole '	0	100	'TRPS3 1 x3ig3p > 1 xg3p 1 xindole!#abcdefghijk > #cba #kdefghij'
'TRSAR'	'2h3oppan + h + nadh -> glycR + nad '	0	100	'TRSAR 1 x2h3oppan > 1 xglycR!#abc > #abc'
'TYRTA'	'akg + tyrL -> 34hpp + gluL '	0	100	'TYRTA 1 xakg 1 xtyrL > 1 x34hpp 1 xgluL!#abcde #fghijklmn > #fghijklmn #abcde!#abcde #fghijklmn > #fghinmlkj #abcde!#abcde #fghinmlkj > #fghijklmn #abcde!#abcde #fghinmlkj > #fghinmlkj #abcde'
'UMPK'	'atp + ump -> adp + udp '	-100	100	''
'UNK3'	'2kmb + gluL -> akg + metL '	0	100	'UNK3 1 x2kmb 1 xgluL > 1 xakg 1 xmetL!#abcde #fghij > #fghij #abcde'
'VALTA'	'akg + valL -> 3mob + gluL '	0	100	'VALTA 1 xakg 1 xvalL > 1 x3mob 1 xgluL!#abcde #fghij > #fghij #abcde'
'HISSYN'	'10fthf + atp + glnL + 2 h2o + 2 nad + prpp -> akg + 5 h + hisL + imp + 2 nadh + pi + 2 ppi + thf '	0	100	'HISSYN 1 x10fthf 1 xglnL 1 xprpp > 1 xakg 1 xhisL!#a #bcdef #ghijk > #bcdef #kjihga'
'UMPSYN1'	'aspL + cbp + h + prpp + q8 -> co2 + h2o + pi + ppi + q8h2 + ump '	0	100	'UMPSYN1 1 xcbp 1 xprpp 1 xaspL > 1 xco2!#a #bcdef #ghij > #g'
'UMPSYN2'	'aspL + cbp + h + mqn8 + prpp -> co2 + h2o + mql8 + pi + ppi + ump '	0	100	'UMPSYN2 1 xcbp 1 xprpp 1 xaspL > 1 xco2!#a #bcdef #ghij > #g'
'CTPSYN'	'atp + glnL + h2o + utp -> adp + ctp + gluL + 2 h + pi '	0	100	'CTPSYN 1 xglnL > 1 xgluL!#abcde > #abcde'
'IMPSYN1'	'2 10fthf + aspL + 5 atp + 2 glnL + gly + h2o + hco3 + prpp -> 5 adp + fum + 2 gluL + 7 h + imp + 5 pi + ppi + 2 thf '	0	100	'IMPSYN1 2 x10fthf 1 xgly 1 xhco3 1 xprpp 1 xaspL 2 xglnL > 1 xfum 2 xgluL!#a #bc #d #efghi #jklm #stuvw > #jklm #stuvw!#a #bc #d #efghi #jklm #vutsw > #jklm #stuvw'
'IMPSYN2'	'10fthf + aspL + 6 atp + formate + 2 glnL + gly + h2o + hco3 + prpp -> 6 adp + fum + 2 gluL + 7 h + imp + 6 pi + ppi + thf '	0	100	'IMPSYN2 1 x10fthf 1 xformate 1 xgly 1 xhco3 1 xprpp 1 xaspL 2 xglnL > 1 xfum 2 xgluL!#a #b #cd #e #fghij #klmn #opqrs > #klmn #opqrs!#a #b #cd #e #fghij #klmn #opqrs > #klmn #opqrs'
'dTTPSYN'	'h + mlthf + nadph + trdrd + utp -> dttp + h2o + nadp + thf + trdox '	0	100	'dTTPSYN 1 xmlthf >!#a >'
'COASYN'	'3mob + aspL + 4 atp + ctp + cysL + h2o + mlthf + nadph -> 2 adp + amp + cmp + 2 co2 + coa + nadp + 3 ppi + thf '	0	100	'COASYN 1 x3mob 1 xmlthf 1 xaspL 1 xcysL > 2 xco2!#abcde #f #ghij #klm > #g!#abcde #f #ghij #klm > #k'
'FADSYN'	'2 atp + gtp + h2o + nadph + 2 ru5pD -> adp + fad + 3 formate + 2 h + nadp + nh4 + 3 pi + 2 ppi '	0	100	'FADSYN .0000000000001 x10fthf 1 xru5pD 1 xru5pD > 3 xformate!#a #bcdef #ghijk > #e!#a #bcdef #ghijk > #j!#a #bcdef #ghijk > #a'
'CDPDAGSYN'	'16.86 accoa + 14.86 atp + ctp + glyc3p + 29.48 h + 14.86 hco3 + 28.48 nadph -> 14.86 adp + cdpdagEC + 14.86 co2 + 16.86 coa + 14.86 h2o + 28.48 nadp + 14.86 pi + ppi '	0	100	'CDPDAGSYN 16.86 xaccoa 1 xglyc3p 14.86 xhco3 > 14.86 xco2!#ab #cde #f > #f'
'PSSYN'	'cdpdagEC + serL -> cmp + h + psEC '	0	100	'PSSYN 1 xserL >!#abc >'
'PESYN'	'cdpdagEC + serL -> cmp + co2 + peEC '	0	100	'PESYN 1 xserL > 1 xco2!#abc > #a'
'PGSYN'	'cdpdagEC + glyc3p + h2o -> cmp + h + pgEC + pi '	0	100	'PGSYN 1 xglyc3p >!#abc >'
'CLPNSYN'	'2 cdpdagEC + 2 glyc3p + 2 h2o -> clpnEC + 2 cmp + glyc + 2 h + 2 pi '	0	100	'CLPNSYN 2 xglyc3p > 1 xglyc!#abc > #abc!#abc > #cba'
'LPSSYN'	'43 accoa + 44 atp + 7 ctp + 2 f6p + 2 g1p + 2 glnL + 52 h + 35 hco3 + 66 nadph + 2 peEC + 5 pep + 5 ru5pD + 3 s7p + 4 utp -> 2 ac + 44 adp + 2 cdp + 2 cdpdagEC + 3 cmp + 35 co2 + 43 coa + 2 gluL + 15 h2o + lpsEC + 66 nadp + 48 pi + 14 ppi + 3 udp + ump '	0	100	'LPSSYN 2 xf6p 2 xg1p 5 xpep 5 xru5pD 3 xs7p 43 xaccoa 2 xglnL 35 xhco3 > 2 xac 35 xco2 2 xgluL!#abcdef #ghijkl #mno #pqrst #uvwxyzA #BC #FGHIJ #P > #BC #P #FGHIJ'
'PEPTIDOSYN'	'26dapM + 2 accoa + 2 alaD + alaL + 5 atp + 2 f6p + 2 glnL + h2o + nadph + pep + 2 utp -> 5 adp + 2 coa + gluL + 7 h + nadp + peptidoEC + 7 pi + 2 ppi + udp + ump '	0	100	'PEPTIDOSYN 1 x26dapM 2 xaccoa 2 xalaD 1 xalaL 2 xf6p 1 xpep 2 xglnL > 1 xgluL!#abcdefg #hi #jkl #mno #pqrstu #vwx #yzABC > #yzABC!#gfedcba #hi #jkl #mno #pqrstu #vwx #yzABC > #yzABC'
'NADSYN1'	'aspL + 2 atp + dhap + h + nh4 + prpp + q8 -> amp + co2 + 2 h2o + nad + pi + 3 ppi + q8h2 '	0	100	'NADSYN1 1 xdhap 1 xprpp 1 xaspL > 1 xco2!#abc #defgh #ijkl > #i'
'NADSYN2'	'aspL + 2 atp + dhap + h + mqn8 + nh4 + prpp -> amp + co2 + 2 h2o + mql8 + nad + pi + 3 ppi '	0	100	'NADSYN2 1 xdhap 1 xprpp 1 xaspL > 1 xco2!#abc #defgh #ijkl > #i'
'THFSYN'	'2 atp + chor + glnL + gtp + 4 h2o + nad + nadph -> adp + amp + formate + glyclt + 5 h + nadh + nadp + 2 pi + 2 ppi + pyr + thf '	0	100	'THFSYN 1 xglnL .0000000000001 x10fthf 1 xchor .0000000000001 xprpp > 1 xformate 1 xglyclt 1 xpyr!#abcde #f #ghijklmnop #qrstu > #f #tu #onp'
'G3PP'	'glyc3p + h2o -> glyc + pi '	0	100	'G3PP 1 xglyc3p > 1 xglyc!#def > #def!#fed > #def'
'EX_co2_r'	' -> co2e '	0	0	''
'ACKr_r'	'actp + adp -> ac + atp '	0	100	'ACKr_r 1 xactp > 1 xac!#ab > #ab'
'rACONT_r'	'icit -> cit '	0	100	'rACONT_r 1 xicit > 1 xcit!#abcdef > #abcdef'
'ACOTA_r'	'acg5sa + gluL -> acorn + akg '	0	100	'ACOTA_r 1 xacg5sa 1 xgluL > 1 xacorn 1 xakg!#abcdefg #hijkl > #abcdefg #hijkl'
'ACt2r_r'	'ac + h -> ace + he '	0	100	'ACt2r_r 1 xac > 1 xace!#ab > #ab'
'ADHEr_r'	'coa + etoh + 2 nad -> accoa + 2 h + 2 nadh '	0	100	'ADHEr_r 1 xetoh > 1 xaccoa!#ab > #ab'
'AGPR_r'	'acg5p + h + nadph -> acg5sa + nadp + pi '	0	100	'AGPR_r 1 xacg5p > 1 xacg5sa!#abcdefg > #abcdefg'
'ALAR_r'	'alaD -> alaL '	0	100	'ALAR_r 1 xalaD > 1 xalaL!#abc > #abc'
'ALATAL_r'	'gluL + pyr -> akg + alaL '	0	100	'ALATAL_r 1 xgluL 1 xpyr > 1 xakg 1 xalaL!#abcde #fgh > #abcde #fgh'
'ARGSL_r'	'argL + fum -> argsuc '	0	100	'ARGSL_r 1 xargL 1 xfum > 1 xargsuc!#abcdef #jghi > #abcdefghij!#abcdef #ihgj > #abcdefghij'
'ASAD_r'	'4pasp + h + nadph -> aspsa + nadp + pi '	0	100	'ASAD_r 1 x4pasp > 1 xaspsa!#abcd > #abcd'
'ASPK_r'	'4pasp + adp -> aspL + atp '	0	100	'ASPK_r 1 x4pasp > 1 xaspL!#abcd > #abcd'
'ASPTA_r'	'gluL + oaa -> akg + aspL '	0	100	'ASPTA_r 1 xgluL 1 xoaa > 1 xakg 1 xaspL!#abcde #fghi > #abcde #fghi'
'CO2t_r'	'co2 -> co2e '	0	100	'CO2t_r 1 xco2 > 1 xco2e!#a > #a'
'DLACt2_r'	'h + lacD -> he + lacDe '	0	100	'DLACt2_r 1 xlacD > 1 xlacDe!#abc > #abc'
'DAPE_r'	'26dapM -> 26dapLL '	0	100	'DAPE_r 1 x26dapM > 1 x26dapLL!#abcdefg > #abcdefg!#abcdefg > #gfedcba!#gfedcba > #abcdefg!#gfedcba > #gfedcba'
'DHQD_r'	'3dhsk + h2o -> 3dhq '	0	100	'DHQD_r 1 x3dhsk > 1 x3dhq!#abcdefg > #abcdefg'
'ENO_r'	'h2o + pep -> 2pg '	0	100	'ENO_r 1 xpep > 1 x2pg!#abc > #abc'
'ETOHt2r_r'	'etoh + h -> etohe + he '	0	100	'ETOHt2r_r 1 xetoh > 1 xetohe!#ab > #ab'
'F6PA_r'	'dha + g3p -> f6p '	0	100	'F6PA_r 1 xdha 1 xg3p > 1 xf6p!#abc #def > #abcdef!#cba #def > #abcdef'
'FBA_r'	'dhap + g3p -> fdp '	0	100	'FBA_r 1 xdhap 1 xg3p > 1 xfdp!#abc #def > #abcdef'
'FORt_r'	'formate -> fore '	0	100	'FORt_r 1 xformate > 1 xfore!#a > #a'
'rFUM_r'	'malL -> fum + h2o '	0	100	'rFUM_r 1 xmalL > 1 xfum!#abcd > #abcd!#abcd > #dcba'
'G3PD2_r'	'dhap + h + nadph -> glyc3p + nadp '	0	100	'G3PD2_r 1 xdhap > 1 xglyc3p!#abc > #abc'
'G6PDH2r_r'	'6pgl + h + nadph -> g6p + nadp '	0	100	'G6PDH2r_r 1 x6pgl > 1 xg6p!#abcdef > #abcdef'
'GAPD_r'	'13dpg + h + nadh -> g3p + nad + pi '	0	100	'GAPD_r 1 x13dpg > 1 xg3p!#abc > #abc'
'GLUDy_r'	'akg + h + nadph + nh4 -> gluL + h2o + nadp '	0	100	'GLUDy_r 1 xakg > 1 xgluL!#abcde > #abcde'
'GLYCt_r'	'glyce -> glyc '	0	100	'GLYCt_r 1 xglyce > 1 xglyc!#abc > #abc!#cba > #abc!#abc > #cba!#cba > #cba'
'HCO3E_r'	'h + hco3 -> co2 + h2o '	0	100	'HCO3E_r 1 xhco3 > 1 xco2!#a > #a'
'HSDy_r'	'aspsa + h + nadph -> homL + nadp '	0	100	'HSDy_r 1 xaspsa > 1 xhomL!#abcd > #abcd'
'ICDHyr_r'	'akg + co2 + nadph -> icit + nadp '	0	100	'ICDHyr_r 1 xakg 1 xco2 > 1 xicit!#abcde #f > #abcdef'
'ILETA_r'	'3mop + gluL -> akg + ileL '	0	100	'ILETA_r 1 x3mop 1 xgluL > 1 xakg 1 xileL!#fghijk #abcde > #abcde #fghijk'
'IPPMIa_r'	'2ippm + h2o -> 3c2hmp '	0	100	'IPPMIa_r 1 x2ippm > 1 x3c2hmp!#abcdefg > #abcdefg'
'IPPMIb_r'	'3c3hmp -> 2ippm + h2o '	0	100	'IPPMIb_r 1 x3c3hmp > 1 x2ippm!#abcdefg > #abcdefg'
'LLACt2r_r'	'h + lacL -> he + lacLe '	0	100	'LLACt2r_r 1 xlacL > 1 xlacLe!#abc > #abc'
'LDHD_r'	'h + nadh + pyr -> lacD + nad '	0	100	'LDHD_r 1 xpyr > 1 xlacD!#abc > #abc'
'MDH_r'	'h + nadh + oaa -> malL + nad '	0	100	'MDH_r 1 xoaa > 1 xmalL!#abcd > #abcd'
'MTHFC_r'	'10fthf -> h2o + methf '	0	100	'MTHFC_r 1 x10fthf > 1 xmethf!#a > #a'
'MTHFD_r'	'h + methf + nadph -> mlthf + nadp '	0	100	'MTHFD_r 1 xmethf > 1 xmlthf!#a > #a'
'OCBT_r'	'citrL + h + pi -> cbp + orn '	0	100	'OCBT_r 1 xcitrL > 1 xcbp 1 xorn!#bcdefa > #a #bcdef'
'PGI_r'	'f6p -> g6p '	0	100	'PGI_r 1 xf6p > 1 xg6p!#abcdef > #abcdef'
'PGK_r'	'13dpg + adp -> 3pg + atp '	0	100	'PGK_r 1 x13dpg > 1 x3pg!#abc > #abc'
'PGM_r'	'3pg -> 2pg '	0	100	'PGM_r 1 x3pg > 1 x2pg!#abc > #abc'
'PGMT_r'	'g6p -> g1p '	0	100	'PGMT_r 1 xg6p > 1 xg1p!#abcdef > #abcdef'
'PHETA1_r'	'gluL + phpyr -> akg + pheL '	0	100	'PHETA1_r 1 xgluL 1 xphpyr > 1 xakg 1 xpheL!#abcde #fghijklmn > #abcde #fghijklmn!#abcde #fghijklmn > #abcde #fghinmlkj!#abcde #fghinmlkj > #abcde #fghijklmn!#abcde #fghinmlkj > #abcde #fghinmlkj'
'PRPPS_r'	'amp + h + prpp -> atp + r5p '	0	100	'PRPPS_r 1 xprpp > 1 xr5p!#abcde > #abcde'
'PSCVT_r'	'3psme + pi -> pep + skm5p '	0	100	'PSCVT_r 1 x3psme > 1 xpep 1 xskm5p!#defghijbac > #abc #defghij'
'PTAr_r'	'actp + coa -> accoa + pi '	0	100	'PTAr_r 1 xactp > 1 xaccoa!#ab > #ab'
'PYRt2r_r'	'h + pyr -> he + pyre '	0	100	'PYRt2r_r 1 xpyr > 1 xpyre!#abc > #abc'
'RPE_r'	'xu5pD -> ru5pD '	0	100	'RPE_r 1 xxu5pD > 1 xru5pD!#abcde > #abcde'
'RPI_r'	'ru5pD -> r5p '	0	100	'RPI_r 1 xru5pD > 1 xr5p!#abcde > #abcde'
'SDPTA_r'	'gluL + sl2a6o -> akg + sl26da '	0	100	'SDPTA_r 1 xgluL 1 xsl2a6o > 1 xakg 1 xsl26da!#abcde #fghijklmnop > #abcde #fghijklmnop'
'SERAT_r'	'acser + coa -> accoa + serL '	0	100	'SERAT_r 1 xacser > 1 xaccoa 1 xserL!#cdeab > #ab #cde'
'SHK3Dr_r'	'nadp + skm -> 3dhsk + h + nadph '	0	100	'SHK3Dr_r 1 xskm > 1 x3dhsk!#abcdefg > #abcdefg'
'SUCFUMt_r'	'fum + succe -> succ + fume '	0	100	'SUCFUMt_r 1 xfum 1 xsucce > 1 xfume 1 xsucc!#abcd #efgh > #abcd #efgh!#abcd #efgh > #dcba #efgh!#dcba #efgh > #abcd #efgh!#dcba #efgh > #dcba #efgh!#abcd #hgfe > #abcd #efgh!#abcd #hgfe > #dcba #efgh!#dcba #hgfe > #abcd #efgh!#dcba #hgfe > #dcba #efgh!#abcd #efgh > #abcd #hgfe!#abcd #efgh > #dcba #hgfe!#dcba #efgh > #abcd #hgfe!#dcba #efgh > #dcba #hgfe!#abcd #hgfe > #abcd #hgfe!#abcd #hgfe > #d…
'SUCOAS_r'	'adp + pi + succoa -> atp + coa + succ '	0	100	'SUCOAS_r 1 xsuccoa > 1 xsucc!#abcd > #abcd!#abcd > #dcba'
'TALA_r'	'e4p + f6p -> g3p + s7p '	0	100	'TALA_r 1 xe4p 1 xf6p > 1 xg3p 1 xs7p!#ghij #defabc > #abc #defghij'
'THRAr_r'	'acald + gly -> thrL '	0	100	'THRAr_r 1 xacald 1 xgly > 1 xthrL!#cd #ab > #abcd'
'TKT1_r'	'g3p + s7p -> r5p + xu5pD '	0	100	'TKT1_r 1 xg3p 1 xs7p > 1 xr5p 1 xxu5pD!#hij #fgabcde > #abcde #fghij'
'TKT2_r'	'f6p + g3p -> e4p + xu5pD '	0	100	'TKT2_r 1 xf6p 1 xg3p > 1 xe4p 1 xxu5pD!#efabcd #ghi > #abcd #efghi'
'TPI_r'	'g3p -> dhap '	0	100	'TPI_r 1 xg3p > 1 xdhap!#cba > #abc'
'TRPAS2_r'	'indole + nh4 + pyr -> h2o + trpL '	0	100	'TRPAS2_r 1 xindole 1 xpyr > 1 xtrpL!#kdefghij #abc > #abcdefghijk'
'TYRTA_r'	'34hpp + gluL -> akg + tyrL '	0	100	'TYRTA_r 1 x34hpp 1 xgluL > 1 xakg 1 xtyrL!#fghijklmn #abcde > #abcde #fghijklmn!#fghinmlkj #abcde > #abcde #fghijklmn!#fghijklmn #abcde > #abcde #fghinmlkj!#fghinmlkj #abcde > #abcde #fghinmlkj'
'VALTA_r'	'3mob + gluL -> akg + valL '	0	100	'VALTA_r 1 x3mob 1 xgluL > 1 xakg 1 xvalL!#fghij #abcde > #abcde #fghij'
'GHMT2_r'	'gly + h2o + mlthf -> serL + thf '	0	100	'GHMT2_r 1 xgly 1 xmlthf > 1 xserL!#ab #c > #abc'
